# Supplementary material for: DrugPred_RNA—A Tool for Structure-Based Druggability Predictions for RNA Binding Sites
Source: J Chem Inf Model. 2021 Jul 21;61(8):4068–81. doi: 10.1021/acs.jcim.1c00155 (PMC8389535; doi:10.1021/acs.jcim.1c00155)
Supplement: Supplementary file 2 — ci1c00155_si_002.xlsx [file ci1c00155_si_002.xlsx]

## Sheet: metal_codes
code
AG
AU
BA
BR
CA
CD
CL
CO
CS
CU
F
FE
FE2
IOD
IR
K
LU
MG
MN
NA
NH4
NI
OS
PB
RB
RU
SM
SO4
SR
TL
ZN
