# Supplementary material for: DrugPred_RNA—A Tool for Structure-Based Druggability Predictions for RNA Binding Sites
Source: J Chem Inf Model. 2021 Jul 21;61(8):4068–81. doi: 10.1021/acs.jcim.1c00155 (PMC8389535; doi:10.1021/acs.jcim.1c00155)
Supplement: Supplementary file 4 — ci1c00155_si_004.xlsx [file ci1c00155_si_004.xlsx]

## Sheet: modified_bases_rna_dna
02I	a
08Q	c
08T	a
0AD	g
0C	c
0DC	c
0DG	g
0DT	t
0G	g
0KL	u
0KX	c
0KZ	t
0L3	a
0L4	a
0L5	u
0L6	c
0L7	g
0OH	a
0OJ	a
0R5	t
0R6	c
0R8	c
0U	u
0UH	a
10C	c
125	t
126	t
127	t
12A	a
18M	g
18Q	u
1AP	a
1CC	c
1FC	c
1FZ	t
1GC	g
1MA	a
1MG	g
1RN	u
1RT	c
1SC	c
1TL	u
1TW	g
23G	g
23T	t
2AD	a
2AR	a
2AT	t
2AU	u
2BA	a
2BD	g
2BP	g
2BT	t
2BU	a
2DA	a
2DT	t
2EG	g
2FE	a
2FI	g
2GT	t
2IA	a
2L8	t
2LA	g
2LF	g
2MA	a
2MG	g
2MU	t
2NT	t
2OT	t
2PR	g
2ST	t
365	a
3AD	a
3AT	a
3AU	u
3AY	u
3D1	a
3DA	a
3ME	t
3TD	u
40A	a
40C	c
40G	g
40T	t
47C	c
4BD	t
4DG	g
4DU	a
4OC	c
4PC	u
4SC	c
4SU	u
574	a
5AA	a
5AT	t
5BU	u
5CF	c
5CG	g
5CM	c
5FC	c
5FU	u
5GP	g
5HC	c
5HT	t
5HU	t
5IC	c
5IU	u
5MC	c
5MU		u
5NC	c
5OC	c
5PC	c
5PY	t
5SE	c
5SI	u
5UA	a
63G	g
63H	g
64P	t
64T	t
6AP	a
6CF	c
6GO	g
6GU	g
6HA	a
6HC	c
6HG	g
6HT	t
6IA	a
6MA	a
6MP	a
6MZ	a
6OG	g
6PO	g
70U	t
7DA	a
7GU	g
7MG	g
84T	a
8AG	g
8AN	a
8BA	a
8DG	g
8FG	g
8MG	g
8OG	g
9DG	u
A1P	g
A23	a
A2F	a
A2L	a
A2M	a
A38	a
A3P	a
A40	a
A43	a
A44	a
A47	a
A5L	a
A5M	c
A5O	a
A66	a
A6A	a
A6C	c
A6G	g
A6U	u
A9Z	a
ABR	a
ABS	a
ACP	a
AD2	a
ADE	a
ADI	a
ADK	a
ADP	a
AET	a
AF2	a
AG9	c
AGD	g
AGS	a
AMO	a
AMP	a
ANG	g
ANP	a
ANZ	a
AP7	a
APC	a
APN	a
AS	a
AT7	a
ATD	t
ATL	t
ATM	t
ATP	a
AVC	a
AZT	t
B7C	c
BA2	a
BGM	g
BGR	g
BLS	c
BOE	t
BRG	g
BRU	u
C2E	g
C2L	c
C2S	c
C31	c
C34	c
C36	c
C37	c
C38	c
C42	c
C43	c
C45	c
C46	c
C49	c
C4S	c
C5P	c
C66	c
C6G	g
CAR	c
CBR	c
CBV	c
CCC	c
CFL	c
CFZ	c
CG1	g
CH	c
CH1	c
CM0	u
CMP	a
CMR	c
CP1	c
CPN	c
CSG	c
CSL	c
CSM	u
CTG	t
CTP	c
CUD	c
CX2	c
CYT	c
D3N	u
D3T	t
D5M	a
DAD	a
DCM	c
DCP	c
DCT	c
DCZ	c
DDG	g
DDS	a
DDY	c
DG3	g
DG8	g
DGP	g
DGT	g
DI	g
DJF	a
DNR	c
DOC	c
DTP	a
DU	u
DUP	u
DUR	u
DUT	u
DUZ	u
DX4	g
DZ4	a
DZM	a
E	a
E1X	g
EDA	a
EDC	c
EEM	a
EFG	g
EHG	g
EIT	t
EPE	c
F2A	a
F3A	a
F3H	t
F4H	t
F5H	t
F6H	t
FA2	a
FAG	g
FAX	a
FDG	g
FHA	a
FHG	g
FHU	u
FMG	g
FMU	t
FOX	g
FYA	a
G1C	g
G1M	g
G2C	g
G2L	g
G2M	g
G2P	g
G2S	g
G31	g
G36	g
G38	g
G46	g
G47	g
G48	g
G49	g
G7M	g
GAO	g
GBR	g
GCK	c
GCP	g
GDO	g
GDP	g
GF2	g
GFC	g
GFF	g
GFH	g
GFL	g
GFM	g
GGH	g
GH3	g
GMP	g
GMS	g
GMU	t
GN7	g
GNE	g
GNG	g
GNP	g
GOM	a
GPN	g
GRB	g
GRC	g
GS	g
GSR	g
GSS	g
GSU	a
GTF	c
GTP	g
GUN	g
GX1	g
H2U	u
HEU	u
HGL	g
HMU	u
HN0	g
HN1	g
HPA	g
HXB	t
HXZ	t
I	g
IC	u
IG	a
IGU	a
IMC	t
IPN	u
IU	u
JDT	t
KAG	g
KIR	u
L8P	c
LCA	a
LCC	c
LCG	g
LGP	g
LHC	c
LKC	c
LLP	u
LMS	a
M1G	g
M2G	g
M5M	c
MA6	a
MA7	a
MAD	a
MAU	u
MCY	c
MDJ	c
MDK	c
MDQ	c
MDU	t
MDV	a
ME6	c
MFT	t
MG1	g
MGT	g
MIA	a
MMT	t
MNU	t
MRG	g
MSP	a
MTU	g
N2G	g
N5C	c
N5M	c
N6G	a
N6M	a
N79	a
NEA	a
NMS	t
NMT	t
NYM	t
O2C	c
O2G	g
OGX	g
OHU	u
OMC	c
OMG	g
OMU	u
ONE	u
OXG	g
P	g
P2T	t
P2U	u
P5P	a
PBT	t
PDU	t
PGN	g
PGP	g
PLR	t
PPU	a
PPW	g
PPZ	a
PQ0	g
PQ1	g
PRF	g
PRN	a
PSD	a
PST	t
PSU	u
PU	a
PUY	a
PVX	t
PYO	u
QBT	t
QSI	a
QUO	g
R	a
RCE	u
RIA	a
RMP	a
RPC	c
RSP	c
RSQ	c
RUS	u
S2M	t
S4A	a
S4C	c
S4G	g
S6G	g
SC	c
SDG	g
SFG	a
SMP	a
SMT	t
SOS	g
SPT	t
SRA	a
SSA	a
SSJ	u
SSU	u
SUR	u
T23	t
T2S	t
T2T	t
T32	t
T38	t
T39	t
T3P	t
T41	t
T48	t
T49	t
T4S	t
T5O	u
T5S	u
T66	t
T6A	a
TAF	t
TCP	t
TCY	a
TDR	u
TDY	t
TED	t
TEP	g
TFE	t
TFF	t
TFO	a
TFT	t
TGP	g
THM	t
THP	t
THX	c
TLB	t
TLC	t
TLN	t
TM2	t
TMP	t
TNV	a
TP1	t
TPC	c
TPN	t
TSB	a
TSP	t
TT	t
TTD	t
TTE	t
TTI	u
TTM	t
TTP	t
TX2	c
U2L	t
U31	u
U33	u
U34	u
U36	u
U37	u
U3H	u
U5P	u
U8U	u
UAR	u
UBB	u
UBD	u
UBI	u
UCL	u
UD5	u
UDP	u
UF2	u
UFP	u
UFR	t
UFT	u
UMP	u
UMS	u
UMX	u
UPC	u
UPE	u
UPG	u
UPS	u
UPV	u
UR3	u
URA	u
URI	u
URX	u
US1	u
US2	t
US3	t
US4	t
US5	u
USM	u
UTP	u
UVX	u
UZR	u
VAA	a
X	g
XAD	a
XAE	u
XAL	a
XAN	g
XAR	a
XCL	c
XCR	c
XCT	c
XCY	c
XG4	g
XGA	u
XGL	g
XGR	g
XGU	g
XJS	c
XTF	t
XTH	t
XTL	t
XTR	t
XUA	a
XUG	g
Y	a
YCO	u
YG	g
YMP	a
YYG	g
Z	u
ZAD	a
ZAN	a
ZBC	c
ZBU	u
ZCY	c
ZDU	t
ZGU	g
ZHP	u
ZP4	t
ZTH	t
6FU	u
6FC	c
