# Supplementary material for: DrugPred_RNA—A Tool for Structure-Based Druggability Predictions for RNA Binding Sites
Source: J Chem Inf Model. 2021 Jul 21;61(8):4068–81. doi: 10.1021/acs.jcim.1c00155 (PMC8389535; doi:10.1021/acs.jcim.1c00155)
Supplement: Supplementary file 5 — ci1c00155_si_005.xlsx [file ci1c00155_si_005.xlsx]

## Sheet: rna
id	lig	csa	hsa	psa_r	fr_hpb_atoms	fr_buried_sl_atoms	PMI3	exp_sl_sa	no_sl_atoms	sl_bs_r	no_bs_atoms	sa_vol_r	InertialShapeFactor	SpherocityIndex	vol	csa	binding_site_seq	Asphericity	SpherocityIndex	Eccentricity	RadiusOfGyration	NPR2	NPR1	PMI2	PM1	score	druggability	QED_mean
		NULL	NULL	NULL	NULL	NULL	NULL	NULL	NULL	NULL	NULL	NULL	NULL	NULL	NULL	NULL	NULL	NULL	NULL	NULL	NULL	NULL	NULL	NULL	NULL	0	0	NULL
1aju_ARG	ARG	190.618	143.093	0.258123	0.769231	0.178571	2316.82	178.625	28	0.717949	39	1.28191	0.00127328	0.379695	332.224	190.618	AUGACUC	0.32817	0.379695	0.945184	2.80842	0.963273	0.326537	2231.73	756.528	0.16	0	0.188746
1aju_ARG_CA	ARG_CA	208.663	155.123	0.264498	0.785714	0.242424	3852.49	192.641	33	0.785714	42	1.22256	0.00112437	0.229219	375.136	208.663	AUGACUC	0.487845	0.229219	0.975816	3.24402	0.946862	0.218592	3647.78	842.123	0.16	0	NULL
1aju_ARG_CD	ARG_CD	172.273	144.614	0.170295	0.828571	0.28	2201.48	183.137	25	0.714286	35	1.28319	0.00110768	0.353871	326.744	172.273	AUGACUC	0.268432	0.353871	0.929586	2.88305	0.898858	0.368606	1978.82	811.477	0.16	0	NULL
1akx_ARG	ARG	235.176	168.791	0.283718	0.833333	0.295455	4256.76	209.527	44	0.916667	48	1.10917	0.000397295	0.494587	467.048	235.176	AUGAAGCUC	0.130991	0.494587	0.855205	3.1056	0.876526	0.518289	3731.16	2206.24	0.16	0	0.188746
1akx_ARG_CA	ARG_CA	235.176	168.791	0.283718	0.833333	0.295455	4256.76	209.527	44	0.916667	48	1.10917	0.000397295	0.494587	467.048	235.176	AUGAAGCUC	0.130991	0.494587	0.855205	3.1056	0.876526	0.518289	3731.16	2206.24	0.16	0	NULL
1akx_ARG_CD	ARG_CD	201.984	155.706	0.230954	0.9	0.34375	2843.39	206.03	32	0.8	40	1.24905	0.000583769	0.445176	378.984	201.984	AUGAGGCUCU	0.137834	0.445176	0.86196	2.94736	0.841521	0.506977	2392.77	1441.53	0.3	0	NULL
1arj_ARG	ARG	505.036	307.533	0.402555	0.786517	0.315789	16495.6	165.665	95	1.06742	89	0.92487	9.9087e-05	0.439732	848.184	505.036	AGAUUGAGCGAGCUCUC	0.135667	0.439732	0.860195	4.11577	0.833539	0.509965	13749.8	8412.2	0.15	0	0.188746
1arj_ARG_CA	ARG_CA	505.036	307.533	0.402555	0.786517	0.315789	16495.6	165.665	95	1.06742	89	0.92487	9.9087e-05	0.439732	848.184	505.036	AGAUUGAGCGAGCUCUC	0.135667	0.439732	0.860195	4.11577	0.833539	0.509965	13749.8	8412.2	0.15	0	NULL
1arj_ARG_CD	ARG_CD	467.48	290.886	0.385315	0.795181	0.263158	12014.8	142.854	76	0.915663	83	0.977641	0.000140435	0.397619	710.144	467.48	AGAUGAGCGAGCUCUC	0.153641	0.397619	0.874051	3.89527	0.819747	0.485834	9849.09	5837.2	0.12	0	NULL
1byj_GE1	GE1	491.112	271.75	0.453382	0.77907	0.404959	20918.5	324.56	121	1.40698	86	0.868358	5.88296e-05	0.719119	1022.46	491.112	CGUCACAGUGAAGUC	0.0320453	0.719119	0.682391	4.35104	0.899575	0.730988	18817.8	15291.2	0.31	0	NULL
1byj_GE2	GE2	230.515	157.483	0.323091	0.890909	0.0357143	4272.51	173.201	28	0.509091	55	1.27991	0.000877224	0.079626	369.2	230.515	GUCACGAAGUC	0.476512	0.079626	0.975023	3.61255	0.832429	0.222102	3556.56	948.935	0.16	0	NULL
1byj_GE3	GE3	123.222	76.8243	0.376535	0.727273	0.25	612.733	157.479	12	0.545455	22	1.51139	0.00200951	0.278492	197.984	123.222	CGUCUC	0.139768	0.278492	0.841734	2.16477	0.664767	0.539893	407.325	330.81	0.16	0	NULL
1ddy_B12	B12	265.186	206.048	0.226964	0.867925	0.342857	12937.4	373.764	70	1.32075	53	0.978407	0.000177501	0.169036	686.992	265.186	CCAUAGAG	0.302066	0.169036	0.940574	4.03811	0.779831	0.339589	10089	4393.38	0.37	0	NULL
1ddy_B12_CO	B12_CO	265.186	206.048	0.226964	0.867925	0.342857	12937.4	373.764	70	1.32075	53	0.978407	0.000177501	0.169036	686.992	265.186	CCAUAGAG	0.302066	0.169036	0.940574	4.03811	0.779831	0.339589	10089	4393.38	0.37	0	NULL
1ddy_NME	NME	42.5251	37.6251	0.115227	1	0	7.88477	72.4083	2	0.25	8	2.79569	0	-1.03257e-16	44.456	42.5251	CUAG	1	-1.03257e-16	1	0.572915	1	-3.23488e-17	7.88477	-2.55063e-16	0.16	0	NULL
1ddy_NME_CO	NME_CO	42.5251	37.6251	0.115227	1	0	7.88477	72.4083	2	0.25	8	2.79569	0	-1.03257e-16	44.456	42.5251	CUAG	1	-1.03257e-16	1	0.572915	1	-3.23488e-17	7.88477	-2.55063e-16	0.16	0	NULL
1ei2_NMY	NMY	394.485	243.52	0.395566	0.796875	0.295455	14048.8	211.514	88	1.375	64	0.915896	0.000126671	0.384886	769.12	394.485	GUGUGAGAUCACA	0.169697	0.384886	0.884961	3.90485	0.82869	0.465665	11642.1	6542.05	0.13	0	0.113925
1et4_CNC	CNC	348.994	290.787	0.166786	0.898551	0.319149	14609.5	535.575	47	0.681159	69	1.20416	8.9262e-05	0.139128	764.008	348.994	CCAUAACGAG	0.199577	0.139128	0.879322	5.20944	0.621035	0.476227	9073.02	6957.45	0.41	0	NULL
1et4_CNC_CO	CNC_CO	348.994	290.787	0.166786	0.898551	0.319149	14609.5	535.575	47	0.681159	69	1.20416	8.9262e-05	0.139128	764.008	348.994	CCAUAACGAG	0.199577	0.139128	0.879322	5.20944	0.621035	0.476227	9073.02	6957.45	0.41	0	NULL
1f27_BTN	BTN	471.578	263.557	0.450326	0.722892	0.391667	31367.7	394.92	120	1.44578	83	0.909987	8.33458e-05	0.339973	1031.18	471.578	GUCCACGAAAGU	0.294367	0.339973	0.937719	4.95426	0.908221	0.347396	28488.8	10897	0.32	0	0.501852
1f27_BTN_MG	BTN_MG	437.854	247.625	0.441532	0.695122	0.46281	27013.8	390.053	121	1.47561	82	0.89506	6.86769e-05	0.449389	1026.16	437.854	GUCCACMGAAGUMG	0.164751	0.449389	0.880713	4.67573	0.878727	0.47365	23737.8	12795.1	0.07	0	NULL
1g2j_PYY	PYY	156.219	139.045	0.18785	0.833333	0	1385.22	196.237	17	0.566667	30	1.46805	0.000916719	0.0405618	240.904	156.219	CG	0.24102	0.0405618	0.891697	2.62242	0.574779	0.452632	796.197	626.997	0.16	0	NULL
1i9v_NMY	NMY	198.353	63.2372	0.702603	0.6	0.173913	6478.26	436.791	23	0.766667	30	1.57721	0.000327308	0.122461	402.64	198.353	AGAGAGAG	0.297263	0.122461	0.937587	4.94454	0.737365	0.34775	4776.84	2252.82	0.03	0	0.113925
1j7t_PAR	PAR	510.757	313.978	0.392765	0.761364	0.342857	31855	450.569	105	1.19318	88	0.935734	9.97438e-05	0.303941	1028.54	510.757	UGAAGUCGUCACA	0.36826	0.303941	0.956001	5.30152	0.932108	0.293362	29692.3	9345.03	0.49	0	0.113786
1koc_ARG_CD	ARG_CD	320.553	245.142	0.235253	0.786667	0.415385	8187.29	227.615	65	0.866667	75	0.994336	0.000198288	0.46355	615.488	320.553	GCGUGGUAGU	0.1284	0.46355	0.853859	3.52185	0.845006	0.520504	6918.31	4261.52	0.26	0	NULL
1kod_CIR	CIR	283.208	225.092	0.205206	0.846154	0.291667	4366.72	163.203	48	0.738462	65	1.03999	0.000288922	0.501536	490.512	283.208	GUGUGUUAG	0.0757907	0.501536	0.784861	3.01572	0.781804	0.619672	3413.92	2705.94	0.16	0	0.38096
1nbk_GND	GND	207.129	170.301	0.177804	0.829787	0	2142.3	124.59	20	0.425532	47	1.42737	0.00156854	0.0948327	276.888	207.129	CUGAUAUCG	0.43871	0.0948327	0.969696	3.03466	0.820969	0.244316	1758.76	523.398	0.16	0	0.188746
1nbk_GND_CA	GND_CA	201.57	164.383	0.184487	0.847826	0.0434783	2220.25	126.259	23	0.5	46	1.40522	0.00135711	0.0932656	275.08	201.57	CUGAUAUCG	0.406186	0.0932656	0.964201	2.88008	0.798998	0.265174	1773.97	588.752	0.16	0	NULL
1nbk_GND_CD	GND_CD	145.741	125.678	0.137664	0.837838	0	746.432	128.619	11	0.297297	37	1.66021	0.0023343	0.0417536	184.864	145.741	CUGAUAUCG	0.286063	0.0417536	0.92705	2.39361	0.653291	0.374938	487.638	279.866	0.16	0	NULL
1nem_BDR	BDR	378.315	249.303	0.344309	0.830769	0.133333	6840.59	168.818	45	0.692308	65	1.13735	0.000352935	0.192798	515.616	378.315	ACUGGGCGAAGUUU	0.308653	0.192798	0.942885	3.67769	0.804241	0.333118	5501.48	2278.72	0.16	0	NULL
1nem_IDG	IDG	136.414	39.0717	0.730407	0.727273	0.0909091	487.699	125.5	11	0.5	22	1.5882	0.00440715	0.513836	179.656	136.414	ACUAAG	0.19613	0.513836	0.893645	2.1105	0.964581	0.448775	470.425	218.867	0.03	0	NULL
1njn_SPS	SPS	145.131	87.6974	0.397849	0.76	0.0588235	3485.62	371.574	17	0.68	25	1.59977	0.00126442	0.0388676	322.408	145.131	CGGCUCA	0.536507	0.0388676	0.981825	4.1587	0.836461	0.189791	2915.59	661.538	0.04	0	0.436064
1nta_SRY	SRY	497.28	303.763	0.393709	0.814815	0.287356	20649	284.174	87	1.07407	81	0.968421	9.44494e-05	0.249478	851.032	497.28	GAUGGACUUCCACGGU	0.232111	0.249478	0.916324	4.64251	0.780966	0.400438	16126.1	8268.62	0.1	0	0.0678814
1nta_SRY_NA	SRY_NA	475.791	290.095	0.39497	0.792683	0.240964	19237.3	264.866	83	1.0122	82	0.982744	0.000118347	0.245898	801.632	475.791	GAUGGACUUCNACACGGU	0.275452	0.245898	0.933074	4.58473	0.818884	0.359685	15753.1	6919.36	0.12	0	NULL
1ntb_SRY	SRY	485.069	297.698	0.390242	0.777778	0.228916	19895	258.503	83	1.02469	81	0.979434	8.55862e-05	0.253913	831.272	485.069	GAUUGACUUCCACGGU	0.198812	0.253913	0.898772	4.66925	0.74651	0.438417	14851.9	8722.32	0.1	0	0.0678814
1ntb_SRY_NA	SRY_NA	477.194	282.162	0.412739	0.776316	0.349398	17881.4	257.996	83	1.09211	76	0.988409	8.84308e-05	0.270876	797.648	477.194	GAUGACUUCNACACGGU	0.178115	0.270876	0.885672	4.44039	0.734197	0.464311	13128.4	8302.5	0.26	0	NULL
1nyi_G	G	165.062	131.418	0.299429	0.782609	0.15	2344.11	230.122	20	0.869565	23	1.40792	0.00139351	0.107294	293	165.062	GCCG	0.426301	0.107294	0.967787	3.18121	0.822414	0.251769	1927.83	590.173	0.16	0	0.459751
1o9m_42B	42B	74.0457	57.0233	0.22989	0.833333	0	325.799	146.44	7	0.583333	12	1.9026	0.011157	0.061002	125.72	74.0457	GCGUCGC	0.472777	0.061002	0.974426	1.98883	0.816803	0.224709	266.113	73.2099	0.16	0	NULL
1o9m_BDG	BDG	151.537	93.1193	0.397595	0.833333	0	727.433	114.532	12	0.4	30	1.56052	0.00253457	0.123069	196.84	151.537	CACGAAG	0.263803	0.123069	0.924271	2.2941	0.703819	0.381736	511.982	277.688	0.04	0	NULL
1o9m_P24	P24	151.529	99.2235	0.345959	0.771429	0	638.956	156.359	8	0.228571	35	1.97991	0.00268874	0.111665	163.384	151.529	CGUCUC	0.253589	0.111665	0.918092	2.62807	0.680954	0.396367	435.1	253.261	0.16	0	NULL
1o9m_PA2	PA2	256.157	193.666	0.247506	0.864407	0	3310.71	201.671	20	0.338983	59	1.46927	0.00141314	0.219488	327.104	256.157	GUCAGAGUC	0.514764	0.219488	0.978991	3.85615	0.95397	0.203906	3158.32	675.073	0.16	0	NULL
1pbr_BDR	BDR	131.828	81.4904	0.381843	0.794118	0	867.279	151.367	6	0.176471	34	1.97201	0.0187521	0.0440188	159.304	131.828	UCAUGAAG	0.832093	0.0440188	0.998219	3.49481	0.970131	0.0596517	841.374	51.7347	0.04	0	NULL
1pbr_CYY	CYY	268.031	181.835	0.324237	0.833333	0.177778	6862.11	187.51	45	0.833333	54	1.12433	0.000359194	0.128581	486.032	268.031	GUCAGAAGUC	0.335631	0.128581	0.94927	3.64205	0.775097	0.314463	5318.8	2157.88	0.16	0	NULL
1pbr_IDG	IDG	462.103	252.965	0.459484	0.768293	0.208955	11756.2	169.089	67	0.817073	82	1.02327	0.000119298	0.299086	685.56	462.103	GUCACACGGUGAAG	0.148278	0.299086	0.861112	4.02821	0.713054	0.508416	8382.84	5977.06	0.04	0	NULL
1pbr_PA1	PA1	519.368	299.087	0.431401	0.75	0.361345	22296.4	231.82	119	1.23958	96	0.846036	8.22751e-05	0.562619	996.072	519.368	GUCACAGUGAAGUC	0.139492	0.562619	0.856782	4.3818	0.94598	0.515679	21091.9	11497.8	0.18	0	NULL
1qd3_CYY	CYY	379	246.194	0.350833	0.731343	0.213333	18078.7	276.657	75	1.1194	67	0.998708	0.000216579	0.171951	703.088	379	AGAUUGUCUGG	0.466374	0.171951	0.973619	4.61403	0.893426	0.228178	16152	4125.17	0.16	0	NULL
1qd3_IDG	IDG	221.215	145.29	0.343944	0.75	0	3909.53	185.671	21	0.4375	48	1.4499	0.00290227	0.106295	310.104	221.215	AGAUUGCUGG	0.764359	0.106295	0.996213	4.00863	0.986521	0.0869448	3856.83	339.913	0.16	0	NULL
1qd3_RIB	RIB	111.556	76.4972	0.315707	0.695652	0	285.462	104.564	7	0.304348	23	1.79493	0.00527958	0.119527	134.048	111.556	AGUUG	0.226988	0.119527	0.90189	1.88046	0.651025	0.431966	185.843	123.31	0.16	0	NULL
1raw_AMP	AMP	323.971	229.78	0.290739	0.793651	0.381579	10751.6	294.392	76	1.20635	63	0.955728	0.000160412	0.527486	696.936	323.971	GGAAGAGCGGG	0.129171	0.527486	0.851957	3.78035	0.903068	0.523612	9709.47	5629.69	0.3	0	0.474435
1tob_TOC	TOC	76.1762	35.8396	0.534304	0.769231	0.125	319.133	160.985	8	0.615385	13	1.76321	0.00597882	0.238127	141.072	76.1762	UUUGCU	0.230308	0.238127	0.915124	1.89937	0.769267	0.403172	245.499	128.665	0.03	0	NULL
1uts_P13	P13	358.664	299.654	0.169461	0.833333	0.276316	19030.3	368.777	76	1.05556	72	1.00651	0.000143933	0.145029	733.304	358.664	AUCGACU	0.361057	0.145029	0.955616	4.68044	0.806982	0.294616	15357.1	5606.64	0.36	0	0.289198
1uts_P13_CD	P13_CD	406.344	325.572	0.20381	0.848101	0.292135	24153.2	408.756	89	1.12658	79	0.988842	8.87463e-05	0.149344	828.464	406.344	AUCGACU	0.290277	0.149344	0.936208	4.87631	0.753331	0.351448	18195.4	8488.6	0.36	0	NULL
1uud_P14	P14	332.965	265.137	0.204221	0.833333	0.148936	11504.9	253.663	47	0.652778	72	1.20525	0.000167948	0.163524	577.688	332.965	AUUGAGCCAGCUCU	0.259218	0.163524	0.924838	4.64273	0.73494	0.380361	8455.37	4376	0.36	0	0.113198
1uud_P14_CA	P14_CA	335.396	259.773	0.225983	0.823529	0.155556	10499.5	255.552	45	0.661765	68	1.24788	0.000181964	0.161505	554.968	335.396	AUUGAGCAGCUCU	0.257287	0.161505	0.923882	4.53112	0.731119	0.382678	7676.39	4017.93	0.36	0	NULL
1uud_P14_CD	P14_CD	266.002	213.398	0.198397	0.8	0.0434783	4420.81	202.422	23	0.353846	65	1.42306	0.00051763	0.111751	379.728	266.002	AUUGAGCAGCUCU	0.321109	0.111751	0.944804	4.077	0.749746	0.327637	3314.48	1448.42	0.16	0	NULL
1uui_P12	P12	157.622	138.263	0.122821	0.833333	0.173913	2141.19	192.1	23	0.638889	36	1.35594	0.00154065	0.264596	295	157.622	GAUCGUCU	0.389178	0.264596	0.960689	2.91557	0.915835	0.277625	1960.97	594.447	0.16	0	0.272735
1uui_P12_CA	P12_CA	160.149	141.54	0.1162	0.833333	0.0769231	1400.21	179.261	13	0.361111	36	1.62704	0.00173243	0.143059	241.632	160.149	GAUCGUC	0.326182	0.143059	0.947032	3.06864	0.779009	0.321139	1090.78	449.664	0.16	0	NULL
1uui_P12_CD	P12_CD	160.149	141.54	0.1162	0.833333	0.0769231	1400.21	179.261	13	0.361111	36	1.62704	0.00173243	0.143059	241.632	160.149	GAUCGUC	0.326182	0.143059	0.947032	3.06864	0.779009	0.321139	1090.78	449.664	0.16	0	NULL
1y26_ADE	ADE	130.143	109.717	0.15695	0.923077	0	346.563	16.9019	7	0.179487	39	1.82721	0.00680643	1.49267e-07	135.152	130.143	AUUCUAAUU	0.372751	1.49267e-07	0.954653	2.03026	0.70228	0.29772	243.384	103.179	0.16	0	0.529676
1y27_GUN	GUN	128.847	108.592	0.157206	0.918919	0	357.494	11.4938	8	0.216216	37	1.7808	0.00660853	6.90318e-08	137.024	128.847	AUUCUAACU	0.373144	6.90318e-08	0.954754	1.92885	0.702603	0.297397	251.176	106.318	0.16	0	0.459751
1z58_RAP	RAP	241.384	161.066	0.345234	0.759259	0	2239.94	174.592	12	0.222222	54	1.61749	0.00216381	0.0740233	271.72	241.384	CACCACUCA	0.555235	0.0740233	0.983724	3.99175	0.87091	0.179687	1950.79	402.488	0.16	0	0.155511
1zz5_CNY	CNY	432.724	248.325	0.434646	0.763889	0.244186	22729.3	396.624	86	1.19444	72	0.983224	0.00014303	0.197259	832.096	432.724	UGAAGUGUCACA	0.399955	0.197259	0.963321	4.85315	0.872408	0.268353	19829.2	6099.49	0.03	0	0.142635
2a04_NMY	NMY	470.594	279.102	0.412663	0.776316	0.347826	27894.8	472.073	92	1.21053	76	1.00568	0.000135543	0.263799	936.088	470.594	UGAAGUGUCACA	0.435844	0.263799	0.968376	5.26096	0.943326	0.249495	26313.9	6959.63	0.41	0	0.113925
2b57_6AP	6AP	138.385	117.199	0.153093	0.871795	0	353.424	15.6892	7	0.179487	39	1.78094	0.00348301	2.50644e-08	139.576	138.385	AUUCUAAUU	0.258039	2.50644e-08	0.893917	2.05026	0.551767	0.448233	195.008	158.417	0.16	0	0.469731
2cky_TPP	TPP	672.737	374.202	0.45344	0.756522	0.37594	33917.7	192.028	133	1.15652	115	0.857291	5.19692e-05	0.316547	1162.55	672.737	GUUGAGAAACCUGACGCCUGCG	0.186634	0.316547	0.894352	4.87205	0.788561	0.447365	26746.2	15173.6	0.28	0	0.407396
2cky_TPP_MG	TPP_MG	715.634	361.762	0.503336	0.743802	0.368421	31699.6	177.347	133	1.09917	121	0.84599	4.8371e-05	0.382833	1176.74	715.634	GUUGAGAAACCUGAACGCCUGCGMGMG	0.137491	0.382833	0.860046	4.76932	0.782338	0.510217	24799.8	16173.7	0.38	0	NULL
2cky_TPP_PB	TPP_PB	625.571	349.018	0.451965	0.766355	0.343511	30407	176.968	131	1.2243	107	0.844598	5.74342e-05	0.331418	1081.86	625.571	GUUGAGAAACCUGACGCCUGCG	0.180062	0.331418	0.890719	4.66103	0.793832	0.454553	24138	13821.6	0.28	0	NULL
2d2l_P1P	P1P	100.1	50.5056	0.645023	0.541667	0	520.662	120.972	8	0.333333	24	1.82435	0.0135381	0.125621	147.616	100.1	GUAANCONCO	0.650932	0.125621	0.990832	2.37811	0.952305	0.135102	495.829	70.3425	0.02	0	NULL
2ees_HPA	HPA	146.239	124.443	0.149046	0.860465	0	464.283	15.8634	8	0.186047	43	1.7585	0.00280171	0.000398124	153.648	146.239	UUUCUAACA	0.262623	0.000398124	0.900552	2.19829	0.565516	0.434749	262.56	201.847	0.16	0	0.519237
2eet_HPA	HPA	119.52	103.272	0.135945	0.904762	0	197.668	10.6349	6	0.142857	42	1.67359	0.00657326	4.88233e-08	130.856	119.52	GUUCUAACC	0.26271	4.88233e-08	0.900474	1.65616	0.565089	0.434911	111.7	85.9678	0.16	0	0.519237
2eeu_HPA	HPA	133.901	108.911	0.186631	0.926829	0	399.806	10.3066	9	0.219512	41	1.7515	0.00324752	1.64889e-07	142.584	133.901	AAAUCUUACU	0.26264	1.64889e-07	0.900387	1.92315	0.564911	0.435089	225.855	173.951	0.16	0	0.519237
2eev_HPA	HPA	105.503	88.4837	0.161317	0.880952	0	245.894	6.9921	6	0.142857	42	1.84988	0.00653449	1.19203e-07	121.504	105.503	ACUCUGACU	0.290637	1.19203e-07	0.923494	1.84718	0.616387	0.383613	151.566	94.3282	0.16	0	0.519237
2eew_HPA	HPA	133.763	112.934	0.155716	0.866667	0	535.096	13.8728	10	0.222222	45	1.72203	0.00330204	4.87375e-05	155.384	133.763	AUCCUAACU	0.307596	4.87375e-05	0.932401	2.11072	0.638607	0.361426	341.716	193.398	0.16	0	0.519237
2esi_KAN	KAN	548.317	323.62	0.416892	0.808511	0.242424	32619.8	435.927	99	1.05319	94	0.983406	9.2042e-05	0.16454	997.656	548.317	UUCGUCACAUGAAGUC	0.383379	0.16454	0.960335	5.38744	0.837211	0.278848	27309.6	9095.96	0.18	0	0.166689
2esj_LIV	LIV	456.635	270.525	0.419014	0.779221	0.352941	29708.7	460.553	102	1.32468	77	0.935995	0.000117459	0.301801	959.872	456.635	GUGAAGUCACA	0.401224	0.301801	0.962136	5.19249	0.951137	0.272568	28257	8097.64	0.19	0	0.0876346
2et3_LLL	LLL	501.146	291.129	0.426558	0.755556	0.295918	30063.5	432.861	98	1.08889	90	0.953386	0.000116353	0.318821	1007.16	501.146	UGAAGUCGUCACA	0.399096	0.318821	0.961389	5.34583	0.962627	0.275194	28940	8273.3	0.07	0	0.193095
2et4_NMY	NMY	485.706	281.792	0.425478	0.764706	0.304762	31975.4	503.265	105	1.23529	85	0.959	0.000107156	0.308874	1028.34	485.706	UGAAGUGGUCACA	0.393568	0.308874	0.960645	5.3164	0.95177	0.277779	30433.3	8882.11	0.07	0	0.113925
2et5_RIO	RIO	288.76	185.948	0.362437	0.816327	0.142857	4463.41	228.466	28	0.571429	49	1.24055	0.000315291	0.233453	452.224	288.76	UGAAGUCGUCAC	0.171837	0.233453	0.874228	3.79364	0.683253	0.485516	3049.63	2167.05	0.16	0	0.179339
2et8_XXX	XXX	562.112	346.904	0.387603	0.806122	0.303571	35610.7	459.802	112	1.14286	98	0.959342	7.92202e-05	0.310725	1070.56	562.112	CGCACAGUGAAGU	0.326244	0.310725	0.946678	5.43419	0.908903	0.322182	32366.7	11473.1	0.18	0	0.251984
2f4s_XXX	XXX	456.733	267.277	0.421726	0.808219	0.26087	27241.9	408.582	92	1.26027	73	0.971952	0.000139426	0.260504	895.928	456.733	GCACAUGAAGU	0.438008	0.260504	0.968748	5.19589	0.942137	0.248047	25665.6	6757.27	0.07	0	0.251984
2f4t_AB9	AB9	511.578	311.951	0.396121	0.759036	0.311927	33578.5	442.343	109	1.31325	83	0.934866	8.36015e-05	0.258391	1031.2	511.578	GUCACAUGAAGU	0.336852	0.258391	0.950026	5.29768	0.876326	0.31217	29425.7	10482.2	0.22	0	0.104345
2fcx_XXX	XXX	558.107	306.53	0.459563	0.722222	0.330189	25385.3	415.564	106	1.17778	90	0.964029	6.66498e-05	0.428983	1040.54	558.107	UGAAUGCACACG	0.14625	0.428983	0.868638	4.82344	0.838259	0.495448	21279.4	12577.1	0.15	0	0.251984
2fcx_XXX_K	XXX_K	606.921	310.031	0.494308	0.75	0.306122	25264.3	435.483	98	0.98	100	1.02164	6.29355e-05	0.36807	1042.79	606.921	UGAAUGCACACAGKG	0.148891	0.36807	0.869412	4.94623	0.785608	0.494088	19847.8	12482.8	0.08	0	NULL
2fcy_NMY	NMY	444.288	232.799	0.485192	0.727273	0.272727	23574	426.001	99	1.5	66	0.947368	0.000111586	0.353391	905.64	444.288	UGAACACACGUG	0.293546	0.353391	0.937123	4.74051	0.918054	0.348998	21642.2	8227.29	0.05	0	0.113925
2fcy_NMY_K	NMY_K	495.953	242.58	0.513564	0.75	0.285714	28702.7	430.379	105	1.45833	72	0.943474	0.000100533	0.292386	967.136	495.953	UGAAUGCACACAKG	0.337903	0.292386	0.949771	5.02163	0.903027	0.312946	25919.3	8982.4	0.05	0	NULL
2fcz_RIO	RIO	460.701	261.134	0.44052	0.743243	0.298851	19278.7	377.016	87	1.17568	74	1.00456	0.000115814	0.319205	863.456	460.701	CUGAAUGCACACG	0.249373	0.319205	0.923748	4.54379	0.855142	0.383	16486	7383.75	0.06	0	0.179339
2fcz_RIO_K	RIO_K	531.917	269.535	0.495069	0.772152	0.314286	28031.5	413.442	105	1.32911	79	0.924911	8.70348e-05	0.319079	1015.05	531.917	CUGAAUGCACACAKG	0.276742	0.319079	0.932982	4.98721	0.878113	0.359924	24614.8	10089.2	0.08	0	NULL
2fd0_LIV	LIV	354.849	193.682	0.460483	0.807018	0.215385	12305.7	321.011	65	1.14035	57	1.0346	0.000207894	0.194401	671.192	354.849	UGAAUCACACG	0.325331	0.194401	0.947424	4.1054	0.818601	0.31998	10073.5	3937.59	0.03	0	0.0876346
2g5k_AM2	AM2	422.343	229.078	0.466297	0.772152	0.246377	12138.2	239.139	69	0.873418	79	1.01821	0.000216373	0.448333	699.216	422.343	UGCGUCGAAAGUCGC	0.275397	0.448333	0.927968	4.14966	0.978745	0.372659	11880.2	4523.41	0.03	0	0.149075
2g5k_AM2_MG	AM2_MG	446.835	228.699	0.495541	0.77027	0.294872	14148.3	194.237	78	1.05405	74	0.947411	0.000191847	0.350038	726.304	446.835	UGCGUCGMGAAAGUCGC	0.304837	0.350038	0.940297	4.13482	0.923829	0.340354	13070.6	4815.44	0.03	0	NULL
2g9c_3AY	3AY	136.496	118.761	0.129929	0.837209	0	414.532	17.5199	9	0.209302	43	1.77295	0.0048413	0.00210021	144.448	136.496	AUAUCUAAUU	0.333166	0.00210021	0.942914	1.95894	0.668364	0.333037	277.059	138.055	0.16	0	0.421754
2gdi_TPP	TPP	630.882	371.249	0.425597	0.75	0.378151	28054	190.212	119	1.10185	108	0.884364	7.16409e-05	0.336791	1040.77	630.882	GUUGAGACACCUGACGCCAGCG	0.214405	0.336791	0.909237	4.70211	0.836642	0.416279	23471.2	11678.3	0.28	0	0.407396
2gdi_TPP_MG	TPP_MG	518.676	232.586	0.566295	0.707865	0.277778	17279.2	153.244	90	1.01124	89	0.95689	9.48613e-05	0.303791	815.224	518.676	GUGUGAGACCUGAGCCACGMGMGMG	0.174522	0.303791	0.885678	4.2173	0.761046	0.4643	13150.3	8022.73	0.04	0	NULL
2gdi_TPP_PB	TPP_PB	595.831	339.08	0.44503	0.759615	0.327103	23903.6	183.428	107	1.02885	104	0.901771	8.35315e-05	0.352115	993.4	595.831	GUUGAGACCUGACGCCAGCG	0.208525	0.352115	0.906386	4.59052	0.843509	0.42245	20162.9	10098.1	0.08	0	NULL
2ho7_G6P	G6P	786.488	455.71	0.429124	0.734848	0.363057	40408.3	243.659	157	1.18939	132	0.854531	4.54164e-05	0.498269	1296.62	786.488	AGCGCCGAGGUUAUCGUCGGCGGG	0.151432	0.498269	0.869912	5.06916	0.905133	0.493207	36574.9	19929.6	0.44	0	0.365942
2ho7_G6P_MG	G6P_MG	710.51	370.729	0.483861	0.717949	0.335714	33428.6	233.731	140	1.19658	117	0.86136	5.53825e-05	0.510664	1155.93	710.51	AGCGCCGAGGUUAUCGUCGGCGGGMG	0.151425	0.510664	0.869121	4.89468	0.915682	0.4946	30609.9	16533.8	0.31	0	NULL
2hoj_TPP	TPP	660.104	368.258	0.454897	0.75	0.322314	27826	238.06	121	1.0431	116	0.857305	5.42199e-05	0.344396	1093.62	660.104	GUGUGAGACCUGACGCCAGCGA	0.145782	0.344396	0.864869	4.65074	0.757375	0.501998	21074.7	13968.6	0.11	0	0.407396
2hoj_TPP_MN	TPP_MN	703.55	313.222	0.567564	0.693694	0.284553	27922.3	208.407	123	1.10811	111	0.870535	5.0255e-05	0.334166	1069.93	703.55	GUGUGAGACCUGACGCCAGMNMNMN	0.136915	0.334166	0.853908	4.61188	0.730279	0.520424	20391.1	14531.5	0.12	0	NULL
2hoj_TPP_PB	TPP_PB	668.103	367.613	0.463517	0.72807	0.316667	27776.2	225.562	120	1.05263	114	0.850496	5.18667e-05	0.339609	1089.06	668.103	GUGUGAGACCUGACGCCAGCGA	0.139326	0.339609	0.857591	4.66169	0.740976	0.514332	20581.5	14286.2	0.12	0	NULL
2hok_TPP	TPP	715.676	378.678	0.483064	0.739496	0.319728	37208.3	222.319	147	1.23529	119	0.827517	3.23654e-05	0.302251	1207.19	715.676	GUGUGAGACCUGACGCCAGCGA	0.129517	0.302251	0.831635	4.84096	0.668754	0.555323	24883.2	20662.6	0.36	0	0.407396
2hok_TPP_CA	TPP_CA	672.721	298.391	0.569186	0.703704	0.351562	29639.2	211.597	128	1.18519	108	0.893408	3.75413e-05	0.288043	1057.2	672.721	GUGUGAGAACCUGACGCCACGCACA	0.129284	0.288043	0.818943	4.61805	0.638549	0.573875	18926.1	17009.2	0.32	0	NULL
2hok_TPP_PB	TPP_PB	715.676	378.678	0.483064	0.739496	0.319728	37208.3	222.319	147	1.23529	119	0.827517	3.23654e-05	0.302251	1207.19	715.676	GUGUGAGACCUGACGCCAGCGA	0.129517	0.302251	0.831635	4.84096	0.668754	0.555323	24883.2	20662.6	0.36	0	NULL
2hol_TPP_BA	TPP_BA	742.029	331.285	0.564262	0.709402	0.330935	36264.7	218.667	139	1.18803	117	0.862148	3.97033e-05	0.341414	1180.92	742.029	GUGUGAGAACCUGAUCGCCAGCGABABABA	0.13867	0.341414	0.857109	4.95085	0.741704	0.515134	26897.6	18681.2	0.38	0	NULL
2hom_TPS	TPS	683.828	385.199	0.448298	0.734513	0.322314	28980	187.613	121	1.0708	113	0.84917	5.65983e-05	0.395035	1112.83	683.828	GUUGAGAACCUGAUCGCCAGCGA	0.147974	0.395035	0.869671	4.79211	0.809662	0.493632	23464	14305.4	0.11	0	0.55081
2hom_TPS_MG	TPS_MG	664.841	313.426	0.540465	0.710526	0.333333	27991.6	215.897	114	1	114	0.889088	5.38273e-05	0.343719	1055.41	664.841	GUUGAGAACCUGAUCGCCAGCGAMGMG	0.145747	0.343719	0.864769	4.80502	0.756627	0.50217	21179.2	14056.6	0.32	0	NULL
2hoo_BFT_CA	BFT_CA	845.605	409.321	0.530289	0.702703	0.395604	56258.7	295.536	182	1.22973	148	0.829974	2.63657e-05	0.295696	1450.58	845.605	GUGCUGAGAACACCUGAUUGCCAGCGAGGCACA	0.158295	0.295696	0.871299	5.34321	0.727934	0.490752	40952.6	27609.1	0.44	0	NULL
2hop_218	218	513.83	256.848	0.514766	0.714286	0.415254	25684.4	314.584	118	1.2967	91	0.86702	5.2006e-05	0.313894	1027.25	513.83	GUGUGAGACCUGCCA	0.136594	0.313894	0.849126	4.49886	0.705526	0.528191	18121	13566.2	0.2	0	0.786063
2juk_G0B	G0B	98.6995	60.4439	0.38878	0.789474	0	340.704	112.622	7	0.368421	19	1.82088	0.0115872	0.0098778	128.36	98.6995	CUUC	0.513056	0.0098778	0.979086	2.01635	0.803161	0.203446	273.64	69.3147	0.04	0	0.0536399
2kx8_ARG	ARG	387.05	211.214	0.46571	0.771429	0.211538	7645.4	189.098	52	0.742857	70	1.07098	0.000295788	0.360315	551.528	387.05	GAGGCGCAGUCUGC	0.24306	0.360315	0.920679	3.72987	0.882677	0.390321	6748.42	2984.16	0.03	0	0.188746
2kx8_ARG_CA	ARG_CA	394.147	213.68	0.469074	0.771429	0.215686	7504.73	188.914	51	0.728571	70	1.0694	0.000290012	0.368315	560.768	394.147	GAGGCGCCAGUCUGC	0.229448	0.368315	0.915228	3.73712	0.876973	0.402935	6581.44	3023.92	0.03	0	NULL
2kx8_ARG_CD	ARG_CD	358.172	205.921	0.437077	0.80597	0.102564	5065.04	204.751	39	0.58209	67	1.14587	0.000307096	0.377124	502.704	358.172	AGGCGCAGUCUGC	0.141896	0.377124	0.863791	3.51675	0.783715	0.503851	3969.54	2552.02	0.03	0	NULL
2l1v_PRF	PRF	388.066	193.737	0.518808	0.814815	0.22619	19246.4	250.992	84	1.03704	81	0.965529	0.000150483	0.150718	795.32	388.066	GGUUCUAGUCCAAC	0.376265	0.150718	0.958881	4.48165	0.821984	0.28381	15820.2	5462.31	0.03	0	0.431079
2l8h_ARG	ARG	482.389	299.221	0.396846	0.804348	0.22973	16419.7	195.231	74	0.804348	92	0.994182	0.000169473	0.239647	760.504	482.389	AGAUCAGCCUAGCU	0.338787	0.239647	0.950651	4.4808	0.863372	0.310263	14176.3	5094.44	0.12	0	0.188746
2l8h_ARG_CA	ARG_CA	482.389	299.221	0.396846	0.804348	0.22973	16419.7	195.231	74	0.804348	92	0.994182	0.000169473	0.239647	760.504	482.389	AGAUCAGCCUAGCU	0.338787	0.239647	0.950651	4.4808	0.863372	0.310263	14176.3	5094.44	0.12	0	NULL
2l8h_ARG_CD	ARG_CD	464.682	292.814	0.38238	0.847826	0.297297	14553.2	189.107	74	0.804348	92	0.999926	0.000180952	0.299607	727.424	464.682	AGAUCAGCCUAGCUC	0.306001	0.299607	0.941757	4.26502	0.885606	0.336293	12888.4	4894.14	0.15	0	NULL
2l94_L94	L94	238.545	138.171	0.425357	0.744681	0.0952381	7494.9	273.413	21	0.446809	47	1.57083	0.000927701	0.0721955	363.312	238.545	CUGGCUUCGGAAGCCAG	0.65589	0.0721955	0.991258	5.51789	0.917378	0.131939	6875.66	988.872	0.03	0	0.146142
2lwk_0EC	0EC	174.975	139.433	0.203128	0.807692	0.190476	2607.12	221.999	21	0.807692	26	1.41758	0.00155953	0.133301	296.168	174.975	AACAAGGCCUGC	0.487448	0.133301	0.976447	3.2889	0.877242	0.215757	2287.07	562.504	0.16	0	0.800166
2m4q_AM2	AM2	139.984	101.093	0.278081	0.9	0.125	1150.3	154.069	16	0.533333	30	1.48067	0.00130101	0.0603911	231.448	139.984	CAAAG	0.251593	0.0603911	0.908902	2.47157	0.624079	0.417009	717.88	479.687	0.16	0	0.149075
2miy_PRF	PRF	330.922	191.885	0.424468	0.723684	0.454545	12841.1	270.625	88	1.15789	76	0.913911	9.26875e-05	0.474971	764.136	330.922	UGCUUUCACAA	0.0765035	0.474971	0.777934	3.79925	0.747864	0.628346	9603.41	8068.66	0.04	0	0.431079
2npz_PDI	PDI	103.859	68.4179	0.530276	0.6	0	512.459	143.733	8	0.4	20	1.81338	0.0144454	0.0527776	146.232	103.859	GGGAC	0.675225	0.0527776	0.992373	2.32996	0.912543	0.123272	467.641	63.1718	0.03	0	NULL
2npz_PDI_CA	PDI_CA	103.859	68.4179	0.530276	0.6	0	512.459	143.733	8	0.4	20	1.81338	0.0144454	0.0527776	146.232	103.859	GGGAC	0.675225	0.0527776	0.992373	2.32996	0.912543	0.123272	467.641	63.1718	0.03	0	NULL
2o3v_N33	N33	391.867	234.056	0.412914	0.768116	0.263158	11783.2	232.465	76	1.10145	69	0.982591	0.000118322	0.418505	708.4	391.867	AAAAGUCCGUCGC	0.110936	0.418505	0.833117	3.87312	0.771137	0.553097	9086.47	6517.26	0.04	0	0.133447
2o3w_PAR	PAR	136.86	97.5399	0.287303	0.782609	0	699.956	138.023	10	0.434783	23	1.58692	0.00232918	0.106005	193.072	136.86	GCUCGGAA	0.245974	0.106005	0.912967	2.45786	0.665225	0.408033	465.629	285.605	0.16	0	0.113786
2o3x_N30	N30	457.382	276.377	0.402471	0.797468	0.26506	23266.4	409.625	83	1.05063	79	1.0237	0.0001524	0.301825	859.872	457.382	GUCACAUGAAGUC	0.406803	0.301825	0.963085	5.09404	0.954526	0.269199	22208.4	6263.31	0.1	0	0.179339
2oe5_AM2	AM2	462.804	244.533	0.485334	0.825	0.271605	16649.3	213.563	81	1.0125	80	0.994198	0.00021699	0.338979	741.504	462.804	CGCUAGUACGGUACUAA	0.407308	0.338979	0.96229	4.39241	0.98275	0.272024	16362.1	4529.01	0.03	0	0.149075
2oe5_AM2_MG	AM2_MG	433.356	211.535	0.528129	0.782051	0.329268	13762.4	160.399	82	1.05128	78	0.973109	0.000212566	0.3858	706.392	433.356	GCUAGUACGGUACUAAMG	0.324146	0.3858	0.944001	4.00444	0.965215	0.329942	13283.7	4540.79	0.08	0	NULL
2oe8_AM2	AM2	523.805	275.737	0.485206	0.782609	0.269663	24689.6	213.806	89	0.967391	92	0.970814	0.000204896	0.26497	847.376	523.805	CGCUAGUACCCGGUACUAA	0.533725	0.26497	0.980398	5.03329	0.996732	0.197029	24608.9	4864.57	0.09	0	0.149075
2pwt_LHA	LHA	490.85	278.374	0.442225	0.788732	0.252747	25490.7	439.802	91	1.28169	71	0.957445	0.000117406	0.300773	952.448	490.85	UGAAGUUCACA	0.348388	0.300773	0.951945	5.09121	0.916589	0.306269	23364.5	7807.01	0.07	0	0.0541141
2tob_2TB	2TB	420.776	267.828	0.374493	0.810811	0.309524	17681	284.938	84	1.13514	74	0.980489	0.000164379	0.352195	789.512	420.776	UGGUUUGGUAAUG	0.327936	0.352195	0.946026	4.45596	0.941936	0.324092	16654.4	5730.26	0.36	0	NULL
2tob_TOC	TOC	222.128	146.464	0.353038	0.865385	0.136364	3076.59	164.012	22	0.423077	52	1.37953	0.00209285	0.104712	311.096	222.128	UGGUUUGGUAAU	0.629786	0.104712	0.989555	3.47335	0.92818	0.144153	2855.63	443.501	0.16	0	NULL
2xnw_ZZR	ZZR	135.353	116.976	0.135769	0.878049	0	325.227	18.461	6	0.146341	41	1.84628	0.00663619	1.68797e-07	133.704	135.353	AUAUCUAAUU	0.350875	1.68797e-07	0.948549	2.12436	0.683371	0.316629	222.251	102.976	0.16	0	0.317843
2xnz_3AW	3AW	130.785	115.272	0.118616	0.925	0	438.791	10.4949	9	0.225	40	1.73267	0.00433299	0.000549407	149.272	130.785	AUUCUAAUU	0.322128	0.000549407	0.938675	2.01492	0.655564	0.344802	287.656	151.296	0.16	0	0.480176
2xo0_ZZS	ZZS	127.192	113.929	0.104271	0.871795	0	386.709	8.88944	9	0.230769	39	1.75924	0.00686928	1.22519e-07	139.064	127.192	AUUCUAAUU	0.403917	1.22519e-07	0.961874	1.89139	0.726508	0.273492	280.947	105.762	0.16	0	0.449417
2xo1_N6M	N6M	131.185	112.077	0.145658	0.925	0	473.231	19.1534	9	0.225	40	1.69481	0.0025733	0.00138985	151.352	131.185	AUUCUAAUU	0.256543	0.00138985	0.892361	2.09279	0.549605	0.451322	260.09	213.58	0.16	0	0.615296
2z75_GLP	GLP	655.422	347.987	0.474079	0.740741	0.340909	31864.3	219.336	132	1.22222	108	0.875856	5.83082e-05	0.403739	1089.58	655.422	GCGCCGACAGGUUAUCGAUCGGCGGG	0.175887	0.403739	0.888578	4.81906	0.85229	0.458726	27157.6	14617	0.25	0	0.36387
2z75_GLP_MG	GLP_MG	549.337	224.188	0.596553	0.688312	0.255556	14968.5	202.705	90	1.16883	77	0.94876	0.000122076	0.525503	828	549.337	GCGCAGGUUAUCGCGGCGGGMGMGMGMG	0.144969	0.525503	0.863749	4.09728	0.920812	0.503923	13783.2	7542.96	0.03	0	NULL
3b4a_GLP	GLP	572.84	329.026	0.432619	0.739583	0.303922	24883.7	246.623	102	1.0625	96	0.927891	8.89652e-05	0.32841	941.4	572.84	GCGCCGACAGAUUAUCGUCGGCGGG	0.244445	0.32841	0.921803	4.77577	0.858194	0.387659	21355.1	9646.4	0.08	0	0.36387
3b4b_3AD	3AD	254.546	162.404	0.416323	0.68	0.22	6142.97	241.68	50	1	50	1.08533	0.0002693	0.372341	510.736	254.546	GCGGAGGGGU	0.156078	0.372341	0.875335	3.41736	0.799884	0.483517	4913.66	2970.23	0.04	0	NULL
3b4b_3AD_MG	3AD_MG	263.581	167.47	0.417108	0.704545	0.230769	6609.41	252.888	52	1.18182	44	1.06099	0.000326484	0.367114	536.056	263.581	GCGGAGGGGUMG	0.227153	0.367114	0.914326	3.47244	0.873889	0.404979	5775.89	2676.67	0.04	0	NULL
3b4b_GLP	GLP	749.143	421.887	0.447561	0.717742	0.352941	37922.7	235.541	153	1.23387	124	0.824568	4.5882e-05	0.497887	1247.03	749.143	GCGCCGAGUUAUCGUCGGCGGG	0.137394	0.497887	0.860047	4.97418	0.887758	0.510215	33666.2	19348.7	0.44	0	0.36387
3b4b_GLP_MG	GLP_MG	688.089	356.833	0.490379	0.695238	0.319672	25989.7	235.645	122	1.1619	105	0.895059	6.92265e-05	0.571877	1081.35	688.089	GCGCCGAGUUAUCGAUCGGCGGGMG	0.132486	0.571877	0.850777	4.6812	0.945518	0.525527	24573.8	13658.3	0.12	0	NULL
3b4c_3AD	3AD	247.514	172.631	0.358122	0.690476	0.304348	6341.25	262.911	46	1.09524	42	1.15104	0.000248776	0.287427	499.264	247.514	GCGGGGGGGU	0.172156	0.287427	0.882568	3.56278	0.741738	0.470184	4703.55	2981.56	0.16	0	NULL
3b4c_3AD_MG	3AD_MG	261.768	174.317	0.386634	0.652174	0.333333	6865.24	275.565	48	1.04348	46	1.12277	0.000257656	0.297231	540.12	261.768	GCGMGGGGGGGU	0.193329	0.297231	0.897707	3.63558	0.779352	0.440594	5350.44	3024.78	0.11	0	NULL
3b4c_GLP	GLP	673.117	357.254	0.475843	0.769912	0.328125	33486.1	223.705	128	1.13274	113	0.896145	5.46277e-05	0.32369	1095.79	673.117	GCGCGAAGGUUAUCGUCGGCGGG	0.193435	0.32369	0.898514	4.94117	0.802947	0.438945	26887.6	14698.5	0.12	0	0.36387
3b4c_GLP_MG	GLP_MG	538.02	259.311	0.526187	0.725275	0.351648	16825.9	181.428	91	1	91	0.924772	9.84998e-05	0.496404	842.584	538.02	GCGCCMGGAAGGUUAUCUCGGCGGGMG	0.125741	0.496404	0.850767	4.29495	0.87101	0.525543	14655.5	8842.75	0.2	0	NULL
3bnq_PAR	PAR	156.26	44.214	0.745506	0.652174	0.26087	3630.45	335.761	23	1	23	1.34152	0.000631026	0.0687169	379.784	156.26	GUCGC	0.337573	0.0687169	0.948052	3.6674	0.728771	0.318115	2645.76	1154.9	0.03	0	0.113786
3bnr_PAR	PAR	140.079	41.6701	0.727332	0.65	0.25	2837.14	278.875	20	1	20	1.37002	0.00130826	0.0841584	320.24	140.079	GUCGC	0.472248	0.0841584	0.974477	3.48589	0.833237	0.224488	2364.01	636.903	0.03	0	0.113786
3c44_PAR	PAR	728.763	390.053	0.476828	0.734513	0.32	51561.7	494.663	150	1.32743	113	0.866915	4.05165e-05	0.474799	1400.9	728.763	GCUGAAGUGCACACA	0.194028	0.474799	0.895306	5.83097	0.930596	0.445453	47983.1	22968.3	0.1	0	0.113786
3c44_PAR_K	PAR_K	657.888	359.007	0.465805	0.740741	0.347826	44404.3	418.89	138	1.27778	108	0.853756	5.10104e-05	0.392664	1260.94	657.888	CUGAAGUGCACACA	0.23621	0.392664	0.91716	5.55195	0.90268	0.398519	40082.8	17696	0.18	0	NULL
3cgp_IOD	IOD	41.2448	32.9959	0.199999	0.642857	0	3.79e-29	52.8638	1	0.0714286	14	3.35189	0	0	31.096	41.2448	AGUA	0	0	0	1.77636e-15	0	0	3.79e-29	0	0.16	0	NULL
3d0u_LYS	LYS	159.619	97.522	0.3913	0.779661	0	858.791	7.83177	13	0.220339	59	1.62156	0.00344332	0.0269679	187.056	159.619	GGGCGAGGG	0.423467	0.0269679	0.966333	2.35583	0.760846	0.257295	653.408	220.963	0.04	0	0.39959
3d0u_LYS_CA	LYS_CA	165.612	101.426	0.389755	0.806452	0	867.702	6.25763	11	0.177419	62	1.62672	0.00542503	0.0513656	188.04	165.612	GGGCGAGGG	0.552364	0.0513656	0.983424	2.58493	0.853522	0.181318	740.603	157.33	0.04	0	NULL
3d0u_LYS_CD	LYS_CD	165.612	101.426	0.389755	0.806452	0	867.702	6.25763	11	0.177419	62	1.62672	0.00542503	0.0513656	188.04	165.612	GGGCGAGGG	0.552364	0.0513656	0.983424	2.58493	0.853522	0.181318	740.603	157.33	0.04	0	NULL
3dig_IPA	IPA	29.1975	28.0734	0.0384989	0.9	0.333333	41.7655	120.524	3	0.3	10	2.39871	0.146828	-3.42869e-17	64.592	29.1975	C	0.638354	-3.42869e-17	0.990122	1.07661	0.859794	0.140206	35.9097	5.85579	0.37	0	NULL
3dig_IPA_CA	IPA_CA	29.1975	28.0734	0.0384989	0.9	0.333333	41.7655	120.524	3	0.3	10	2.39871	0.146828	-3.42869e-17	64.592	29.1975	C	0.638354	-3.42869e-17	0.990122	1.07661	0.859794	0.140206	35.9097	5.85579	0.37	0	NULL
3dig_IPA_CD	IPA_CD	29.1975	28.0734	0.0384989	0.9	0.333333	41.7655	120.524	3	0.3	10	2.39871	0.146828	-3.42869e-17	64.592	29.1975	C	0.638354	-3.42869e-17	0.990122	1.07661	0.859794	0.140206	35.9097	5.85579	0.37	0	NULL
3dig_IPA_K	IPA_K	29.1975	28.0734	0.0384989	0.9	0.333333	41.7655	120.524	3	0.3	10	2.39871	0.146828	-3.42869e-17	64.592	29.1975	C	0.638354	-3.42869e-17	0.990122	1.07661	0.859794	0.140206	35.9097	5.85579	0.37	0	NULL
3dig_SLZ	SLZ	159.421	99.5001	0.376478	0.775862	0.0666667	946.355	4.20674	15	0.258621	58	1.48126	0.00364549	0.27283	217.224	159.421	GGGCGAGGGG	0.402755	0.27283	0.962948	2.40379	0.930397	0.269686	880.485	255.219	0.16	0	0.410677
3dig_SLZ_CA	SLZ_CA	159.421	99.5001	0.376478	0.775862	0.0666667	946.355	4.20674	15	0.258621	58	1.48126	0.00364549	0.27283	217.224	159.421	GGGCGAGGGG	0.402755	0.27283	0.962948	2.40379	0.930397	0.269686	880.485	255.219	0.16	0	NULL
3dig_SLZ_CD	SLZ_CD	159.421	99.5001	0.376478	0.775862	0.0666667	946.355	4.20674	15	0.258621	58	1.48126	0.00364549	0.27283	217.224	159.421	GGGCGAGGGG	0.402755	0.27283	0.962948	2.40379	0.930397	0.269686	880.485	255.219	0.16	0	NULL
3dig_SLZ_K	SLZ_K	125.982	81.8509	0.351073	0.795918	0	906.027	4.11289	13	0.265306	49	1.56259	0.00412683	0.101392	200.96	125.982	GGCGAGGGK	0.469633	0.101392	0.974179	2.45062	0.844183	0.225777	764.852	204.56	0.16	0	NULL
3dil_IPA	IPA	39.2477	31.4337	0.199095	0.909091	0	72.1427	129.621	4	0.363636	11	2.19072	0.015347	0.0844889	80.904	39.2477	C	0.211591	0.0844889	0.864824	1.24302	0.555884	0.502074	40.103	36.221	0.16	0	NULL
3dil_IPA_CA	IPA_CA	39.2477	31.4337	0.199095	0.909091	0	72.1427	129.621	4	0.363636	11	2.19072	0.015347	0.0844889	80.904	39.2477	C	0.211591	0.0844889	0.864824	1.24302	0.555884	0.502074	40.103	36.221	0.16	0	NULL
3dil_IPA_CD	IPA_CD	39.2477	31.4337	0.199095	0.909091	0	72.1427	129.621	4	0.363636	11	2.19072	0.015347	0.0844889	80.904	39.2477	C	0.211591	0.0844889	0.864824	1.24302	0.555884	0.502074	40.103	36.221	0.16	0	NULL
3dil_IPA_K	IPA_K	39.2477	31.4337	0.199095	0.909091	0	72.1427	129.621	4	0.363636	11	2.19072	0.015347	0.0844889	80.904	39.2477	C	0.211591	0.0844889	0.864824	1.24302	0.555884	0.502074	40.103	36.221	0.16	0	NULL
3dil_LYS	LYS	137.437	90.6611	0.34113	0.792453	0	480.158	7.11363	8	0.150943	53	1.74766	0.00808058	0.066017	155.232	137.437	GGGCGAGGG	0.490921	0.066017	0.976803	2.26042	0.83086	0.214142	398.944	102.822	0.16	0	0.39959
3dil_LYS_CA	LYS_CA	151.545	93.1624	0.385962	0.75	0	942.346	8.98303	13	0.232143	56	1.62344	0.00482905	0.0779944	188.176	151.545	GGGCGAGGG	0.535582	0.0779944	0.981827	2.48922	0.863607	0.189777	813.816	178.836	0.04	0	NULL
3dil_LYS_CD	LYS_CD	151.545	93.1624	0.385962	0.75	0	942.346	8.98303	13	0.232143	56	1.62344	0.00482905	0.0779944	188.176	151.545	GGGCGAGGG	0.535582	0.0779944	0.981827	2.48922	0.863607	0.189777	813.816	178.836	0.04	0	NULL
3dil_LYS_K	LYS_K	121.175	79.5906	0.344067	0.795918	0	689.986	5.84579	12	0.244898	49	1.66834	0.00545241	0.0516153	176.28	121.175	GGCGAGGGK	0.485929	0.0516153	0.976095	2.20703	0.817668	0.217344	564.18	149.965	0.16	0	NULL
3dim_IPA	IPA	27.8131	23.7812	0.144965	0.9	0	12.3909	95.7273	2	0.2	10	2.72896	0	-2.05542e-18	47.376	27.8131	C	1	-2.05542e-18	1	0.718204	1	-5.85553e-17	12.3909	-7.25555e-16	0.16	0	NULL
3dim_IPA_CA	IPA_CA	27.8131	23.7812	0.144965	0.9	0	12.3909	95.7273	2	0.2	10	2.72896	0	-2.05542e-18	47.376	27.8131	C	1	-2.05542e-18	1	0.718204	1	-5.85553e-17	12.3909	-7.25555e-16	0.16	0	NULL
3dim_IPA_CD	IPA_CD	27.8131	23.7812	0.144965	0.9	0	12.3909	95.7273	2	0.2	10	2.72896	0	-2.05542e-18	47.376	27.8131	C	1	-2.05542e-18	1	0.718204	1	-5.85553e-17	12.3909	-7.25555e-16	0.16	0	NULL
3dim_IPA_CS	IPA_CS	27.8131	23.7812	0.144965	0.9	0	12.3909	95.7273	2	0.2	10	2.72896	0	-2.05542e-18	47.376	27.8131	C	1	-2.05542e-18	1	0.718204	1	-5.85553e-17	12.3909	-7.25555e-16	0.16	0	NULL
3dim_LYS	LYS	149.207	93.7348	0.372388	0.818182	0	548.711	3.87132	10	0.181818	55	1.72175	0.00719271	0.0481342	156.656	149.207	GGGCGAGGG	0.501257	0.0481342	0.97797	2.15474	0.823866	0.208747	452.064	114.542	0.16	0	0.39959
3dim_LYS_CA	LYS_CA	155.527	96.8601	0.377796	0.767857	0	726.84	8.31463	11	0.196429	56	1.6064	0.00564097	0.157342	185.168	155.527	GGGCGAGGG	0.484459	0.157342	0.975998	2.40953	0.89292	0.217781	649.01	158.292	0.16	0	NULL
3dim_LYS_CD	LYS_CD	148.368	94.6114	0.36293	0.796296	0	450.532	4.31673	8	0.148148	54	1.81784	0.00957093	0.00687133	143.512	148.368	GGGCGAGGG	0.539473	0.00687133	0.981955	2.16784	0.815474	0.189117	367.398	85.2033	0.16	0	NULL
3dim_LYS_CS	LYS_CS	139.945	88.8577	0.3657	0.796296	0	533.71	1.82644	10	0.185185	54	1.76637	0.0109149	0.0146001	147.952	139.945	GGGCGAGGGCS	0.621273	0.0146001	0.988996	2.11311	0.861837	0.147944	459.971	78.9594	0.16	0	NULL
3dio_LYS	LYS	150.383	97.5073	0.352074	0.796296	0.0666667	811.74	4.86354	15	0.277778	54	1.49903	0.00394988	0.317948	202.448	150.383	GGGCGAGGG	0.368694	0.317948	0.955773	2.24492	0.942986	0.294107	765.459	238.738	0.16	0	0.39959
3dio_LYS_CA	LYS_CA	96.8152	69.1439	0.285816	0.823529	0	110.15	15.3429	5	0.147059	34	2.04295	0.015122	9.96253e-08	90.32	96.8152	GGGCAGGG	0.296772	9.96253e-08	0.926969	1.35431	0.624863	0.375137	68.8289	41.3215	0.16	0	NULL
3dio_LYS_CD	LYS_CD	150.383	97.5073	0.352074	0.796296	0.0666667	811.74	4.86354	15	0.277778	54	1.49903	0.00394988	0.317948	202.448	150.383	GGGCGAGGG	0.368694	0.317948	0.955773	2.24492	0.942986	0.294107	765.459	238.738	0.16	0	NULL
3dio_LYS_K	LYS_K	125.639	82.681	0.342475	0.808511	0.0833333	592.756	2.99477	12	0.255319	47	1.57678	0.00521224	0.254584	177.696	125.639	GGCGAGGGK	0.369358	0.254584	0.957065	2.11989	0.895588	0.289873	530.865	171.824	0.16	0	NULL
3diq_HRG	HRG	178.368	107.271	0.398786	0.787879	0	1466.09	8.90359	17	0.257576	66	1.48602	0.00302353	0.121921	242.952	178.368	GGGCGAGGG	0.517027	0.121921	0.979865	2.73574	0.88506	0.199663	1297.58	292.724	0.04	0	0.18947
3diq_HRG_CA	HRG_CA	178.368	107.271	0.398786	0.787879	0	1466.09	8.90359	17	0.257576	66	1.48602	0.00302353	0.121921	242.952	178.368	GGGCGAGGG	0.517027	0.121921	0.979865	2.73574	0.88506	0.199663	1297.58	292.724	0.04	0	NULL
3diq_HRG_CD	HRG_CD	134.868	89.6811	0.3353	0.82	0	372.393	8.78499	8	0.16	50	1.75418	0.00686243	0.00470634	139.224	134.868	GGGCGAGGG	0.391654	0.00470634	0.959374	1.97018	0.721006	0.282137	268.497	105.066	0.16	0	NULL
3diq_HRG_K	HRG_K	144.331	91.4717	0.366472	0.827586	0	1061.42	3.1276	15	0.258621	58	1.57004	0.00440659	0.0632298	195.36	144.331	GGCGAGGGGK	0.547439	0.0632298	0.982977	2.4532	0.859333	0.183727	912.11	195.011	0.16	0	NULL
3dir_IEL	IEL	175.705	110.245	0.373293	0.787879	0	1223.47	7.45966	16	0.242424	66	1.51316	0.00426591	0.0879758	211.624	175.705	GGGCGAGGG	0.573675	0.0879758	0.985356	2.561	0.889915	0.170508	1088.78	208.611	0.16	0	0.226654
3dir_IEL_CA	IEL_CA	175.705	110.245	0.373293	0.787879	0	1223.47	7.45966	16	0.242424	66	1.51316	0.00426591	0.0879758	211.624	175.705	GGGCGAGGG	0.573675	0.0879758	0.985356	2.561	0.889915	0.170508	1088.78	208.611	0.16	0	NULL
3dir_IEL_CD	IEL_CD	175.512	111.443	0.365781	0.80303	0	1216.64	6.71582	16	0.242424	66	1.5118	0.00338503	0.0851307	210.68	175.512	GGGCGAGGG	0.50366	0.0851307	0.978386	2.5526	0.851624	0.206787	1036.12	251.585	0.16	0	NULL
3dir_IEL_K	IEL_K	150.143	97.535	0.35125	0.809524	0.125	944.612	3.99305	16	0.253968	63	1.4924	0.00291501	0.168377	210.112	150.143	GGGCGAGGGK	0.355476	0.168377	0.954535	2.28202	0.820828	0.298098	775.365	281.587	0.16	0	NULL
3dis_IPA	IPA	29.0873	23.8313	0.180698	0.888889	0.333333	44.3305	122.351	3	0.333333	9	2.38224	0.14839	-2.11829e-16	65.688	29.0873	C	0.656367	-2.11829e-16	0.991255	1.10918	0.868043	0.131957	38.4808	5.84973	0.37	0	NULL
3dix_LYS	LYS	174.11	104.518	0.400145	0.770492	0.0555556	1301.02	8.22665	18	0.295082	61	1.45916	0.00370106	0.133309	226.184	174.11	GGGCGAGGGG	0.539938	0.133309	0.982177	2.50949	0.905047	0.187958	1177.48	244.537	0.04	0	0.39959
3dix_LYS_CA	LYS_CA	174.11	104.518	0.400145	0.770492	0.0555556	1301.02	8.22665	18	0.295082	61	1.45916	0.00370106	0.133309	226.184	174.11	GGGCGAGGGG	0.539938	0.133309	0.982177	2.50949	0.905047	0.187958	1177.48	244.537	0.04	0	NULL
3dix_LYS_CD	LYS_CD	139.848	92.5253	0.338934	0.795918	0	427.991	8.15121	9	0.183673	49	1.77415	0.00749129	0.00937888	140.192	139.848	GGGCGAGGG	0.452959	0.00937888	0.970962	1.9929	0.767037	0.239235	328.285	102.391	0.16	0	NULL
3dix_LYS_K	LYS_K	127.554	84.7135	0.336463	0.795918	0.125	953.384	4.34777	16	0.326531	49	1.471	0.00356729	0.279451	213.984	127.554	GGCGAGGGGK	0.396546	0.279451	0.961758	2.33893	0.931536	0.273901	888.111	261.133	0.16	0	NULL
3diy_LYS	LYS	143.509	92.2007	0.358483	0.78	0	491.557	7.46606	9	0.18	50	1.70292	0.00813672	0.0463836	155.704	143.509	GGGCGAGGG	0.505734	0.0463836	0.97849	2.14911	0.825112	0.206296	405.589	101.406	0.16	0	0.39959
3diy_LYS_CA	LYS_CA	150.839	95.4489	0.368124	0.792453	0	696.764	5.59145	11	0.207547	53	1.62952	0.00596339	0.0341155	168.168	150.839	GGGCGAGGG	0.520597	0.0341155	0.980112	2.30962	0.824559	0.198446	574.523	138.27	0.16	0	NULL
3diy_LYS_CD	LYS_CD	151.496	95.8809	0.368011	0.8	0	817.482	5.68126	12	0.218182	55	1.63131	0.00401131	0.0378241	180.472	151.496	GGGCGAGGGG	0.449608	0.0378241	0.970857	2.3967	0.78588	0.239658	642.443	195.916	0.16	0	NULL
3diy_LYS_K	LYS_K	110.475	75.7651	0.31543	0.857143	0	330.463	7.08108	8	0.190476	42	1.81272	0.00779515	0.00374956	132.928	110.475	GGGCGAGGGK	0.394167	0.00374956	0.9599	1.85566	0.722162	0.280341	238.648	92.6425	0.16	0	NULL
3diz_LYS	LYS	149.1	92.0469	0.383113	0.777778	0	752.266	2.86757	13	0.240741	54	1.57825	0.00458818	0.130347	180.28	149.1	GGGCGAGGG	0.436736	0.130347	0.969511	2.24425	0.845795	0.245049	636.263	184.342	0.04	0	0.39959
3diz_LYS_CA	LYS_CA	140.326	90.1339	0.358177	0.803922	0	488.623	3.33692	9	0.176471	51	1.72809	0.00584437	0.0255845	150.432	140.326	GGGCGAGGG	0.414074	0.0255845	0.964572	2.13519	0.753384	0.263819	368.121	128.908	0.16	0	NULL
3diz_LYS_CD	LYS_CD	149.1	92.0469	0.383113	0.777778	0	752.266	2.86757	13	0.240741	54	1.57825	0.00458818	0.130347	180.28	149.1	GGGCGAGGG	0.436736	0.130347	0.969511	2.24425	0.845795	0.245049	636.263	184.342	0.04	0	NULL
3diz_LYS_K	LYS_K	122.691	78.2746	0.362581	0.829787	0	515.516	1.76831	11	0.234043	47	1.6673	0.00667037	0.0572349	158.76	122.691	GGGCGAGGGK	0.457316	0.0572349	0.972223	1.99443	0.804843	0.234056	414.91	120.659	0.16	0	NULL
3dj0_OLZ	OLZ	128.62	86.1615	0.330979	0.808511	0	241.077	7.31474	6	0.12766	47	1.89595	0.0102388	1.60536e-08	119.992	128.62	GGGCGAGGG	0.384421	1.60536e-08	0.957533	1.82899	0.711676	0.288324	171.569	69.5081	0.16	0	0.385447
3dj0_OLZ_CA	OLZ_CA	145.094	91.4297	0.370629	0.792453	0	771.745	4.4455	14	0.264151	53	1.58905	0.00550681	0.0705945	171.848	145.094	GGGCGAGGG	0.517039	0.0705945	0.979865	2.16797	0.848535	0.199662	654.852	154.088	0.16	0	NULL
3dj0_OLZ_CD	OLZ_CD	139.766	89.6849	0.359118	0.807692	0	669.375	3.72364	13	0.25	52	1.56402	0.00459943	0.132278	177.488	139.766	GGGCGAGGG	0.400603	0.132278	0.963477	2.11771	0.824462	0.267791	551.874	179.253	0.16	0	NULL
3dj0_OLZ_K	OLZ_K	121.716	79.6433	0.34658	0.804348	0	401.658	2.12848	9	0.195652	46	1.73765	0.00691612	0.00610984	140.52	121.716	GGCGAGGGK	0.413736	0.00610984	0.964035	1.92957	0.738305	0.265776	296.546	106.751	0.16	0	NULL
3dj2_IPA	IPA	35.9312	28.5886	0.204352	0.9	0	72.5806	135.358	4	0.4	10	2.18225	0.0156612	0.0835847	81.16	35.9312	C	0.213198	0.0835847	0.868985	1.2466	0.562482	0.494838	40.8253	35.9156	0.16	0	NULL
3dj2_IPA_CA	IPA_CA	35.9312	28.5886	0.204352	0.9	0	72.5806	135.358	4	0.4	10	2.18225	0.0156612	0.0835847	81.16	35.9312	C	0.213198	0.0835847	0.868985	1.2466	0.562482	0.494838	40.8253	35.9156	0.16	0	NULL
3dj2_IPA_CD	IPA_CD	35.9312	28.5886	0.204352	0.9	0	72.5806	135.358	4	0.4	10	2.18225	0.0156612	0.0835847	81.16	35.9312	C	0.213198	0.0835847	0.868985	1.2466	0.562482	0.494838	40.8253	35.9156	0.16	0	NULL
3dj2_IPA_TL	IPA_TL	35.9312	28.5886	0.204352	0.9	0	72.5806	135.358	4	0.4	10	2.18225	0.0156612	0.0835847	81.16	35.9312	C	0.213198	0.0835847	0.868985	1.2466	0.562482	0.494838	40.8253	35.9156	0.16	0	NULL
3dj2_LYS	LYS	137.57	89.7104	0.348573	0.811321	0	513.155	6.39519	9	0.169811	53	1.67007	0.00696783	0.140766	162.768	137.57	GGGCGAGGG	0.445034	0.140766	0.970755	2.23177	0.858393	0.240071	440.488	123.194	0.16	0	0.39959
3dj2_LYS_CA	LYS_CA	137.57	89.7104	0.348573	0.811321	0	513.155	6.39519	9	0.169811	53	1.67007	0.00696783	0.140766	162.768	137.57	GGGCGAGGG	0.445034	0.140766	0.970755	2.23177	0.858393	0.240071	440.488	123.194	0.16	0	NULL
3dj2_LYS_CD	LYS_CD	112.371	81.4061	0.276391	0.8125	0	137.401	12.9511	4	0.0833333	48	2.05255	0.0227191	1.49656e-07	98.128	112.371	GGGCGAGGG	0.44873	1.49656e-07	0.970121	1.69112	0.757378	0.242622	104.064	33.3365	0.16	0	NULL
3dj2_LYS_TL	LYS_TL	123.848	79.5065	0.358787	0.78	0	339.692	5.32937	8	0.16	50	1.77263	0.0092798	0.120617	135.96	123.848	GGCGAGGGTL	0.411362	0.120617	0.965336	1.91919	0.822771	0.261009	279.488	88.6625	0.16	0	NULL
3dvv_RIO	RIO	658.154	404.492	0.391813	0.780952	0.294964	49014	494.184	139	1.32381	105	0.897997	5.00105e-05	0.311016	1285.51	658.154	UGAAGUGCACACA	0.280207	0.311016	0.934188	5.72308	0.874546	0.356781	42864.9	17487.2	0.29	0	0.179339
3e5c_SAM_CA	SAM_CA	740.649	358.631	0.529726	0.735043	0.327485	67493.3	500.794	171	1.46154	117	0.835961	3.58502e-05	0.226009	1477.68	740.649	GAUGCUUGUAACCGAGGGG	0.299233	0.226009	0.940397	5.96143	0.82287	0.340079	55538.2	22953	0.35	0	NULL
3e5e_SAH_CA	SAH_CA	709.483	362.052	0.502042	0.763158	0.430939	74869	449.34	181	1.58772	114	0.830074	4.73679e-05	0.194446	1456.83	709.483	GAUGUGUAACCGAGGGG	0.428992	0.194446	0.968131	6.06839	0.888171	0.250444	66496.5	18750.5	0.46	0	NULL
3f2x_FMN_CS	FMN_CS	1075.62	650.824	0.397749	0.747126	0.328502	95003.1	341.431	207	1.18966	174	0.843811	2.60553e-05	0.328108	1764.52	1075.62	GGGGGGGAAAUUGAGACGUCUGGAGAGCSCS	0.279202	0.328108	0.933564	6.55006	0.887189	0.358411	84285.7	34050.2	0.45	0	NULL
3fo4_6GU	6GU	151.145	131.124	0.132458	0.880952	0	588.033	19.9748	11	0.261905	42	1.67959	0.00257308	2.642e-06	162.824	151.145	AUUCUAAUU	0.281258	2.642e-06	0.917419	2.10967	0.602079	0.397923	354.042	233.992	0.16	0	0.565915
3fo6_6GO	6GO	231.627	158.46	0.315973	0.854545	0	2613.28	92.8937	18	0.327273	55	1.49875	0.00265962	0.0521267	274.512	231.627	AUAAUCUAACUNCONCO	0.659462	0.0521267	0.991484	3.5073	0.905136	0.130229	2365.38	340.326	0.16	0	0.617567
3fu2_PRF	PRF	472.524	232.393	0.529784	0.8	0.134146	19090.4	251.359	82	0.911111	90	0.982556	9.23513e-05	0.128444	804.992	472.524	GGUUUAGCACCAC	0.252102	0.128444	0.918982	4.50001	0.69516	0.3943	13270.9	7527.34	0.04	0	0.431079
3g4m_2BP	2BP	132.14	110.701	0.162248	0.909091	0	404.481	25.3676	8	0.181818	44	1.76974	0.00324462	7.42961e-08	141.776	132.14	AUAUCUAACU	0.263687	7.42961e-08	0.901656	2.0517	0.567546	0.432454	229.562	174.919	0.16	0	0.529676
3gao_XAN	XAN	143.293	121.064	0.155134	0.868421	0	558.681	17.2352	10	0.263158	38	1.73803	0.00279521	7.44076e-08	158.648	143.293	AUUCUAACU	0.286052	7.44076e-08	0.920655	2.15671	0.609623	0.390377	340.585	218.096	0.16	0	0.448668
3gca_PQ0	PQ0	570.616	320.764	0.453423	0.820755	0.469512	47709	419.747	164	1.54717	106	0.80403	4.0848e-05	0.231123	1313.34	570.616	CUGGGUCGGUAACCCAA	0.237866	0.231123	0.918366	5.12268	0.771211	0.395732	36793.7	18880	0.38	0	0.510068
3ger_6GU	6GU	134.415	113.857	0.152946	0.886364	0	416.758	15.476	9	0.204545	44	1.76189	0.00469914	2.02863e-07	145.32	134.415	AUUCUAACU	0.328713	2.02863e-07	0.941139	1.9635	0.66198	0.33802	275.886	140.873	0.16	0	0.565915
3ges_6GO	6GO	243.553	164.894	0.323482	0.830508	0.0434783	3494.54	94.3379	23	0.389831	59	1.38306	0.00198718	0.083741	309.128	243.553	UAUAAUCUAAUUNCONCO	0.653557	0.083741	0.991102	3.60736	0.924324	0.133106	3230.09	465.145	0.16	0	0.617567
3gog_6GU	6GU	141.107	118.963	0.156933	0.911111	0	416.942	20.4179	9	0.2	45	1.7533	0.00478678	8.88734e-08	143.272	141.107	GUUCUAACC	0.332867	8.88734e-08	0.942644	1.96393	0.6662	0.3338	277.767	139.175	0.16	0	0.565915
3got_A2F	A2F	126.597	110.802	0.124769	0.921053	0	457.793	11.8547	10	0.263158	38	1.71914	0.00332548	1.13717e-06	150.936	126.597	AUUCUAAUU	0.282167	1.13717e-06	0.918056	1.95229	0.60355	0.396451	276.301	181.493	0.16	0	0.524747
3irw_C2E	C2E	891.245	519.643	0.428807	0.7375	0.42029	88050.5	510.919	207	1.29375	160	0.868045	2.40438e-05	0.399508	1755.82	891.245	GCACAGGGCGCAAAGACCAIRIIRI	0.213834	0.399508	0.907808	6.39181	0.88787	0.419385	78177.4	36927.1	0.42	0	0.10841
3k1v_PRF	PRF	440.345	207.1	0.551274	0.789474	0.145161	14653.9	203.411	62	0.652632	95	1.0967	0.000128176	0.129662	688.72	440.345	GGUUUAGCCCAC	0.265372	0.129662	0.925471	4.53508	0.711527	0.378819	10426.6	5551.16	0.04	0	0.431079
3k1v_PRF_CA	PRF_CA	299.311	159.967	0.477387	0.820513	0.0857143	4689.45	41.8112	35	0.448718	78	1.22507	0.000590795	0.195539	413.704	299.311	GUUUAGCCCACCACA	0.349419	0.195539	0.953244	3.4544	0.837248	0.302201	3926.23	1417.15	0.03	0	NULL
3la5_5AZ	5AZ	125.492	100.77	0.196998	0.944444	0	299.595	21.5198	8	0.222222	36	1.82923	0.00652386	9.48977e-06	126.28	125.492	AUCCAACU	0.328276	9.48977e-06	0.940978	1.76577	0.661539	0.338467	198.194	101.403	0.16	0	0.438679
3mij_R14	R14	106.457	93.2574	0.124518	0.827586	0	831.716	165.547	10	0.344828	29	1.78175	0.00751954	0.00915258	167.832	106.457	GAG	0.641301	0.00915258	0.990335	2.63549	0.867424	0.138696	721.451	115.356	0.16	0	0.107481
3mj3_SE4	SE4	57.5378	29.0143	0.495734	0.6875	0.2	72.2673	105.028	5	0.3125	16	2.0281	0.0142098	0.960406	96.304	57.5378	CGGA	0.00062218	0.960406	0.286785	1.33041	0.983768	0.957995	71.0942	69.2317	0.03	0	NULL
3mja_SE4	SE4	65.2156	31.6835	0.514172	0.625	0.2	71.0745	111.45	5	0.3125	16	2.01953	0.0142134	0.990952	96.584	65.2156	CGGA	5.46958e-05	0.990952	0.153165	1.32938	0.998288	0.988201	70.9529	70.2359	0.03	0	NULL
3owi_GLY	GLY	85.1823	49.3535	0.427387	0.782609	0	120.648	15.1691	5	0.217391	23	2.08809	0.0250244	0.0184417	92.104	85.1823	GAAGGAUCUCA	0.432489	0.0184417	0.967757	1.42175	0.760483	0.251887	91.7507	30.3896	0.03	0	0.360155
3owi_GLY_CA	GLY_CA	85.1823	49.3535	0.427387	0.782609	0	120.648	15.1691	5	0.217391	23	2.08809	0.0250244	0.0184417	92.104	85.1823	GAAGGAUCUCA	0.432489	0.0184417	0.967757	1.42175	0.760483	0.251887	91.7507	30.3896	0.03	0	NULL
3owi_GLY_MG	GLY_MG	78.5647	47.4432	0.403469	0.75	0	120.648	6.56777	5	0.208333	24	2.08809	0.0250244	0.0184417	92.104	78.5647	GAAGGAUCUCAMGMG	0.432489	0.0184417	0.967757	1.42175	0.760483	0.251887	91.7507	30.3896	0.04	0	NULL
3oww_GLY	GLY	83.5229	47.3419	0.439477	0.772727	0	120.324	13.7171	5	0.227273	22	2.081	0.0249517	0.0227876	92.088	83.5229	GAAGGAUCUCA	0.429313	0.0227876	0.967288	1.42088	0.761626	0.253682	91.642	30.524	0.03	0	0.360155
3oww_GLY_MG	GLY_MG	78.8985	46.3416	0.419303	0.73913	0	120.324	6.13327	5	0.217391	23	2.081	0.0249517	0.0227876	92.088	78.8985	GAAGGAUCUCAMGMG	0.429313	0.0227876	0.967288	1.42088	0.761626	0.253682	91.642	30.524	0.03	0	NULL
3owz_GLY	GLY	79.1664	46.3549	0.419684	0.772727	0	120.605	14.7117	5	0.227273	22	2.0803	0.0252815	0.0183241	92.216	79.1664	GAAGGUCUCA	0.435348	0.0183241	0.968244	1.42147	0.762285	0.250006	91.9354	30.152	0.03	0	0.360155
3owz_GLY_CA	GLY_CA	79.1664	46.3549	0.419684	0.772727	0	120.605	14.7117	5	0.227273	22	2.0803	0.0252815	0.0183241	92.216	79.1664	GAAGGUCUCA	0.435348	0.0183241	0.968244	1.42147	0.762285	0.250006	91.9354	30.152	0.03	0	NULL
3owz_GLY_MG	GLY_MG	72.3919	45.7146	0.374223	0.782609	0	120.605	8.89204	5	0.217391	23	2.0803	0.0252815	0.0183241	92.216	72.3919	GAAGGUCUCAMGMG	0.435348	0.0183241	0.968244	1.42147	0.762285	0.250006	91.9354	30.152	0.16	0	NULL
3oxe_GLY	GLY	87.9153	48.8681	0.449349	0.75	0	121.448	15.4143	5	0.208333	24	2.08098	0.0254226	0.00115173	92.192	87.9153	GAAGGACUCUCA	0.44519	0.00115173	0.969565	1.42234	0.755933	0.244835	91.8064	29.7347	0.03	0	0.360155
3oxe_GLY_CA	GLY_CA	87.9153	48.8681	0.449349	0.75	0	121.448	15.4143	5	0.208333	24	2.08098	0.0254226	0.00115173	92.192	87.9153	GAAGGACUCUCA	0.44519	0.00115173	0.969565	1.42234	0.755933	0.244835	91.8064	29.7347	0.03	0	NULL
3oxe_GLY_MN	GLY_MN	80.2231	45.9652	0.432734	0.75	0	121.448	7.72773	5	0.208333	24	2.08098	0.0254226	0.00115173	92.192	80.2231	GAAGGAUCUCAMNMN	0.44519	0.00115173	0.969565	1.42234	0.755933	0.244835	91.8064	29.7347	0.03	0	NULL
3oxj_GLY	GLY	85.8721	48.5979	0.438942	0.791667	0	121.622	18.2956	5	0.208333	24	2.07831	0.0253212	0.000438831	92.136	85.8721	GAAGGUCUCA	0.444727	0.000438831	0.969474	1.42319	0.7551	0.245193	91.8366	29.8208	0.03	0	0.360155
3oxj_GLY_CA	GLY_CA	85.8721	48.5979	0.438942	0.791667	0	121.622	18.2956	5	0.208333	24	2.07831	0.0253212	0.000438831	92.136	85.8721	GAAGGUCUCA	0.444727	0.000438831	0.969474	1.42319	0.7551	0.245193	91.8366	29.8208	0.03	0	NULL
3oxj_GLY_MG	GLY_MG	84.3366	48.5349	0.429475	0.76	0	121.622	9.41059	5	0.2	25	2.07831	0.0253212	0.000438831	92.136	84.3366	GAAGGUCUCAMGMG	0.444727	0.000438831	0.969474	1.42319	0.7551	0.245193	91.8366	29.8208	0.03	0	NULL
3oxm_GLY	GLY	80.1804	45.2475	0.442106	0.772727	0	122.396	15.2385	5	0.227273	22	2.10458	0.0254132	0.00879783	92.224	80.1804	GAAGGUCUCA	0.444496	0.00879783	0.969596	1.42971	0.76117	0.244712	93.1642	29.9518	0.03	0	0.360155
3oxm_GLY_CA	GLY_CA	80.1804	45.2475	0.442106	0.772727	0	122.396	15.2385	5	0.227273	22	2.10458	0.0254132	0.00879783	92.224	80.1804	GAAGGUCUCA	0.444496	0.00879783	0.969596	1.42971	0.76117	0.244712	93.1642	29.9518	0.03	0	NULL
3oxm_GLY_MG	GLY_MG	72.2096	43.5395	0.404176	0.73913	0	122.396	6.62289	5	0.217391	23	2.10458	0.0254132	0.00879783	92.224	72.2096	GAAGGUCUCAMGMG	0.444496	0.00879783	0.969596	1.42971	0.76117	0.244712	93.1642	29.9518	0.04	0	NULL
3p49_GLY	GLY	102.078	76.809	0.255827	0.870968	0	121.332	7.06975	5	0.16129	31	2.07574	0.024512	0.0443578	92.672	102.078	GAAGAUUUUCA	0.41889	0.0443578	0.965828	1.43202	0.770833	0.259182	93.5269	31.4472	0.16	0	0.360155
3p49_GLY_CA	GLY_CA	102.078	76.809	0.255827	0.870968	0	121.332	7.06975	5	0.16129	31	2.07574	0.024512	0.0443578	92.672	102.078	GAAGAUUUUCA	0.41889	0.0443578	0.965828	1.43202	0.770833	0.259182	93.5269	31.4472	0.16	0	NULL
3p49_GLY_MG	GLY_MG	88.0922	59.4879	0.334307	0.870968	0	121.332	1.86019	5	0.16129	31	2.07574	0.024512	0.0443578	92.672	88.0922	GAAGAUUUUCAMGMG	0.41889	0.0443578	0.965828	1.43202	0.770833	0.259182	93.5269	31.4472	0.16	0	NULL
3q50_PRF	PRF	533.899	303.083	0.445622	0.84375	0.413534	34192.1	379.061	133	1.38542	96	0.835938	4.61086e-05	0.29379	1173.2	533.899	UGGGUCGGUAACCAAC	0.169953	0.29379	0.881393	4.8711	0.744738	0.472384	25464.2	16151.8	0.34	0	0.431079
3rkf_DX4	DX4	136.877	113.15	0.173343	0.886364	0	441.156	13.2275	10	0.227273	44	1.71885	0.00391075	9.57682e-08	145.112	136.877	AUUUCUAACU	0.303116	9.57682e-08	0.930245	1.91649	0.633061	0.366939	279.279	161.877	0.16	0	0.501491
3sd3_FFO	FFO	447.978	275.436	0.385634	0.72093	0.459677	24746.5	378.559	124	1.44186	86	0.850794	7.66378e-05	0.486629	1048.66	447.978	UAGAUGUCGUUGCA	0.162937	0.486629	0.877852	4.45337	0.9083	0.478932	22477.2	11851.9	0.34	0	0.214556
3sd3_FOZ	FOZ	453.04	278.569	0.385583	0.717647	0.5	25535.7	378.98	130	1.52941	85	0.843609	7.07087e-05	0.484289	1058.52	453.04	UAGAUGUCGUUGCA	0.149902	0.484289	0.869655	4.41614	0.891351	0.49366	22761.3	12606	0.4	0	NULL
3ski_GNG	GNG	491.847	298.49	0.399399	0.78125	0.160714	10823.9	90.2787	56	0.583333	96	1.13958	0.000126941	0.203779	617.808	491.847	UACUGACCCCGCACUAU	0.179721	0.203779	0.875828	4.15512	0.663129	0.482624	7177.67	5223.9	0.12	0	0.510373
3skr_GNG	GNG	745.184	457.609	0.393528	0.772059	0.232759	38224.4	163.838	116	0.852941	136	0.97571	5.10387e-05	0.217364	1057.56	745.184	AUACAGUGACCCCGCACUAUANCOUU	0.242706	0.217364	0.920042	5.43856	0.76441	0.391819	29219.1	14977.1	0.45	0	0.510373
3skr_GNG_MG	GNG_MG	682.545	423.398	0.388033	0.771654	0.274336	35243.1	162.899	113	0.889764	127	0.960254	6.31757e-05	0.219705	1012.04	682.545	AUACCUGACCCCGCACUAUAMGUUG	0.277047	0.219705	0.93337	5.29326	0.799128	0.358916	28163.7	12649.3	0.45	0	NULL
3skt_GNG	GNG	625.51	390.229	0.382123	0.798246	0.178571	22662	192.865	84	0.736842	114	1.06104	6.83896e-05	0.20976	862.368	625.51	UACGUGACCCCGCCACUAU	0.196042	0.20976	0.89245	4.91427	0.699206	0.451147	15845.4	10223.9	0.25	0	0.510373
3skw_GNG	GNG	588.379	344.903	0.420412	0.787611	0.206897	21266.1	172.214	87	0.769912	113	1.04421	9.56894e-05	0.248741	839.68	588.379	UACUGACCCCGCACUAU	0.243375	0.248741	0.921206	4.71075	0.791745	0.389075	16837.3	8274.11	0.08	0	0.510373
3skw_GNG_CS	GNG_CS	574.508	339.787	0.414988	0.775701	0.154762	20860.8	145.646	84	0.785047	107	1.05943	0.000117376	0.228797	800.184	574.508	UACUGACCCCGCACUAUCS	0.301972	0.228797	0.941197	4.7311	0.827266	0.337859	17257.4	7047.99	0.12	0	NULL
3skz_GMP	GMP	608.959	368.584	0.399245	0.777778	0.237113	22323.6	160.172	97	0.82906	117	0.964177	6.17905e-05	0.306122	892.608	608.959	UACACUGACCCCGCACUAU	0.143524	0.306122	0.856713	4.61932	0.711478	0.515794	15882.7	11514.4	0.25	0	0.398137
3slm_DGP	DGP	612.004	372.705	0.39679	0.79646	0.206186	28856.8	235.443	97	0.858407	113	0.996936	8.7307e-05	0.276536	955.648	612.004	AUACUGACCCCGACUAUA	0.297596	0.276536	0.939758	5.22334	0.861235	0.341842	24852.5	9864.45	0.38	0	0.48723
3slq_5GP	5GP	772.548	475.314	0.38829	0.818898	0.232558	39561.2	263.917	129	1.01575	127	0.91088	3.84742e-05	0.295234	1189.15	772.548	AUACACUGACCCCGCACUAUA	0.162949	0.295234	0.87559	5.32165	0.735251	0.483055	29087.4	19110.3	0.45	0	0.387047
3suh_FFO	FFO	288.932	185.72	0.362184	0.761194	0.4125	9824.76	283.721	80	1.19403	67	0.937401	0.000132357	0.468514	689.32	288.932	UGCACGAGG	0.0877131	0.468514	0.803266	3.48096	0.77453	0.59562	7609.56	5851.82	0.26	0	0.214556
3suh_FFO_CA	FFO_CA	302.126	196.751	0.35353	0.8125	0.383562	9489.14	287.628	73	1.14062	64	0.96223	0.000132802	0.370934	664.24	302.126	UGCACGAGG	0.111479	0.370934	0.823517	3.51417	0.714889	0.567291	6783.68	5383.1	0.37	0	NULL
3suh_FFO_CD	FFO_CD	292.733	190.755	0.353266	0.787879	0.477273	11393.2	291.588	88	1.33333	66	0.893806	0.000107396	0.446678	725.096	292.733	UGCACGAGG	0.0865498	0.446678	0.794644	3.55877	0.742805	0.607076	8462.91	6916.52	0.36	0	NULL
3sux_THF	THF	229.926	149.291	0.357397	0.754386	0.396552	5490.25	240.008	58	1.01754	57	0.999253	0.000272876	0.575686	541.136	229.926	UGCACGAG	0.0873778	0.575686	0.807106	3.12291	0.884521	0.590406	4856.24	3241.48	0.3	0	0.2301
3td1_GET	GET	353.498	205.867	0.430769	0.770492	0.117647	8585.73	223.855	34	0.557377	61	1.21212	0.000540894	0.15678	527.12	353.498	GAAGUCUCGUCGC	0.523924	0.15678	0.98046	4.70994	0.913563	0.19672	7843.61	1688.99	0.03	0	0.164561
3tzr_SS0	SS0	587.226	301.546	0.502676	0.782178	0.461538	41495.1	424.723	169	1.67327	101	0.790111	4.10623e-05	0.440142	1324.57	587.226	AGGAAUACUGCAGC	0.145195	0.440142	0.86774	4.89461	0.846862	0.497018	35140.7	20623.8	0.34	0	0.625545
3tzr_SS0_MG	SS0_MG	577.313	262.212	0.562075	0.747475	0.421053	42669.8	477.716	152	1.53535	99	0.831084	4.36166e-05	0.32737	1314.94	577.313	AGGAAUACMGMGMGUGCAGC	0.196682	0.32737	0.900364	5.12201	0.809842	0.435138	34555.8	18567.3	0.32	0	NULL
3vrs_F	F	31.7167	10.5934	0.724772	0.428571	0	9.47501e-30	16.3914	1	0.0714286	14	3.35189	0	0	31.096	31.7167	AUGAUG	0	0	0	8.88178e-16	0	0	9.47501e-30	0	0.04	0	0.262388
3vrs_F_K	F_K	30.7547	10.5934	0.716163	0.4	0	9.47501e-30	13.7748	1	0.0666667	15	3.35189	0	0	31.096	30.7547	AUGAUGK	0	0	0	8.88178e-16	0	0	9.47501e-30	0	0.04	0	NULL
3vrs_F_MN	F_MN	4.74436	1.42217	0.700241	0.4	0	9.47501e-30	2.92827	1	0.2	5	3.35189	0	0	31.096	4.74436	UMNMN	0	0	0	8.88178e-16	0	0	9.47501e-30	0	0.04	0	NULL
3wru_SJP	SJP	536.162	333.049	0.384585	0.804348	0.316239	35087.7	406.626	117	1.27174	92	0.900149	7.676e-05	0.222979	1033.71	536.162	CGAAGUCGUCACG	0.332902	0.222979	0.949344	5.19357	0.846349	0.314239	29696.4	11025.9	0.22	0	0.0870259
4en5_F	F	25.7403	6.17336	0.823881	0.454545	0	0	15.6989	1	0.0909091	11	3.35189	0	0	31.096	25.7403	AUGUG	0	0	0	0	0	0	0	0	0.04	0	0.262388
4en5_F_MG	F_MG	0.131141	0	1	0	0	0	0.0980959	1	0.5	2	3.35189	0	0	31.096	0.131141	UMG	0	0	0	0	0	0	0	0	0.04	0	NULL
4en5_F_TL	F_TL	24.8546	6.17336	0.817605	0.416667	0	0	14.7125	1	0.0833333	12	3.35189	0	0	31.096	24.8546	AUGUGTL	0	0	0	0	0	0	0	0	0.04	0	NULL
4ena_F	F	29.1299	7.32848	0.76973	0.5	0	1.895e-28	16.0344	1	0.0833333	12	3.35189	0	0	31.096	29.1299	AUGUG	0	0	0	3.97205e-15	0	0	1.895e-28	0	0.04	0	0.262388
4ena_F_MG	F_MG	0.944352	0.25156	0.733616	0.4	0	1.895e-28	0.67396	1	0.2	5	3.35189	0	0	31.096	0.944352	UMGMG	0	0	0	3.97205e-15	0	0	1.895e-28	0	0.04	0	NULL
4enb_F	F	29.5103	8.44709	0.769796	0.357143	0	0	12.9114	1	0.0714286	14	3.35189	0	0	31.096	29.5103	AUGAUG	0	0	0	0	0	0	0	0	0.04	0	0.262388
4enb_F_K	F_K	25.9158	8.44709	0.737868	0.357143	0	0	8.96996	1	0.0714286	14	3.35189	0	0	31.096	25.9158	AUGAUGK	0	0	0	0	0	0	0	0	0.04	0	NULL
4enb_F_MG	F_MG	1.09052	0.3272	0.69996	0.25	0	0	0.662063	1	0.25	4	3.35189	0	0	31.096	1.09052	UMGMG	0	0	0	0	0	0	0	0	0.04	0	NULL
4enc_F	F	30.2419	7.79467	0.779148	0.384615	0	0	14.0203	1	0.0769231	13	3.35189	0	0	31.096	30.2419	AUGAUG	0	0	0	0	0	0	0	0	0.04	0	0.262388
4enc_F_K	F_K	27.7582	7.78346	0.759588	0.384615	0	0	10.7486	1	0.0769231	13	3.35189	0	0	31.096	27.7582	AUGAUGK	0	0	0	0	0	0	0	0	0.04	0	NULL
4enc_F_MG	F_MG	1.45081	0.398396	0.725398	0.25	0	0	0.884961	1	0.25	4	3.35189	0	0	31.096	1.45081	UMGMG	0	0	0	0	0	0	0	0	0.04	0	NULL
4erj_ACA	ACA	195.945	119.864	0.389423	0.768116	0.0588235	1470.2	11.6799	17	0.246377	69	1.48171	0.00273416	0.081608	236.4	195.945	GGGCGAGGGG	0.497248	0.081608	0.977625	2.72059	0.845573	0.210354	1243.16	309.263	0.04	0	0.463144
4erl_GLY	GLY	99.3974	58.5196	0.411257	0.666667	0	133.952	16.0756	5	0.151515	33	2.08908	0.0196623	0.0839691	95.712	99.3974	GGCGAGGGU	0.369998	0.0839691	0.95671	1.51483	0.766549	0.291042	102.681	38.9858	0.04	0	0.360155
4erl_GLY_CA	GLY_CA	99.3974	58.5196	0.411257	0.666667	0	133.952	16.0756	5	0.151515	33	2.08908	0.0196623	0.0839691	95.712	99.3974	GGCGAGGGU	0.369998	0.0839691	0.95671	1.51483	0.766549	0.291042	102.681	38.9858	0.04	0	NULL
4erl_GLY_CD	GLY_CD	99.3974	58.5196	0.411257	0.666667	0	133.952	16.0756	5	0.151515	33	2.08908	0.0196623	0.0839691	95.712	99.3974	GGCGAGGGU	0.369998	0.0839691	0.95671	1.51483	0.766549	0.291042	102.681	38.9858	0.04	0	NULL
4erl_LYS	LYS	158.012	103.413	0.346534	0.793103	0	814.366	5.51162	12	0.206897	58	1.63748	0.00494114	0.0128085	174.72	158.012	GGGCGAGGGG	0.517677	0.0128085	0.979641	2.38209	0.80782	0.200755	657.861	163.488	0.16	0	0.39959
4erl_LYS_CA	LYS_CA	157.568	103.842	0.341973	0.77193	0	933.37	9.13525	15	0.263158	57	1.51218	0.00304176	0.0938558	199.512	157.568	GGGCGAGGGG	0.388324	0.0938558	0.960782	2.31256	0.787288	0.277303	734.831	258.826	0.16	0	NULL
4erl_LYS_CD	LYS_CD	136.327	93.95	0.312003	0.836735	0	358.665	10.6828	7	0.142857	49	1.8212	0.0110822	1.30378e-07	131.736	136.327	GGGCGAGGG	0.518179	1.30378e-07	0.979589	2.06541	0.798987	0.201013	286.568	72.0964	0.16	0	NULL
4f8u_SIS	SIS	467.554	294.195	0.376759	0.818182	0.308511	23487.2	387.606	94	1.22078	77	0.94787	0.000136042	0.278378	898.552	467.554	GUCACAUGAAGU	0.375422	0.278378	0.957892	4.7886	0.917441	0.287127	21548.1	6743.8	0.36	0	0.193907
4f8v_SIS	SIS	376.262	235.865	0.384614	0.779661	0.231884	15729.6	366.212	69	1.16949	59	1.03744	0.000197458	0.236059	722.936	376.262	UCACUGAAGU	0.375473	0.236059	0.958483	4.53881	0.885662	0.285151	13931.1	4485.33	0.04	0	0.193907
4fe5_HPA	HPA	129.075	107.41	0.167849	0.9	0	399.785	14.316	9	0.225	40	1.75221	0.00324918	1.66606e-07	142.576	129.075	AUUCUAACU	0.262684	1.66606e-07	0.900442	1.9231	0.565023	0.434977	225.888	173.897	0.16	0	0.519237
4fej_HPA	HPA	124.247	104.712	0.157232	0.902439	0	262.637	11.4735	7	0.170732	41	1.84122	0.00656787	1.14098e-07	122.256	124.247	AUUCUAACU	0.303085	1.14098e-07	0.93023	1.76742	0.633023	0.366977	166.255	96.3818	0.16	0	0.519237
4fel_HPA	HPA	131.312	110.449	0.158883	0.902439	0	335.605	14.5961	7	0.170732	41	1.81274	0.00524716	5.69717e-08	135.024	131.312	AUUCUAACU	0.306974	5.69717e-08	0.932104	1.99791	0.637809	0.362191	214.052	121.553	0.16	0	0.519237
4fen_HPA	HPA	128.646	107.874	0.161468	0.906977	0	399.873	13.9651	9	0.209302	43	1.74889	0.00324736	1.14554e-07	142.568	128.646	AUUCUAACU	0.262652	1.14554e-07	0.900401	1.92331	0.56494	0.43506	225.904	173.969	0.16	0	0.519237
4feo_6AP	6AP	143.953	123.573	0.141571	0.883721	0	469.032	17.158	9	0.209302	43	1.76962	0.00293586	0.00149458	151.672	143.953	AUUCUAAUU	0.268139	0.00149458	0.907007	2.08352	0.579881	0.421116	271.983	197.517	0.16	0	0.469731
4fep_6AP	6AP	143.563	122.481	0.146851	0.883721	0	557.994	17.3325	10	0.232558	43	1.73171	0.00302589	0.00125946	157.8	143.563	AUUCUAAUU	0.298591	0.00125946	0.928122	2.15584	0.628563	0.372277	350.735	207.728	0.16	0	0.469731
4frn_I2A_CO	I2A_CO	417.535	349.308	0.163405	0.493671	0.309091	0.906831	302.911	66	0.835443	79	1.09843	0.421495	5214.26	704.952	417.535	GAAAUGAUAAAUGGC	9669.59	5214.26	12370.9	0.781641	4.14614	0.000149905	0.210991	0.276609	0.11	0	NULL
4gpw_6HS	6HS	476.171	277.835	0.424876	0.746479	0.365385	19718	359.326	104	1.46479	71	0.902767	6.9315e-05	0.494023	932.28	476.171	GCGAAGUCUCGUCGC	0.0884324	0.494023	0.808053	4.34707	0.805166	0.589109	15876.2	11616	0.2	0	0.193054
4gpx_6HS	6HS	482.227	288.406	0.408604	0.779221	0.333333	19367.3	401.431	102	1.32468	77	0.963177	6.41489e-05	0.589697	948.88	482.227	GUCGCGGCGAAGUC	0.0546343	0.589697	0.747588	4.43578	0.825151	0.664163	15980.9	12863	0.21	0	0.193054
4gpy_6HS	6HS	465.941	281.639	0.405901	0.769231	0.259259	21846.6	365.42	81	1.03846	78	0.992652	0.000145402	0.187111	832.624	465.941	CGAAGUCACG	0.395084	0.187111	0.962499	4.89378	0.861752	0.271286	18826.4	5926.69	0.1	0	0.193054
4gxy_B1Z	B1Z	768.676	575.714	0.251032	0.478261	0.206522	0.970374	817.349	92	0.666667	138	1.15324	0.24161	21443.9	1431.38	768.676	GGGAGGUCCACUGUAUGAGAGGGAACC	83177	21443.9	88754.3	0.93716	9.3541	4.37029e-05	0.447814	0.246153	0.3	0	NULL
4jf2_PRF	PRF	357.167	212.234	0.415014	0.788732	0.479167	13372.4	347.937	96	1.35211	71	0.905932	8.79384e-05	0.734813	846.48	357.167	ACUUGAAA	0.025181	0.734813	0.652563	3.91911	0.891053	0.757734	11915.5	10132.7	0.19	0	0.431079
4jiy_NPM	NPM	28.4021	28.2954	0.00375801	1	0.2	409.628	211.128	5	1	5	2.17924	0.125475	0.0171515	108.848	28.4021	C	0.943293	0.0171515	0.999814	2.61918	0.992196	0.0193042	406.431	7.90753	0.16	0	0.413188
4jiy_NPM_FE	NPM_FE	28.4021	28.2954	0.00375801	1	0.2	409.628	211.128	5	1	5	2.17924	0.125475	0.0171515	108.848	28.4021	C	0.943293	0.0171515	0.999814	2.61918	0.992196	0.0193042	406.431	7.90753	0.16	0	NULL
4k31_AM2	AM2	170.462	112.654	0.340589	0.78125	0.166667	1369.66	148.38	18	0.5625	32	1.46107	0.00155916	0.0606836	237.888	170.462	CGUGAAGUCG	0.322961	0.0606836	0.943246	2.54284	0.709196	0.332095	971.358	454.858	0.16	0	0.149075
4k32_GET	GET	487.728	305.811	0.381317	0.789474	0.375	26111.5	381.891	96	1.26316	76	0.961754	0.000125773	0.231402	912.584	487.728	GUCGUUAAAAGUC	0.395037	0.231402	0.962173	4.9536	0.894722	0.272439	23362.5	7113.79	0.47	0	0.164561
4lvv_FFO	FFO	428.663	254.893	0.405484	0.743902	0.421053	22794.5	362.262	114	1.39024	82	0.881262	8.82887e-05	0.438775	974.024	428.663	UAGAUGUCGUUGCA	0.190061	0.438775	0.895189	4.41581	0.896943	0.445686	20445.4	10159.2	0.2	0	0.214556
4lvw_7DG	7DG	374.757	235.379	0.372463	0.724638	0.438202	13848.9	358.006	89	1.28986	69	0.946219	0.000115782	0.54254	832.48	374.757	UAGAUGUCGUGCA	0.108504	0.54254	0.832713	3.97686	0.88784	0.553705	12295.6	7668.21	0.26	0	0.52785
4lvx_H4B	H4B	351.398	207.929	0.411747	0.73913	0.426966	12822.1	294.437	89	1.28986	69	0.931718	0.000143798	0.439536	741.48	351.398	UGUACGAACGG	0.165326	0.439536	0.8814	3.74884	0.870955	0.47237	11167.5	6056.8	0.09	0	0.362864
4lvy_LYA	LYA	337.917	200.154	0.411942	0.746269	0.450549	14023.5	333.987	91	1.35821	67	0.907681	7.36526e-05	0.377734	801.728	337.917	UGUACGAGG	0.0970523	0.377734	0.773632	3.83125	0.654462	0.633635	9177.86	8885.8	0.24	0	0.301554
4lvz_6AP	6AP	393.561	251.032	0.362445	0.753086	0.370787	14676.8	305.435	89	1.09877	81	0.926175	0.000121314	0.577427	822.728	393.561	UAGAUGUCGUGCA	0.128676	0.577427	0.847312	4.12338	0.945611	0.531095	13878.5	7794.77	0.36	0	0.469731
4lw0_ADE	ADE	383.212	241.875	0.369002	0.716049	0.46875	14595.8	314.516	96	1.18519	81	0.924936	0.000106539	0.531784	854.536	383.212	UAGAUGUCGUGCA	0.103855	0.531784	0.828467	3.92245	0.870867	0.560039	12711	8174.18	0.31	0	0.529676
4lx5_29G	29G	233.42	167.635	0.281885	0.867925	0	2840.87	105.396	19	0.358491	53	1.52592	0.00272294	0.060156	273.608	233.42	AUAACCCAAUU	0.684776	0.060156	0.992875	3.56416	0.921764	0.11916	2618.61	338.518	0.16	0	0.545035
4lx6_29H	29H	146.309	120.493	0.176449	0.888889	0	600.955	16.7608	11	0.244444	45	1.67924	0.00270904	9.46172e-08	164.6	146.309	AUCCCAACU	0.29283	9.46172e-08	0.924775	2.13273	0.619485	0.380515	372.283	228.673	0.16	0	0.534506
4nfp_A7E	A7E	344.093	246.614	0.33378	0.833333	0.275362	13429.3	426.421	69	1.64286	42	1.03957	0.000144972	0.226865	690.816	344.093	AGCU	0.23902	0.226865	0.918739	4.18686	0.768751	0.394865	10323.8	5302.77	0.16	0	NULL
4nfp_ARF	ARF	53.4737	34.3308	0.357987	0.666667	0.333333	32.621	84.4357	3	0.25	12	2.46083	0.263506	-3.07349e-16	60.528	53.4737	AGUC	0.719945	-3.07349e-16	0.994555	0.951478	0.895788	0.104212	29.2215	3.3995	0.37	0	0.352325
4nya_2QB	2QB	654.617	344.632	0.489062	0.708333	0.270492	31529.2	287.444	122	1.01667	120	0.915645	5.13556e-05	0.277327	1088.47	654.617	GUGCUGAGAACCUAUUGCCAGCG	0.180589	0.277327	0.888139	4.86911	0.744142	0.459574	23462.2	14490	0.11	0	0.402983
4nyb_2QC	2QC	670.327	379.486	0.448517	0.728814	0.384058	33344	239.421	138	1.16949	118	0.845503	4.08636e-05	0.313021	1185.82	670.327	GUGUGAGAACACCUUGCCAGCG	0.139525	0.313021	0.853014	4.73924	0.711103	0.521888	23711.1	17401.9	0.34	0	0.769751
4nyd_HPA	HPA	729.406	393.315	0.473818	0.748031	0.364238	42068.3	265.676	151	1.18898	127	0.833638	3.74637e-05	0.306707	1303.27	729.406	GUGUGAGACCCUGUGCCAGCG	0.165726	0.306707	0.879116	5.08298	0.751149	0.476607	31599.5	20050.1	0.44	0	0.519237
4nyg_VIB	VIB	803.33	445.901	0.457334	0.753731	0.462857	50014.6	318.181	175	1.30597	134	0.808581	2.43249e-05	0.354104	1481.7	803.33	GUGUGAGAACACCUGAGCCAGCGAG	0.113247	0.354104	0.820327	5.19414	0.695768	0.571895	34798.5	28603.1	0.39	0	0.794127
4p3s_GET	GET	356.501	215.355	0.403391	0.724138	0.253731	11622.4	298.907	67	1.15517	58	1.01461	0.000228983	0.326751	647.448	356.501	CCCGGAAG	0.303201	0.326751	0.940464	4.02588	0.904566	0.339894	10513.2	3950.37	0.04	0	0.164561
4pdq_NMZ	NMZ	503.167	288.856	0.433693	0.780488	0.345794	30753.9	473.028	107	1.30488	82	0.931076	7.83943e-05	0.253447	1032.82	503.167	CGUCACGCGAAGU	0.290263	0.253447	0.93776	5.11252	0.837274	0.347283	25749.4	10680.3	0.21	0	0.0839201
4rby_2SG	2SG	217.196	169.565	0.306094	0.8	0.0434783	3393.58	276.562	23	0.657143	35	1.39224	0.000771231	0.089782	350.832	217.196	CA	0.36615	0.089782	0.955955	3.55855	0.768189	0.293512	2606.91	996.056	0.16	0	0.24223
4rzd_PRF	PRF	376.216	226.504	0.402297	0.766234	0.540984	21102	415.764	122	1.58442	77	0.842563	4.97578e-05	0.577634	1010.85	376.216	ACUUAGGAA	0.0452325	0.577634	0.693505	4.22311	0.756465	0.720452	15962.9	15202.9	0.12	0	0.431079
4ts0_38E	38E	502.734	313.439	0.382788	0.777778	0.0192308	21554.7	305.036	52	0.481481	108	1.3063	6.22347e-05	0.0928114	701.112	502.734	GGGGGUCGUGAGUAG	0.2227	0.0928114	0.890821	5.96766	0.609495	0.454355	13137.5	9793.49	0.13	0	NULL
4ts0_SUC	SUC	136.694	80.3316	0.412327	0.709677	0	1414.93	171.282	17	0.548387	31	1.50117	0.00241939	0.0607394	231.68	136.694	CGGGGA	0.45486	0.0607394	0.971893	2.65947	0.805908	0.235421	1140.3	333.105	0.04	0	0.237891
4ts0_SUC_K	SUC_K	131.11	79.6497	0.392495	0.642857	0	1257.69	164.444	14	0.5	28	1.59246	0.0032674	0.0013078	209.928	131.11	CGGGGA	0.52735	0.0013078	0.980626	2.73544	0.804983	0.19589	1012.42	246.368	0.04	0	NULL
4ts2_SUC	SUC	237.247	133.349	0.446325	0.775	0.147059	4448.49	210.07	34	0.85	40	1.22199	0.00060778	0.160246	413.328	237.247	AAGGCUAGC	0.352404	0.160246	0.953791	3.39233	0.812387	0.300472	3613.9	1336.65	0.03	0	0.237891
4ts2_SUC_MG	SUC_MG	181.702	97.7916	0.474554	0.72973	0	1498.86	159.593	13	0.351351	37	1.63537	0.00315268	0.0696144	230.184	181.702	AGACUAGC	0.548851	0.0696144	0.983121	3.13485	0.864554	0.182958	1295.84	274.229	0.03	0	NULL
4tzx_ADE	ADE	129.551	109.546	0.154413	0.923077	0	254.156	16.6613	7	0.179487	39	1.85922	0.00440352	1.6237e-07	123.4	129.551	AUUCUAAUU	0.252372	1.6237e-07	0.881663	1.73865	0.52812	0.47188	134.225	119.931	0.16	0	0.529676
4tzy_ADE	ADE	132.546	112.086	0.154357	0.897436	0	462.221	14.3332	10	0.25641	39	1.7096	0.0032591	8.79185e-08	149.144	132.546	AUUCUAAUU	0.280618	8.79185e-08	0.916962	1.96171	0.601025	0.398975	277.806	184.415	0.16	0	0.529676
4w90_2BA	2BA	614.079	342.892	0.441616	0.666667	0.410405	45491	292.786	173	1.51754	114	0.801194	4.97745e-05	0.465791	1352.78	614.079	AAGGGGGGGUGUCCAUCGUA	0.221501	0.465791	0.908006	5.09084	0.948645	0.418958	43154.8	19058.8	0.28	0	0.157187
4w90_2BA_CA	2BA_CA	601.168	330.688	0.449925	0.672566	0.419753	38888.3	284.909	162	1.43363	113	0.817113	5.88495e-05	0.483365	1284.34	601.168	AAGGGGGGGUGUCCAUCGUA	0.221971	0.483365	0.907109	4.88104	0.963241	0.420895	37458.8	16367.9	0.35	0	NULL
4w92_2BA	2BA	531.617	273.435	0.485763	0.704082	0.393701	31057.3	301.905	127	1.29592	98	0.863473	8.57062e-05	0.343255	1101.83	531.617	GCUUAAGGCGCCCGAGCGC	0.299663	0.343255	0.939095	4.79486	0.914746	0.343657	28409.5	10673	0.23	0	0.157187
4w92_2BA_CA	2BA_CA	509.493	261.732	0.48629	0.677778	0.466165	29865.1	286.39	133	1.47778	90	0.854442	7.89584e-05	0.402679	1069.02	509.493	GCUUAAGGCGCCCGCG	0.247009	0.402679	0.920763	4.64691	0.91995	0.390123	27474.4	11651.1	0.21	0	NULL
4xnr_ADE	ADE	131.584	110.656	0.159048	0.894737	0	416.652	14.796	9	0.236842	38	1.75354	0.00479887	1.27723e-07	143.16	131.584	AUUCUAAUU	0.333273	1.27723e-07	0.942788	1.96325	0.666607	0.333393	277.743	138.909	0.16	0	0.529676
4xnr_ADE_MG	ADE_MG	126.041	95.16	0.245006	0.857143	0	447.145	6.16829	9	0.214286	42	1.7162	0.0034407	9.14928e-08	148.344	126.041	AUUCUAAUUMGMG	0.283749	9.14928e-08	0.919138	2.03382	0.606065	0.393935	270.999	176.146	0.16	0	NULL
4xw7_AMZ	AMZ	177.499	113.841	0.368267	0.772727	0.0740741	4033.77	225.709	27	0.613636	44	1.33896	0.00142858	0.0344582	333.528	177.499	CUGACG	0.613643	0.0344582	0.988486	3.54726	0.87193	0.151309	3517.16	610.347	0.16	0	0.382929
4xw7_AMZ_MG	AMZ_MG	196.321	122.192	0.386296	0.73913	0.0714286	5023.71	233.641	28	0.608696	46	1.33427	0.00171131	0.0428519	363.024	196.321	CUGACGMG	0.712534	0.0428519	0.994236	3.89285	0.921764	0.107218	4630.68	538.63	0.04	0	NULL
4xwf_AMZ	AMZ	192.372	121.69	0.374695	0.761905	0.0666667	4767.31	250.283	30	0.714286	42	1.30731	0.0013192	0.0355217	362.192	192.372	CUGACG	0.636849	0.0355217	0.990083	3.65909	0.883484	0.14048	4211.84	669.714	0.16	0	0.382929
4xwf_AMZ_MG	AMZ_MG	173.161	109.508	0.375668	0.738095	0	3949.82	253.236	27	0.642857	42	1.34784	0.00145987	0.0617604	343.496	173.161	CUGACMG	0.607703	0.0617604	0.98807	3.52642	0.888033	0.154006	3507.57	608.296	0.16	0	NULL
4y1i_GTP	GTP	128.356	86.8832	0.329508	0.809524	0.26087	3381.19	340.79	23	1.09524	21	1.42168	0.000806289	0.111041	340.472	128.356	AUC	0.370657	0.111041	0.957329	3.56509	0.787874	0.288999	2663.95	977.16	0.16	0	0.237484
4y1i_GTP_MG	GTP_MG	140.595	84.7826	0.402818	0.782609	0.217391	3381.19	324.943	23	1	23	1.42168	0.000806289	0.111041	340.472	140.595	AUCMGMG	0.370657	0.111041	0.957329	3.56509	0.787874	0.288999	2663.95	977.16	0.04	0	NULL
4y1i_GTP_PB	GTP_PB	128.356	86.8832	0.329508	0.809524	0.26087	3381.19	340.79	23	1.09524	21	1.42168	0.000806289	0.111041	340.472	128.356	AUC	0.370657	0.111041	0.957329	3.56509	0.787874	0.288999	2663.95	977.16	0.16	0	NULL
4y1j_GTP	GTP	139.066	91.7484	0.352563	0.85	0.181818	3289.94	337.253	22	1.1	20	1.41864	0.000707613	0.0827648	344.92	139.066	AC	0.336435	0.0827648	0.948248	3.57823	0.739212	0.31753	2431.96	1044.65	0.16	0	0.237484
4y1j_GTP_PB	GTP_PB	139.066	91.7484	0.352563	0.85	0.181818	3289.94	337.253	22	1.1	20	1.41864	0.000707613	0.0827648	344.92	139.066	AC	0.336435	0.0827648	0.948248	3.57823	0.739212	0.31753	2431.96	1044.65	0.16	0	NULL
4y1m_GTP	GTP	132.106	121.691	0.201356	0.75	0.181818	2975.82	361.542	22	1.1	20	1.44008	0.000392855	0.186915	359.992	132.106	GACC	0.170419	0.186915	0.852765	3.46555	0.610596	0.522294	1817.02	1554.25	0.16	0	0.237484
4y1m_GTP_PB	GTP_PB	132.106	121.691	0.201356	0.75	0.181818	2975.82	361.542	22	1.1	20	1.44008	0.000392855	0.186915	359.992	132.106	GACC	0.170419	0.186915	0.852765	3.46555	0.610596	0.522294	1817.02	1554.25	0.16	0	NULL
4y1m_GTP_SR	GTP_SR	138.555	122.697	0.231269	0.714286	0.181818	2975.82	355.284	22	1.04762	21	1.44008	0.000392855	0.186915	359.992	138.555	GACCSR	0.170419	0.186915	0.852765	3.46555	0.610596	0.522294	1817.02	1554.25	0.16	0	NULL
4yb0_GDP	GDP	121.204	99.6711	0.319252	0.842105	0.25	2180.71	263.805	20	1.05263	19	1.40619	0.00135556	0.107642	285.824	121.204	GUC	0.395831	0.107642	0.962413	3.06852	0.802843	0.271589	1750.77	592.259	0.16	0	0.309446
4yb0_GDP_MG	GDP_MG	121.204	99.6711	0.319252	0.842105	0.25	2180.71	263.805	20	1.05263	19	1.40619	0.00135556	0.107642	285.824	121.204	GUC	0.395831	0.107642	0.962413	3.06852	0.802843	0.271589	1750.77	592.259	0.16	0	NULL
4yb0_GDP_PB	GDP_PB	121.204	99.6711	0.319252	0.842105	0.25	2180.71	263.805	20	1.05263	19	1.40619	0.00135556	0.107642	285.824	121.204	GUC	0.395831	0.107642	0.962413	3.06852	0.802843	0.271589	1750.77	592.259	0.16	0	NULL
4zc7_PAR	PAR	500.642	301.949	0.407522	0.820513	0.298851	25608.8	425.178	87	1.11538	78	0.995404	0.000121893	0.264177	926.32	500.642	GAAAAGUGUCGUU	0.370618	0.264177	0.957182	5.18396	0.903638	0.289486	23141.1	7413.38	0.17	0	0.113786
4znp_AMZ	AMZ	466.111	284.299	0.394023	0.78125	0.425926	19271.4	232.374	108	1.125	96	0.902622	9.32235e-05	0.541566	910.024	466.111	UGACCCGACCGCCUGG	0.137339	0.541566	0.857114	4.25782	0.925451	0.515127	17834.8	9927.24	0.26	0	0.382929
4znp_AMZ_MG	AMZ_MG	458.661	275.63	0.400522	0.76699	0.427273	19313.5	223.913	110	1.06796	103	0.894524	9.16241e-05	0.552564	914.504	458.661	UGACCCGACCGCCUGGMG	0.131255	0.552564	0.851655	4.23301	0.927443	0.524102	17912.2	10122.3	0.26	0	NULL
5bjp_DMS	DMS	23.1988	4.4301	0.832875	0.75	0	51.9734	140.473	3	0.75	4	2.36443	0.0859631	-1.47678e-16	68.808	23.1988	U	0.551678	-1.47678e-16	0.983134	1.20099	0.817111	0.182889	42.468	9.50537	0.03	0	0.398185
5bxk_S81	S81	629.198	339.223	0.466056	0.72	0.315789	45345.5	496.917	133	1.33	100	0.900734	5.32485e-05	0.324443	1249.18	629.198	GCGUCACGCGAAGUCG	0.27216	0.324443	0.931443	5.64164	0.878636	0.363888	39842.2	16500.7	0.08	0	0.304891
5c7u_HPA	HPA	113.455	102.358	0.0978145	0.970588	0	126.263	10.4196	4	0.117647	34	2.17141	0.0212977	2.4344e-07	90.656	113.455	AUUCUAACU	0.40723	2.4344e-07	0.96256	1.62113	0.728933	0.271068	92.0375	34.2259	0.16	0	0.519237
5c7w_HPA	HPA	143.65	123.403	0.140946	0.947368	0	462.2	16.2332	10	0.263158	38	1.69564	0.00325941	1.39378e-07	149.032	143.65	AUUCUAACU	0.280626	1.39378e-07	0.916967	1.96167	0.601037	0.398963	277.799	184.401	0.16	0	0.519237
5d5l_PRF	PRF	386.316	215.833	0.447729	0.790123	0.537815	19838.7	392.608	119	1.46914	81	0.839299	6.04563e-05	0.624623	1002.29	386.316	ACUUUGAAA	0.0442237	0.624623	0.720173	4.18686	0.832121	0.693795	16508.2	13764	0.06	0	0.431079
5d8t_U5M	U5M	365.458	247.646	0.372776	0.732143	0.338028	13167.8	303.934	71	1.26786	56	0.992819	0.000194382	0.238656	669.256	365.458	AUNCONCO	0.3127	0.238656	0.944158	4.09579	0.843362	0.329493	11105.2	4338.69	0.37	0	0.564365
5d8t_U5M_CO	U5M_CO	320.491	214.103	0.387996	0.711538	0.233333	9527.1	286.212	60	1.15385	52	1.03599	0.000239608	0.189303	579.496	320.491	AUNCONCO	0.293734	0.189303	0.938362	3.75637	0.789047	0.345654	7517.33	3293.08	0.04	0	NULL
5ddp_GLN	GLN	261.751	143.285	0.458909	0.836364	0.266667	4440.23	158.527	45	0.818182	55	1.09837	0.000318315	0.463275	475.448	261.751	CGGAAGAACGCG	0.101345	0.463275	0.824611	3.11696	0.799555	0.5657	3550.2	2511.83	0.03	0	0.431057
5ddp_GLN_CA	GLN_CA	247.289	136.415	0.459248	0.87037	0.236842	3317.97	152.504	38	0.703704	54	1.14569	0.000419643	0.459711	420.792	247.289	CGGAAGAACGCG	0.099808	0.459711	0.82214	2.93004	0.792651	0.569285	2629.99	1888.87	0.03	0	NULL
5ddp_GLN_CD	GLN_CD	254.537	140.619	0.46286	0.888889	0.157895	4077.03	139.426	38	0.703704	54	1.15647	0.000375427	0.285905	424.112	254.537	CGGAGAACGCG	0.167043	0.285905	0.878136	3.14223	0.73227	0.478412	2985.48	1950.5	0.03	0	NULL
5ddq_GLN	GLN	241.759	136.143	0.445796	0.846154	0.3	3470.6	144.727	40	0.769231	52	1.1327	0.000476307	0.387787	412.456	241.759	CGGAGAACGCG	0.151654	0.387787	0.872379	2.88031	0.808073	0.48883	2804.5	1696.54	0.03	0	0.431057
5ddq_GLN_CA	GLN_CA	198.6	126.538	0.370058	0.857143	0.125	1975.98	116.55	24	0.571429	42	1.33307	0.00108021	0.292575	303.528	198.6	CGGAGAACGC	0.243456	0.292575	0.921665	2.75599	0.828142	0.387986	1636.39	766.652	0.16	0	NULL
5ddq_GLN_CD	GLN_CD	201.465	127.123	0.376109	0.863636	0.173913	1936.99	112.543	23	0.522727	44	1.35129	0.00104014	0.241103	300.096	201.465	CGGAGAACGC	0.243159	0.241103	0.920951	2.76123	0.785103	0.389679	1520.74	754.805	0.16	0	NULL
5ddq_GLN_MN	GLN_MN	148.577	85.6878	0.427893	0.875	0.0588235	1219.65	99.1068	17	0.53125	32	1.49741	0.00254099	0.0764458	216.648	148.577	CGGAGCGCMN	0.420068	0.0764458	0.966488	2.47577	0.795585	0.256712	970.338	313.1	0.03	0	NULL
5ddr_GLN_CA	GLN_CA	275.698	155.916	0.446379	0.85	0.25	4557.69	164.036	44	0.733333	60	1.11845	0.000412236	0.368113	464.368	275.698	CGGAAGAACGCG	0.187921	0.368113	0.895764	3.13533	0.835203	0.44453	3806.6	2026.03	0.03	0	NULL
5ddr_GLN_CD	GLN_CD	257.01	148.662	0.433195	0.839286	0.302326	4195.75	143.037	43	0.767857	56	1.09939	0.000476252	0.416192	449.424	257.01	CGGAGAACGCG	0.193012	0.416192	0.897518	3.07123	0.881177	0.440978	3697.2	1850.23	0.03	0	NULL
5ddr_GLN_MG	GLN_MG	165.261	98.4134	0.411808	0.861111	0.0454545	1869.17	130.057	22	0.611111	36	1.3553	0.0014452	0.159256	280.096	165.261	CGGAGCGCMG	0.352444	0.159256	0.953793	2.73318	0.811657	0.300466	1517.13	561.621	0.04	0	NULL
5dhc_5GP	5GP	134.943	113.723	0.157253	0.846154	0	1837.43	210.026	19	0.730769	26	1.42322	0.00130561	0.0130492	261.136	134.943	LCCLCCLCAU	0.371678	0.0130492	0.954947	2.84371	0.71196	0.296777	1308.18	545.308	0.16	0	0.387047
5dhc_5GP_MG	5GP_MG	136.715	116.736	0.146133	0.916667	0	1346.6	190.395	16	0.666667	24	1.48205	0.00140187	0.0169296	231.248	136.715	LCCLCCLCAUMG	0.313291	0.0169296	0.936668	2.6546	0.661132	0.350219	890.282	471.605	0.16	0	NULL
5eao_CVC_MG	CVC_MG	932.354	407.699	0.577017	0.730769	0.311475	92096.1	443.342	183	1.40769	130	0.855869	3.83561e-05	0.301268	1582.06	932.354	GAGAGUCUGCGACGAAACGMGMGMGGCGUUGG	0.405585	0.301268	0.962891	6.82474	0.953375	0.269891	87802.2	24855.9	0.4	0	NULL
5fk3_SAM_CA	SAM_CA	841.709	480.02	0.43594	0.708955	0.436364	77799.2	268.801	220	1.64179	134	0.771477	3.8494e-05	0.396712	1547.05	841.709	AUCAGAAAACCUGCCAUCGAUG	0.330732	0.396712	0.945156	5.82487	0.978158	0.326619	76099.9	25410.7	0.44	0	NULL
5fk6_SAM_BA	SAM_BA	885.889	461.523	0.482974	0.6875	0.410959	83373.2	299.667	219	1.52083	144	0.787704	3.71639e-05	0.391932	1611.19	885.889	AUCAGAAAACCUGCCAUCGAUGABABA	0.343785	0.391932	0.948316	6.03813	0.983228	0.317326	81974.8	26456.5	0.48	0	NULL
5hbw_PZG	PZG	147.486	122.234	0.171218	0.821429	0	1992.81	224.967	19	0.678571	28	1.4799	0.00141457	0.0129388	268.872	147.486	LCCTLNA	0.415189	0.0129388	0.96449	2.96146	0.744545	0.264119	1483.74	526.339	0.16	0	0.263295
5hbx_PZG	PZG	145.852	111.387	0.239472	0.892857	0.1	3030.47	267.444	20	0.714286	28	1.41943	0.00153211	0.0905331	308.24	145.852	LCCLCCLCAU	0.538513	0.0905331	0.982123	3.60666	0.873995	0.188238	2648.62	570.451	0.16	0	0.263295
5hby_PZG	PZG	117.509	95.1647	0.190148	0.846154	0.208333	3944.04	388.365	24	1.84615	13	1.36575	0.000595929	0.0842224	361.344	117.509	LCC	0.338436	0.0842224	0.948853	3.75196	0.742052	0.315718	2926.68	1245.2	0.16	0	0.263295
5j02_6F7	6F7	397.993	220.593	0.459233	0.705882	0.268657	11129.1	288.274	67	0.985294	68	1.02376	0.000110728	0.337577	694.848	397.993	UGAAUGGGUACUA	0.119753	0.337577	0.827431	3.94752	0.692018	0.561568	7701.51	6249.72	0.03	0	0.568948
5kpy_4PQ	4PQ	536.397	298.022	0.455132	0.670455	0.393443	27144.1	325.856	122	1.38636	88	0.876263	5.86429e-05	0.392127	1064.21	536.397	GAUAUCUUGAAUCAIRIIRI	0.142371	0.392127	0.864949	4.61621	0.798865	0.501861	21684.4	13622.5	0.29	0	0.603285
5kpy_4PQ_CA	4PQ_CA	539.894	300.866	0.453395	0.674157	0.379032	28499	331.064	124	1.39326	89	0.86252	5.38731e-05	0.389158	1088.1	539.894	GAUAUCUUGAAUCAIRIIRI	0.135957	0.389158	0.85898	4.68905	0.786101	0.512009	22403.1	14591.7	0.39	0	NULL
5kpy_4PQ_IR	4PQ_IR	555.752	310.345	0.451953	0.659341	0.392	26398.6	301.085	125	1.37363	91	0.868566	6.03278e-05	0.433644	1060.31	555.752	GAUAUCUUGAAUCAIRIIRI	0.131517	0.433644	0.856547	4.53365	0.821876	0.516069	21696.4	13623.5	0.29	0	NULL
5kpy_4PQ_MG	4PQ_MG	510.749	269.655	0.477421	0.659341	0.287037	24547.7	281.501	108	1.18681	91	0.898453	6.68055e-05	0.306041	977.44	510.749	GAUAUCUGAAUCAIRIIRIMGMG	0.173914	0.306041	0.885382	4.5906	0.762341	0.464864	18713.8	11411.3	0.06	0	NULL
5kvj_ARG	ARG	34.8191	29.1855	0.161795	0.75	0.25	163.806	173.713	4	1	4	2.2271	0.02584	0.0443201	93.512	34.8191	CCG	0.523102	0.0443201	0.980437	1.86028	0.833155	0.196835	136.476	32.2429	0.16	0	0.188746
5kvj_ARG_CA	ARG_CA	34.8191	29.1855	0.161795	0.75	0.25	163.806	173.713	4	1	4	2.2271	0.02584	0.0443201	93.512	34.8191	CCG	0.523102	0.0443201	0.980437	1.86028	0.833155	0.196835	136.476	32.2429	0.16	0	NULL
5kvj_ARG_CD	ARG_CD	34.8191	29.1855	0.161795	0.75	0.25	163.806	173.713	4	1	4	2.2271	0.02584	0.0443201	93.512	34.8191	CCG	0.523102	0.0443201	0.980437	1.86028	0.833155	0.196835	136.476	32.2429	0.16	0	NULL
5nep_MGX	MGX	65.1221	43.9349	0.325346	0.791667	0	129.203	16.6333	5	0.208333	24	2.05126	0.0197173	9.58373e-05	94.2	65.1221	GACG	0.392682	9.58373e-05	0.959443	1.46679	0.71816	0.281904	92.7881	36.4228	0.16	0	0.215791
5nep_MGX_CD	MGX_CD	65.1221	43.9349	0.325346	0.791667	0	129.203	16.6333	5	0.208333	24	2.05126	0.0197173	9.58373e-05	94.2	65.1221	GACG	0.392682	9.58373e-05	0.959443	1.46679	0.71816	0.281904	92.7881	36.4228	0.16	0	NULL
5neq_AGU	AGU	67.1766	45.3896	0.324324	0.791667	0	126.557	16.3785	5	0.208333	24	2.07765	0.0234174	5.54384e-05	93.472	67.1766	GACG	0.434054	5.54384e-05	0.967648	1.45169	0.747734	0.252303	94.6311	31.9308	0.16	0	0.119969
5neq_AGU_NA	AGU_NA	55.2373	34.605	0.373521	0.72	0	126.557	8.86708	5	0.2	25	2.07765	0.0234174	5.54384e-05	93.472	55.2373	GACGNANA	0.434054	5.54384e-05	0.967648	1.45169	0.747734	0.252303	94.6311	31.9308	0.16	0	NULL
5nex_AG2	AG2	110.058	74.6061	0.322122	0.766667	0	777.569	96.5802	9	0.3	30	1.82286	0.0110556	0.130819	161.64	110.058	GACGC	0.70071	0.130819	0.993514	2.74246	0.977482	0.113707	760.059	88.4154	0.16	0	0.182974
5nex_AG2_CA	AG2_CA	110.058	74.6061	0.322122	0.766667	0	777.569	96.5802	9	0.3	30	1.82286	0.0110556	0.130819	161.64	110.058	GACGC	0.70071	0.130819	0.993514	2.74246	0.977482	0.113707	760.059	88.4154	0.16	0	NULL
5nex_AG2_CD	AG2_CD	110.058	74.6061	0.322122	0.766667	0	777.569	96.5802	9	0.3	30	1.82286	0.0110556	0.130819	161.64	110.058	GACGC	0.70071	0.130819	0.993514	2.74246	0.977482	0.113707	760.059	88.4154	0.16	0	NULL
5ny8_AGU	AGU	82.3154	58.6818	0.28711	0.814815	0	127.751	11.6088	5	0.185185	27	2.07371	0.0231079	0.000191393	93.744	82.3154	CGACGUGA	0.432905	0.000191393	0.967449	1.45855	0.747062	0.253066	95.4376	32.3293	0.16	0	0.119969
5nz3_MGX	MGX	90.5291	63.9	0.294149	0.821429	0	128.124	13.257	5	0.178571	28	2.06489	0.0187196	8.28516e-06	94.368	90.5291	CGACGUGA	0.376991	8.28516e-06	0.955727	1.46063	0.70575	0.294255	90.4234	37.7011	0.16	0	0.215791
5nz3_MGX_CD	MGX_CD	90.5291	63.9	0.294149	0.821429	0	128.124	13.257	5	0.178571	28	2.06489	0.0187196	8.28516e-06	94.368	90.5291	CGACGUGA	0.376991	8.28516e-06	0.955727	1.46063	0.70575	0.294255	90.4234	37.7011	0.16	0	NULL
5o62_EGD	EGD	129.312	77.4731	0.403925	0.857143	0	259.335	25.8464	6	0.171429	35	1.88979	0.00973815	1.23276e-07	123.072	129.312	CGACCGUGA	0.390419	1.23276e-07	0.958927	1.89699	0.716348	0.283652	185.774	73.5609	0.04	0	0.248512
5o62_EGD_CD	EGD_CD	110.931	71.3884	0.35916	0.84375	0	265.03	17.8503	6	0.1875	32	1.92548	0.0175925	8.96499e-09	115.632	110.931	CGACGUGA	0.563764	8.96499e-09	0.984283	1.91771	0.823401	0.176599	218.226	46.8041	0.16	0	NULL
5o69_AG2	AG2	355.869	197.152	0.451348	0.793651	0.0731707	7523.41	97.8745	41	0.650794	63	1.16161	0.000768315	0.154678	477.592	355.869	CGAGGUCGCCGUGA	0.590876	0.154678	0.98654	4.01348	0.945204	0.16352	7111.16	1230.23	0.03	0	0.182974
5o69_AG2_CA	AG2_CA	373.23	203.363	0.463293	0.833333	0.185185	9518.85	92.2755	54	0.818182	66	1.07536	0.000545163	0.20584	540.76	373.23	CGAGGUCGCCGUGA	0.55005	0.20584	0.982668	3.96955	0.961963	0.185373	9156.78	1764.54	0.03	0	NULL
5o69_AG2_CD	AG2_CD	377.03	205.289	0.464181	0.820895	0.181818	9932.55	94.8237	55	0.820896	67	1.06799	0.000469277	0.200929	570.4	377.03	CGAGGUCGCCGUGA	0.516732	0.200929	0.979385	4.01433	0.941564	0.202004	9352.14	2006.41	0.03	0	NULL
5ob3_1TU	1TU	657.064	408.7	0.384216	0.8	0.174757	56993.7	375.511	103	0.792308	130	1.0305	7.52447e-05	0.123072	1103.36	657.064	GGUGGGUCCGUGAGUAG	0.506526	0.123072	0.978706	6.93109	0.880289	0.205269	50171	11699	0.35	0	0.861456
5ob3_1TU_K	1TU_K	646.922	387.392	0.406381	0.742188	0.184466	57895.1	369.588	103	0.804688	128	1.02825	8.03849e-05	0.117928	1087.44	646.922	GGUGGGUCCUGAGUAGK	0.532863	0.117928	0.981523	6.97944	0.890492	0.191344	51555.1	11077.9	0.35	0	NULL
5swd_ADE	ADE	80.8757	62.0814	0.233783	0.769231	0	435.356	33.8703	10	0.384615	26	1.69731	0.00354912	9.6113e-06	145.592	80.8757	AUAAUUUAU	0.284402	9.6113e-06	0.919577	1.90385	0.607097	0.39291	264.303	171.056	0.16	0	0.529676
5swe_ADE	ADE	171.204	141.581	0.173028	0.86	0	531.059	23.7525	10	0.2	50	1.69962	0.00369994	0.0645395	158.08	171.204	AUAAUCUAAUU	0.301658	0.0645395	0.935958	2.12571	0.69186	0.352112	367.419	186.992	0.16	0	0.529676
5ued_86S	86S	162.328	131.263	0.191373	0.833333	0.04	3256.61	276.28	25	0.833333	30	1.30781	0.000632448	0.0449309	344.192	162.328	LCCLCCLCCG	0.320711	0.0449309	0.941585	3.31818	0.693634	0.336775	2258.9	1096.74	0.16	0	0.0713268
5uee_GP3	GP3	141.015	115.587	0.180829	0.88	0	2054.53	224.957	21	0.84	25	1.433	0.00107255	0.0150812	270.784	141.015	LCCLCCG	0.349445	0.0150812	0.94899	2.86122	0.694799	0.315305	1427.49	647.804	0.16	0	0.0619849
5uee_GP3_MG	GP3_MG	181.078	112.589	0.379327	0.785714	0	2623.61	208.854	22	0.785714	28	1.38216	0.00104118	0.0422799	297.224	181.078	LCCLCCGMGMGMG	0.395393	0.0422799	0.961261	3.17344	0.752949	0.27564	1975.44	723.171	0.16	0	NULL
5uee_GP3_PB	GP3_PB	169.56	130.125	0.234436	0.892857	0	2887.03	273.577	21	0.75	28	1.41742	0.00103341	0.0640225	324.624	169.56	LCCLCCCG	0.412985	0.0640225	0.965072	3.41988	0.781628	0.261984	2256.58	756.355	0.16	0	NULL
5ueg_86P	86P	146.076	124.348	0.149888	0.857143	0	2266.69	247.536	22	0.785714	28	1.42558	0.0009755	0.0523591	289.632	146.076	LCCLCCG	0.334956	0.0523591	0.946577	2.95474	0.713049	0.322477	1616.26	730.957	0.16	0	0.0546405
5ueg_86P_PB	86P_PB	116.681	106.031	0.0912757	0.869565	0	1041.8	196.178	13	0.565217	23	1.59363	0.00216943	0.011891	213.32	116.681	LCCLCCG	0.357029	0.011891	0.951003	2.58817	0.698779	0.30918	727.985	322.103	0.16	0	NULL
5ux3_8OS	8OS	357.232	296.744	0.20715	0.819672	0.285714	19310.7	383.518	84	1.37705	61	0.957335	0.000148248	0.180354	787.664	357.232	GLCCLCCGCCA	0.36397	0.180354	0.956418	4.51266	0.835927	0.291999	16142.3	5638.7	0.36	0	0.263295
5uza_ADE	ADE	135.87	114.696	0.155846	0.894737	0	447.039	16.754	9	0.236842	38	1.7179	0.00344319	6.77182e-08	148.128	135.87	AUUCUAAUU	0.283823	6.77182e-08	0.919188	2.03358	0.606182	0.393819	270.987	176.052	0.16	0	0.529676
5uza_ADE_MG	ADE_MG	134.956	111.836	0.171315	0.871795	0	362.094	11.6468	8	0.205128	39	1.7687	0.00328799	1.18853e-07	140.76	134.956	AUUCUAAUUMG	0.255676	1.18853e-07	0.889721	1.94123	0.543496	0.456504	196.796	165.297	0.16	0	NULL
5v0h_8OS	8OS	134.907	114.038	0.154693	0.88	0	1675.21	221.231	18	0.72	25	1.44935	0.00102769	0.00776848	259.816	134.907	GLCCLCC	0.299127	0.00776848	0.929294	2.78723	0.635853	0.36934	1065.19	618.722	0.16	0	0.263295
5v0j_8OS	8OS	123.271	108.876	0.11678	0.875	0	1501.04	199.189	19	0.791667	24	1.4793	0.00144975	0.0128159	233.064	123.271	LCCLCAU	0.347357	0.0128159	0.948241	2.57016	0.69103	0.31755	1037.26	476.656	0.16	0	0.263295
5v0j_8OS_MG	8OS_MG	103.459	94.7626	0.0840545	0.954545	0	913.206	176.878	13	0.590909	22	1.58335	0.0029294	0.0377267	192.8	103.459	LCCLCAU	0.391254	0.0377267	0.960283	2.43372	0.746443	0.279029	681.656	254.81	0.16	0	NULL
5v0k_8OS	8OS	97.7074	87.2775	0.106746	0.785714	0.15	2860.22	349.795	20	1.42857	14	1.42456	0.00127529	0.0507915	305.232	97.7074	LCC	0.476954	0.0507915	0.974915	3.48019	0.811868	0.222576	2322.13	636.617	0.16	0	0.263295
5v0o_8OS	8OS	211.699	131.829	0.377282	0.780488	0.115385	4676.38	284.114	26	0.634146	41	1.32439	0.000835599	0.108933	394.552	211.699	LCCGCG	0.481229	0.108933	0.975697	3.94194	0.856236	0.219122	4004.08	1024.7	0.16	0	0.263295
5xi1_MYC	MYC	102.081	94.4039	0.0752099	0.846154	0	1049.84	193.202	15	0.576923	26	1.53338	0.00200841	0.0116887	205.24	102.081	CG	0.340311	0.0116887	0.945984	2.41866	0.68361	0.324213	717.683	340.373	0.16	0	0.37075
5yze_1GL	1GL	101.18	67.8958	0.346316	0.833333	0.2	486.428	156.22	10	0.416667	24	1.60888	0.00254924	0.193164	176	101.18	DGDCDCDGDC	0.172502	0.193164	0.861434	2.08052	0.629769	0.507869	306.338	247.042	0.16	0	NULL
5yze_1GL_CO	1GL_CO	99.662	65.0096	0.351425	0.875	0	286.509	104.991	7	0.291667	24	1.86623	0.00922555	0.10052	129.616	99.662	DGDCDCDGDC	0.365235	0.10052	0.955954	1.87772	0.775821	0.293515	222.28	84.0949	0.16	0	NULL
5yze_ARI	ARI	38.7909	29.6646	0.235269	0.571429	0	98.7539	135.889	4	0.571429	7	2.20589	0.129727	0.00217222	81.344	38.7909	DGDC	0.79822	0.00217222	0.997368	1.43422	0.928939	0.0725107	91.7363	7.16071	0.12	0	NULL
5yze_ARI_CO	ARI_CO	38.7909	29.6646	0.235269	0.571429	0	98.7539	135.889	4	0.571429	7	2.20589	0.129727	0.00217222	81.344	38.7909	DGDC	0.79822	0.00217222	0.997368	1.43422	0.928939	0.0725107	91.7363	7.16071	0.12	0	NULL
5yze_CDR	CDR	42.576	31.8925	0.250928	0.625	0.2	130.861	147.734	5	0.625	8	2.04306	0.0209766	0.0474995	96.448	42.576	DCDG	0.394849	0.0474995	0.961269	1.48798	0.756563	0.275613	99.0047	36.067	0.16	0	NULL
5yze_CDR_CO	CDR_CO	51.367	30.0454	0.415084	0.555556	0	130.861	137.752	5	0.555556	9	2.04306	0.0209766	0.0474995	96.448	51.367	CODCDG	0.394849	0.0474995	0.961269	1.48798	0.756563	0.275613	99.0047	36.067	0.03	0	NULL
5yze_CPH	CPH	246.078	196.104	0.203083	0.695652	0.209302	9724.39	288.759	43	0.934783	46	1.18677	0.0006577	0.0826042	497.712	246.078	DGDGDCDCDGDGDCDC	0.631899	0.0826042	0.989741	4.40018	0.913759	0.14287	8885.75	1389.32	0.16	0	NULL
5yze_CPH_CO	CPH_CO	190.069	127.794	0.327646	0.657895	0.222222	3535.52	206.311	27	0.710526	38	1.32386	0.00125926	0.150612	349.488	190.069	DGDCDGDCDCCODCDCDG	0.511995	0.150612	0.97922	3.38798	0.902912	0.202803	3192.27	717.015	0.16	0	NULL
5yze_ERI	ERI	213.702	147.755	0.312175	0.702128	0.0689655	3645.09	226.303	29	0.617021	47	1.31348	0.000332011	0.090146	363.56	213.702	DCDGDCDGDCDCDGDA	0.214157	0.090146	0.877006	3.28466	0.58148	0.480479	2119.55	1751.39	0.16	0	0.578205
5yze_ERI_CO	ERI_CO	143.777	101.26	0.304287	0.7	0	1160.49	175.337	14	0.466667	30	1.53713	0.00139171	0.0791901	230.592	143.777	DCDGDCDGDCDGDA	0.255681	0.0791901	0.91514	2.66241	0.651089	0.403135	755.581	467.834	0.16	0	NULL
5z1h_FSJ	FSJ	333.218	198.105	0.412599	0.754717	0.18	9230.29	269.294	50	0.943396	53	1.09717	0.000453848	0.226574	554.808	333.218	CACCGAAGU	0.477234	0.226574	0.974544	4.07742	0.939192	0.224197	8669.02	2069.4	0.04	0	0.207143
5z1i_FSJ	FSJ	185.808	117.136	0.379911	0.821429	0.28	5779.59	340.785	25	0.892857	28	1.35879	0.00101102	0.135815	416.368	185.808	CGUCGC	0.597164	0.135815	0.987119	4.49003	0.93485	0.159987	5403.05	924.657	0.16	0	0.207143
5z71_GET	GET	533.921	323.67	0.398973	0.77381	0.26	32086.4	376.347	100	1.19048	84	0.964584	0.000109035	0.19618	974.192	533.921	CGUCGCUAAAAGUC	0.42414	0.19618	0.967361	5.34634	0.886536	0.253402	28445.8	8130.77	0.18	0	0.164561
5zei_GET	GET	348.535	210.941	0.409662	0.79661	0.147059	8446.25	237.493	34	0.576271	59	1.21652	0.000535329	0.173173	527.08	348.535	GAAGUCCGUC1MAC	0.512221	0.173173	0.979117	4.68505	0.919222	0.203299	7763.98	1717.12	0.04	0	0.164561
5zej_PAR	PAR	540.534	320.189	0.413024	0.747368	0.292453	32598.1	461.798	106	1.11579	95	0.97437	6.70041e-05	0.206962	1045.59	540.534	GUC1MACGUCGAAGUC	0.275766	0.206962	0.932724	5.24416	0.787607	0.360591	25674.5	11754.6	0.18	0	0.113786
6az4_GP3	GP3	274.076	220.351	0.196025	0.818182	0.259259	10543.6	323.193	54	0.981818	55	1.07112	0.00039802	0.156095	575.216	274.076	GCCGCC	0.492134	0.156095	0.97693	4.14106	0.896216	0.213559	9449.35	2251.69	0.16	0	0.0619849
6az4_GP3_PB	GP3_PB	274.076	220.351	0.196025	0.818182	0.259259	10543.6	323.193	54	0.981818	55	1.07112	0.00039802	0.156095	575.216	274.076	GCCGCC	0.492134	0.156095	0.97693	4.14106	0.896216	0.213559	9449.35	2251.69	0.16	0	NULL
6c8e_EQ1	EQ1	190.213	158.975	0.164228	0.875	0.25	5577.03	333.671	28	0.875	32	1.31271	0.000686103	0.189772	420.216	190.213	LCCLCCLCCG	0.454895	0.189772	0.971953	4.20749	0.899882	0.235176	5018.66	1311.58	0.16	0	NULL
6c8i_EQ4	EQ4	160.527	126.06	0.214712	0.846154	0.0416667	2735.47	266.084	24	0.923077	26	1.39465	0.000803057	0.0444579	318.52	160.527	LCCLCCLCCG	0.336514	0.0444579	0.946661	3.10358	0.707855	0.32223	1936.31	881.449	0.16	0	0.258565
6c8i_EQ4_MG	EQ4_MG	201.776	136.25	0.326033	0.862069	0.0322581	3938.63	272.063	31	1.06897	29	1.23762	0.000545335	0.0943783	386.632	201.776	LCCLCCLCCCGMG	0.311139	0.0943783	0.941034	3.30479	0.726651	0.338312	2862.01	1332.48	0.16	0	NULL
6c8j_EQ4	EQ4	119.208	111.138	0.0676974	0.833333	0	1309.42	193.651	16	0.666667	24	1.43244	0.00119808	0.00223622	235.48	119.208	GLCCLCC	0.285709	0.00223622	0.92087	2.61127	0.611622	0.38987	800.87	510.503	0.16	0	0.258565
6c8k_EQ1	EQ1	147.428	120.791	0.185594	0.888889	0.0909091	2310.13	250.897	22	0.814815	27	1.35662	0.000874599	0.0893581	311.248	147.428	LCCLCCG	0.298097	0.0893581	0.936223	3.00181	0.709995	0.351406	1640.18	811.795	0.16	0	NULL
6c8k_EQ1_MG	EQ1_MG	159.861	120.849	0.245497	0.857143	0.0833333	2479.37	225.275	24	0.857143	28	1.34181	0.000918205	0.0633544	301.92	159.861	LCCLCCGMG	0.338029	0.0633544	0.947968	2.96422	0.724781	0.318366	1797	789.346	0.16	0	NULL
6c8l_EQ1	EQ1	181.099	136.024	0.252824	0.885714	0.09375	4386.83	286.707	32	0.914286	35	1.28043	0.000702022	0.0999482	379.04	181.099	LCCLCCCG	0.410619	0.0999482	0.965064	3.43612	0.806914	0.262015	3539.79	1149.41	0.16	0	NULL
6c8l_EQ1_MG	EQ1_MG	135.356	106.114	0.217403	0.857143	0.05	1656.69	198.759	20	0.714286	28	1.40361	0.00101056	0.0363453	255.728	135.356	LCCLCCCGMG	0.280989	0.0363453	0.9237	2.64219	0.64141	0.383118	1062.62	634.709	0.16	0	NULL
6c8n_EQ1	EQ1	123.866	106.372	0.146421	0.88	0.0625	1563.53	191.596	16	0.64	25	1.5667	0.0030219	0.0203722	224.72	123.866	GLCCLCC	0.561748	0.0203722	0.984199	2.86209	0.836608	0.177066	1308.06	276.848	0.16	0	NULL
6c8n_EQ1_MG	EQ1_MG	108.013	101.501	0.0602881	0.869565	0	1010.14	188.241	15	0.652174	23	1.52621	0.00248676	0.116925	209.912	108.013	GLCCLCC	0.345014	0.116925	0.95144	2.4154	0.773276	0.307835	781.117	310.957	0.16	0	NULL
6c8n_EQ4	EQ4	133.259	116.478	0.12593	0.875	0.190476	1861.01	214.825	21	0.875	24	1.42321	0.00136101	0.0539879	262.216	133.259	LCCLCCG	0.370054	0.0539879	0.95598	2.74106	0.743219	0.293432	1383.14	546.08	0.16	0	0.258565
6c8n_EQ4_MG	EQ4_MG	133.926	113.746	0.150679	0.807692	0	1815.43	216.305	19	0.730769	26	1.39329	0.00136661	0.0450097	268.176	133.926	LCCLCCGMG	0.367862	0.0450097	0.95518	2.84188	0.734437	0.296026	1333.32	537.414	0.16	0	NULL
6c8o_EQ4	EQ4	128.401	110.983	0.135654	0.913043	0.0555556	1718.46	221.846	18	0.782609	23	1.44819	0.00174173	0.0855791	257.704	128.401	LCCLCCG	0.406705	0.0855791	0.96421	2.86041	0.793588	0.26514	1363.75	455.633	0.16	0	0.258565
6cab_G_SR	G_SR	472.62	276.21	0.416168	0.774648	0.19403	293437	783.68	67	0.943662	71	1.24913	7.36431e-05	0.0463819	1040.02	472.62	LCCLCCLCCGSRSR	0.869947	0.0463819	0.998959	19.2448	0.985789	0.0456181	289267	13386	0.17	0	NULL
6cb3_GTP	GTP	372.897	241.894	0.355739	0.779661	0.118644	13115.1	418.97	59	1	59	1.1333	0.000150258	0.249223	678.096	372.897	AUCAAA	0.234846	0.249223	0.917548	4.49265	0.783578	0.397624	10276.7	5214.87	0.16	0	0.237484
6cb3_GTP_CD	GTP_CD	342.208	204.116	0.407256	0.692308	0.186441	10219.2	332.897	59	1.13462	52	1.07024	0.000185318	0.313436	615.848	342.208	AUCCDAACD	0.205125	0.313436	0.90463	4.01287	0.807138	0.426198	8248.31	4355.41	0.04	0	NULL
6cb3_GTP_PB	GTP_PB	396.382	255.114	0.360996	0.770492	0.202899	16190.5	422.407	69	1.13115	61	1.08322	0.00012812	0.220849	729.216	396.382	AUCAAA	0.257336	0.220849	0.926225	4.59219	0.781961	0.376972	12660.3	6103.36	0.16	0	NULL
6cc1_GTP	GTP	324.297	229.525	0.292572	0.8	0.139535	6590.49	279.76	43	0.86	50	1.12856	0.000241951	0.194312	508.592	324.297	AAUCAA	0.206937	0.194312	0.898582	3.69382	0.699707	0.438805	4611.41	2891.94	0.16	0	0.237484
6cc1_GTP_CD	GTP_CD	334.969	213.859	0.36164	0.745455	0.139535	7908.5	295.53	43	0.781818	55	1.19442	0.000365772	0.169295	524.112	334.969	AAUCAACDCD	0.3704	0.169295	0.957745	4.02844	0.831995	0.287618	6579.83	2274.63	0.16	0	NULL
6cc1_GTP_PB	GTP_PB	320.684	227.078	0.292234	0.816327	0.0238095	6484.89	278.695	42	0.857143	49	1.14762	0.000234897	0.171393	497.568	320.684	AAUCAA	0.207694	0.171393	0.89586	3.69242	0.676849	0.444336	4389.3	2881.47	0.16	0	NULL
6cc3_GTP	GTP	136.471	115.887	0.296625	0.782609	0.2	3899.58	364.582	25	1.08696	23	1.34807	0.000547588	0.149767	389.32	136.471	ACUC	0.289134	0.149767	0.935827	3.69717	0.752631	0.35246	2934.94	1374.45	0.16	0	0.237484
6cc3_GTP_MG	GTP_MG	80.8882	56.3632	0.303196	0.823529	0	195.298	106.401	6	0.352941	17	1.90339	0.00773904	1.79083e-07	111.384	80.8882	ACMG	0.281101	1.79083e-07	0.917307	1.6462	0.601818	0.398182	117.534	77.764	0.16	0	NULL
6cc3_GTP_PB	GTP_PB	136.471	115.887	0.296625	0.782609	0.2	3899.58	364.582	25	1.08696	23	1.34807	0.000547588	0.149767	389.32	136.471	ACUC	0.289134	0.149767	0.935827	3.69717	0.752631	0.35246	2934.94	1374.45	0.16	0	NULL
6ck4_G4P_K	G4P_K	520.149	281.333	0.465875	0.769231	0.428571	26848.4	272.87	119	1.52564	78	0.877091	0.00011926	0.337868	985.344	520.149	AGUGGCCACCGGAAGGKKKK	0.364564	0.337868	0.954443	4.60089	0.95544	0.298393	25652.1	8011.38	0.25	0	NULL
6ck4_GTP	GTP	143.062	104.263	0.283261	0.846154	0.25	2807.22	290.078	20	0.769231	26	1.46876	0.00120068	0.101448	314.144	143.062	UACU	0.437666	0.101448	0.969569	3.47779	0.82518	0.24482	2316.46	687.263	0.16	0	0.237484
6ck4_GTP_K	GTP_K	124.38	110.537	0.111291	0.875	0	946.545	169.062	14	0.583333	24	1.51811	0.0015803	7.35302e-05	201.952	124.38	UACU	0.279565	7.35302e-05	0.916214	2.37259	0.59936	0.400689	567.321	379.27	0.16	0	NULL
6ck4_GTP_PB	GTP_PB	122.108	108.951	0.107746	0.833333	0	957.001	163.389	16	0.666667	24	1.521	0.00187757	0.00859344	195.232	122.108	UACU	0.30695	0.00859344	0.933106	2.23475	0.646145	0.359601	618.361	344.138	0.16	0	NULL
6dlq_PRP_MN	PRP_MN	726.981	364.249	0.509802	0.754545	0.361111	45625.3	145.467	144	1.30909	110	0.869508	6.92306e-05	0.219904	1156.78	726.981	GTPGAAAGGACCGGGCGGGUAGGUUUCCCMNMN	0.384929	0.219904	0.960436	5.33535	0.879696	0.278502	40136.4	12706.8	0.48	0	NULL
6dlr_PRP	PRP	412.405	166.218	0.605412	0.643836	0.269841	10919.1	24.881	63	0.863014	73	1.03771	0.000358819	0.246019	597.096	412.405	AAAGGUACCGGGCGGUAGGUIRIIRIIRI	0.451233	0.246019	0.970856	3.96474	0.939001	0.239663	10253.1	2616.92	0.03	0	0.388481
6dlr_PRP_IR	PRP_IR	403.733	161.369	0.608742	0.638889	0.258065	10599.8	22.1939	62	0.861111	72	1.05929	0.000337885	0.268558	586.024	403.733	AAAGGUACCGGGCGGUAGGUIRIIRIIRI	0.416411	0.268558	0.965288	3.95393	0.935453	0.261189	9915.65	2768.56	0.03	0	NULL
6dlr_PRP_MG	PRP_MG	366.005	135.308	0.63766	0.661538	0.266667	8447.81	14.3348	60	0.923077	65	1.04144	0.000374767	0.318286	545.112	366.005	AAAGGACCGGGCGGUAGGUIRIIRIIRIMG	0.364222	0.318286	0.954871	3.62127	0.940355	0.29702	7943.94	2509.17	0.03	0	NULL
6dlr_PRP_PB	PRP_PB	387.176	155.902	0.602903	0.652174	0.263158	9185.71	20.9995	57	0.826087	69	1.07617	0.000429723	0.240025	543.392	387.176	AAAGGUACCGGGCGGUAGGUIRIIRIIRI	0.454867	0.240025	0.97144	3.81889	0.936646	0.237287	8603.76	2179.65	0.03	0	NULL
6dmc_G4P_MG	G4P_MG	694.762	351.653	0.499339	0.731183	0.38255	45280.2	381.068	149	1.60215	93	0.844455	5.05004e-05	0.275577	1281.86	694.762	GTPAAGUGGCCACCGUCCCUGGAAGUMGMGMGMGMGMGMG	0.268227	0.275577	0.930689	5.27831	0.83649	0.365812	37876.4	16564	0.36	0	NULL
6dmd_G4P_MN	G4P_MN	721.325	421.376	0.427536	0.768519	0.407643	54405.9	433.047	157	1.4537	108	0.83994	3.95302e-05	0.23178	1401.6	721.325	GTPAAGUGGCACCGUCCCUGGAAGUUUMNMNMN	0.263632	0.23178	0.928816	5.5917	0.796916	0.370542	43356.9	20159.7	0.37	0	NULL
6dn3_GZ4_K	GZ4_K	997.351	614.896	0.386697	0.752874	0.303665	92367.5	293.36	191	1.0977	174	0.838534	4.26369e-05	0.230281	1656.57	997.351	GGGGGGGAAUUGGACGUCUGGAUGAGAK	0.455962	0.230281	0.971711	6.60383	0.930112	0.236173	85912.1	21814.7	0.4	0	NULL
6e1t_HLV_MG	NULL	635.493	363.799	0.440511	0.773913	0.403974	66034.8	528.569	151	1.31304	115	0.898485	5.50539e-05	0.217438	1353.51	635.493	GGUCGAGUNNNCAACAAMGMGMG	0.431949	0.217438	0.968389	6.26537	0.906843	0.249443	59883.2	16471.9	0.31	0	NULL
6e1w_HNG	HNG	339.563	203.499	0.418548	0.847222	0.204082	8147.4	198.631	49	0.680556	72	1.19819	0.000442615	0.298856	534.616	339.563	GUCGGUCCAACACT	0.413216	0.298856	0.96421	3.92111	0.956141	0.265141	7790.06	2160.21	0.03	0	0.431079
6e81_TFX	TFX	306.437	251.46	0.180081	0.838235	0.329268	20357	448.296	82	1.20588	68	0.97126	8.07837e-05	0.0644194	801.888	306.437	AGGGGAG	0.26531	0.0644194	0.918794	4.59594	0.649151	0.394737	13214.8	8035.67	0.37	0	0.649445
6e82_TFX	TFX	278.048	228.538	0.178149	0.869565	0.225806	14016.5	356.373	62	0.898551	69	1.04868	0.000147693	0.0533423	656.328	278.048	AGGGAGG	0.318432	0.0533423	0.941322	4.37754	0.698695	0.337511	9793.24	4730.71	0.16	0	0.649445
6e84_J0D	J0D	348.688	280.327	0.196554	0.835443	0.138462	20493.6	441.406	65	0.822785	79	1.09803	0.000110017	0.0344245	763.12	348.688	AGGAGGAG	0.34711	0.0344245	0.949295	5.15311	0.708829	0.314387	14526.5	6442.93	0.36	0	0.621932
6hag_SAH	SAH	606.906	348.992	0.437175	0.794872	0.390071	35883.7	301.275	141	1.20513	117	0.867796	5.51334e-05	0.356989	1139.96	606.906	CAACGUCCUGAAUUG	0.204705	0.356989	0.90451	4.90411	0.843687	0.426451	30274.6	15302.6	0.26	0	0.348875
6hag_SAH_CA	SAH_CA	606.584	353.057	0.431719	0.788136	0.345324	36006.7	285.878	139	1.17797	118	0.86706	6.00626e-05	0.331809	1121.31	606.584	AACGUCCUGAAUUG	0.236639	0.331809	0.918754	4.92432	0.853883	0.394831	30745.5	14216.6	0.26	0	NULL
6hbt_FXQ	FXQ	94.6435	65.753	0.305256	0.777778	0.111111	837.508	118.261	9	0.333333	27	1.8158	0.0147842	0.0488611	160.576	94.6435	GACG	0.786553	0.0488611	0.997015	2.8064	0.955911	0.0772024	800.583	64.6577	0.16	0	0.141756
6hbx_EGD	EGD	81.0658	57.0866	0.295799	0.76	0	233.509	39.6235	6	0.24	25	1.97601	0.023653	0.0149912	110.872	81.0658	GACG	0.606777	0.0149912	0.98794	1.80457	0.855205	0.154839	199.698	36.1564	0.16	0	0.248512
6hbx_EGD_CD	EGD_CD	81.0658	57.0866	0.295799	0.76	0	233.509	39.6235	6	0.24	25	1.97601	0.023653	0.0149912	110.872	81.0658	GACG	0.606777	0.0149912	0.98794	1.80457	0.855205	0.154839	199.698	36.1564	0.16	0	NULL
6hc5_FXT	FXT	98.113	68.3595	0.303257	0.730769	0.1	1029.25	130.74	10	0.384615	26	1.75397	0.0116317	0.0583501	175.776	98.113	GACG	0.779312	0.0583501	0.996783	2.95622	0.959524	0.0801475	987.595	82.4922	0.16	0	0.14253
6hmo_GDZ	GDZ	217.581	120.466	0.463481	0.833333	0.111111	8378.81	312.459	27	0.75	36	1.42426	0.001872	0.0301453	391.128	217.581	CCUGAG	0.827864	0.0301453	0.998129	5.10873	0.95915	0.0611504	8036.53	512.368	0.03	0	0.547234
6n5n_2BA	2BA	631.756	322.398	0.492207	0.677686	0.478261	40442	242.435	161	1.33058	121	0.81091	5.73933e-05	0.417887	1248.36	631.756	GCCGAAGGAUACCCGGCAAAA	0.238757	0.417887	0.91714	4.92932	0.925112	0.398566	37413.4	16118.8	0.46	0	0.157187
6n5n_2BA_MG	2BA_MG	607.052	295.989	0.515132	0.677966	0.398551	32703.1	209.035	138	1.16949	118	0.863404	6.79623e-05	0.428912	1132.06	607.052	GCCGAAGGAUAUCCCGCAAAAAMG	0.222555	0.428912	0.910348	4.79808	0.919799	0.413843	30080.3	13534	0.31	0	NULL
6n5s_2BA	2BA	635.849	338.531	0.470091	0.68595	0.433962	39646.4	256.441	159	1.31405	121	0.820538	6.43499e-05	0.418103	1254.62	635.849	GCCGAAGGAUAUCCCGAGGCAAAA	0.270426	0.418103	0.927915	4.9114	0.951081	0.372791	37707	14779.8	0.46	0	0.157187
6n5s_G	G	117.698	83.2274	0.301354	0.833333	0.105263	2777.39	322.013	19	1.05556	18	1.46019	0.00158345	0.011696	288.488	117.698	A	0.543694	0.011696	0.982415	3.49543	0.821119	0.186709	2280.57	518.563	0.16	0	0.459751
6od9_AMZ	AMZ	466.293	311.289	0.340464	0.797468	0.325581	16071	245.534	86	1.08861	79	0.955638	8.18118e-05	0.309407	802.856	466.293	UGACCACCGACCGUCUGG	0.136109	0.309407	0.847146	4.16504	0.698631	0.531361	11227.7	8539.49	0.41	0	0.382929
6p2h_GNG	GNG	245.01	160.307	0.348055	0.8	0	2837.48	17.5288	24	0.369231	65	1.36159	0.000944739	0.152297	315.12	245.01	GUGCCUCCACACCANCO	0.352308	0.152297	0.953703	3.22021	0.806212	0.30075	2287.61	853.37	0.16	0	0.510373
6p2h_GNG_MG	GNG_MG	207.987	143.888	0.309694	0.783333	0	1820.28	10.3724	19	0.316667	60	1.42707	0.00203843	0.127638	258.24	207.987	GUCCUCCAACCANCOMG	0.460163	0.127638	0.972916	2.88631	0.857715	0.231159	1561.28	420.773	0.16	0	NULL
6qiv_J4H	J4H	315.756	210.764	0.337251	0.785714	0.341772	19305.2	529.818	79	1.88095	42	1.00593	0.000153322	0.245476	797.952	315.756	GCAG	0.357346	0.245476	0.954709	4.7073	0.880694	0.29754	17002	5744.09	0.37	0	0.270744
6qn3_GLN	GLN	312.247	191.509	0.401169	0.875	0.285714	5592.74	173.445	56	0.875	64	1.02372	0.000263973	0.70344	563.024	312.247	CGCAAGGAACGGG	0.0642765	0.70344	0.758901	3.29572	0.961398	0.651206	5376.85	3642.03	0.04	0	0.431057
6qn3_GLN_CA	GLN_CA	274.348	169.535	0.39081	0.822581	0.179487	4043.92	162.639	39	0.629032	62	1.19533	0.000422711	0.614627	443.84	274.348	CGCAAGGAACGGG	0.111771	0.614627	0.828976	3.29505	0.956046	0.559284	3866.18	2261.7	0.04	0	NULL
6qn3_GLN_CD	GLN_CD	327.958	195.892	0.414554	0.826087	0.365079	7035.31	160.787	63	0.913043	69	0.998712	0.000213529	0.599447	600.944	327.958	CGCAAGGAACGGG	0.0836076	0.599447	0.800575	3.40868	0.900192	0.599232	6333.13	4215.78	0.08	0	NULL
6qn3_GLN_MG	GLN_MG	264.698	153.681	0.432094	0.8	0.121212	3641.1	161.443	33	0.6	55	1.18006	0.000368759	0.250325	409.552	264.698	CGCAAGGACGGMG	0.159341	0.250325	0.863364	3.16585	0.677495	0.504581	2466.83	1837.23	0.03	0	NULL
6e8s_EKJ	NULL	341.959	272.052	0.21207	0.83871	0	7553.08	142.022	29	0.311828	93	1.3882	0.000385733	0.0192895	433.28	341.959	GGAUGUAUG	0.422062	0.0192895	0.965922	4.67169	0.754108	0.258835	5695.84	1955	0.27	0	NULL
6e8s_EKJ_K	NULL	NULL	NULL	NULL	NULL	NULL	NULL	NULL	NULL	NULL	NULL	NULL	NULL	NULL	NULL	NULL	NULL	NULL	NULL	NULL	NULL	NULL	NULL	NULL	NULL	0.3	0	NULL
6e8s_EKJ_NA	NULL	341.303	265.009	0.229627	0.83871	0	7553.08	134.763	29	0.311828	93	1.3882	0.000385733	0.0192895	433.28	341.303	GGAUGUAUGNA	0.422062	0.0192895	0.965922	4.67169	0.754108	0.258835	5695.84	1955	0.3	0	NULL
1am0_AMP	AMP	416.893	273.374	0.345288	0.771429	0.550296	43795.3	576.032	169	2.41429	70	0.771043	5.16674e-05	0.473035	1352.64	416.893	GGAAGAUGUAGC	0.219987	0.473035	0.906953	5.06106	0.953158	0.421232	41743.9	18448	0.88	1	0.474435
1eht_TEP	TEP	454.578	281.034	0.386936	0.741176	0.541176	46836.3	614.346	170	2	85	0.798735	4.66795e-05	0.454855	1395.63	454.578	UACCCUUGCAGC	0.212173	0.454855	0.904713	5.19974	0.931408	0.426021	43623.7	19953.2	0.56	1	0.562472
1f1t_ROS	ROS	900.813	536.841	0.417328	0.771605	0.342105	96465.7	467.204	190	1.17284	162	0.862409	2.89269e-05	0.238558	1689.14	900.813	5BUCCCGAC5BUCAGG5BUCGAA	0.339963	0.238558	0.950931	6.77661	0.863375	0.309403	83286	29846.8	0.78	1	0.399184
1f1t_ROS_SR	ROS_SR	927.899	504.691	0.470886	0.765432	0.349462	92872.6	462.224	186	1.14815	162	0.876155	3.40993e-05	0.228757	1657.24	927.899	5BUCCCGAC5BUAGG5BUCGAASRSR	0.383634	0.228757	0.960114	6.70843	0.885486	0.279607	82237.4	25967.9	0.59	1	NULL
1fmn_FMN	FMN	734.855	473.111	0.35962	0.775701	0.468468	110282	790.935	222	2.07477	107	0.82724	2.90899e-05	0.361177	1835.46	734.855	UAGGAUGAAGGA	0.361242	0.361177	0.95309	6.85712	0.971052	0.302689	107090	33381.1	0.97	1	0.210194
1fyp_PAR	PAR	871.087	436.16	0.516818	0.77037	0.380435	80716.3	248.742	184	1.36296	135	0.833571	4.1063e-05	0.235595	1444.49	871.087	GGCGUCGCACGGUGAAGUCG	0.397136	0.235595	0.962499	6.29567	0.899164	0.271285	72577.2	21897.2	0.84	1	0.113786
1koc_ARG	ARG	357.681	270.94	0.24251	0.783133	0.423529	10637.7	267.199	85	1.0241	83	0.936218	0.000149297	0.638142	743.896	357.681	GCGUGGUAGU	0.0896998	0.638142	0.803609	3.63796	0.945215	0.595158	10054.9	6331.1	0.81	1	0.188746
1lc4_TOY	TOY	645.04	413.164	0.364716	0.759259	0.391892	54848.6	505.091	148	1.37037	108	0.891841	4.78397e-05	0.254441	1317.3	645.04	GUGAAGUCCGUCACAC	0.316199	0.254441	0.944994	5.80641	0.858259	0.327088	47074.3	17940.3	0.98	1	0.175272
1lvj_PMZ	PMZ	481.048	295.833	0.3913	0.784946	0.413534	46455.1	506.291	133	1.43011	93	0.917371	7.87035e-05	0.262631	1108.52	481.048	AUCUGAGCUC	0.424604	0.262631	0.966682	5.64541	0.935906	0.255979	43477.6	11891.5	0.58	1	0.854612
1mwl_GET	GET	483.54	305.396	0.37506	0.802632	0.317308	30963	461.589	104	1.36842	76	0.95079	8.59356e-05	0.227064	977.304	483.54	UGAAGUUCACA	0.327974	0.227064	0.948125	5.17852	0.845872	0.317899	26190.7	9843.1	0.7	1	0.164561
1nem_BDG	BDG	439.125	285.523	0.354454	0.852941	0.345679	12259.9	191.025	81	1.19118	68	0.956979	0.000149436	0.403839	713.616	439.125	UGGGCGGAAGUUU	0.172195	0.403839	0.886385	3.81598	0.848156	0.462949	10398.3	5675.71	0.62	1	NULL
1nem_NEB	NEB	571.896	368.257	0.362921	0.831461	0.290909	27690.2	236.98	110	1.23596	89	0.911225	0.000106671	0.310605	979.84	571.896	ACUGGGCGGAAGUUUA	0.341841	0.310605	0.950297	4.83515	0.919639	0.311346	25464.9	8621.22	0.94	1	NULL
1o15_TEP	TEP	477.142	320.362	0.329167	0.768293	0.5	42175.6	496.873	166	2.02439	82	0.771983	4.8405e-05	0.449389	1305.22	477.142	UACCCUUGGCAGC	0.192059	0.449389	0.895709	4.98799	0.907737	0.44464	38284.3	18753	0.94	1	0.562472
1p9x_TEL	TEL	552.377	459.426	0.169617	0.859813	0.307692	27046.4	250.422	104	0.971963	107	0.883233	0.000131676	0.250851	958.528	552.377	AAAGAACAUGUUCU	0.417998	0.250851	0.965812	4.86082	0.923252	0.259242	24970.6	7011.55	0.94	1	0.19256
1q8n_MGR	MGR	693.438	465.736	0.338622	0.791667	0.388535	53705.4	287.018	157	1.09028	144	0.821637	3.9553e-05	0.202911	1320.34	693.438	CCCGACCCAGGUACGAA	0.269531	0.202911	0.93041	5.52684	0.778567	0.366521	41813.2	19684.1	0.98	1	0.756888
1qd3_BDG	BDG	452.553	283.602	0.377026	0.7125	0.344828	35136.5	436.251	116	1.45	80	0.894079	8.19108e-05	0.175182	1044.87	452.553	AGAUUGUCUGG	0.367117	0.175182	0.957074	5.17519	0.834187	0.289844	29310.4	10184.1	0.94	1	NULL
1tob_TOA	TOA	550.4	372.516	0.331278	0.788235	0.376812	34457	363.231	138	1.62353	85	0.878756	7.43351e-05	0.373918	1099.34	550.4	GAGGUUUGCUACA	0.280326	0.373918	0.932661	4.87322	0.924019	0.360753	31838.9	12430.5	0.97	1	NULL
1tob_TOB	TOB	463.506	315.281	0.329816	0.795181	0.292929	24815	304.616	99	1.19277	83	0.927757	0.00015105	0.237846	902.72	463.506	GAGGUUUGCUACA	0.437894	0.237846	0.969048	4.76087	0.925347	0.24687	22962.5	6126.09	0.6	1	NULL
1uts_P13_CA	P13_CA	431.963	343.129	0.210385	0.819277	0.318182	25071.2	439.144	88	1.06024	83	1.00412	7.69245e-05	0.141184	869.808	431.963	AUCGACU	0.267059	0.141184	0.926949	4.98912	0.723583	0.375188	18141.1	9406.41	0.54	1	NULL
1ykv_DAI	DAI	1021.44	638.6	0.376226	0.747253	0.426295	100250	435.752	251	1.37912	182	0.774548	1.48711e-05	0.404394	1940.42	1021.44	GGAGCGUGCCAUACUCGG	0.12619	0.404394	0.850131	6.19951	0.785028	0.526571	78699.2	52788.9	0.95	1	0.644869
1yls_DAI	DAI	1012.14	638.092	0.374175	0.740113	0.428016	108510	402.484	257	1.45198	177	0.760352	1.37284e-05	0.382142	1926.88	1012.14	GGAGCGUGCCAUACUCGG	0.132311	0.382142	0.85482	6.34696	0.773025	0.518925	83880.6	56308.3	0.97	1	0.644869
1yrj_AM2	AM2	631.416	404.327	0.362954	0.764151	0.422078	50692.4	538.187	154	1.45283	106	0.898501	3.27964e-05	0.2668	1343.8	631.416	UGAAGUCGUCACAC	0.189462	0.2668	0.893578	5.48462	0.746322	0.448907	37832.9	22756.2	0.97	1	0.149075
2au4_GTP	GTP	672.317	420.817	0.381115	0.766917	0.476471	43533.8	328.989	170	1.2782	133	0.839069	3.48837e-05	0.386064	1330.69	672.317	AGUGUUGGGCGGCGUGA	0.134741	0.386064	0.857595	4.94666	0.781064	0.514325	34002.7	22390.5	0.97	1	0.237484
2au4_GTP_PB	GTP_PB	673.345	417.388	0.387334	0.767442	0.466667	43174.6	340.865	165	1.27907	129	0.828026	3.63803e-05	0.408303	1325.85	673.345	AGUGUUGGGCCGGCGUGA	0.135237	0.408303	0.859244	5.02171	0.80352	0.511566	34691.7	22086.7	0.52	1	NULL
2be0_JS5	JS5	713.065	421.889	0.414658	0.776786	0.429412	67068.9	599.711	170	1.51786	112	0.86716	3.67953e-05	0.365852	1507.53	713.065	GUGAAGUUCACAC	0.269674	0.365852	0.929641	6.11627	0.90931	0.368467	60986.4	24712.6	0.62	1	0.0689405
2bee_JS4	JS4	686.412	419.943	0.39238	0.761905	0.374233	63249.3	564.974	163	1.55238	105	0.857146	4.40165e-05	0.333231	1440.45	686.412	GUGAAGUCCGUCACAC	0.316943	0.333231	0.943871	6.02854	0.9196	0.330314	58164	20892.1	0.67	1	0.0658147
2f4u_AB6	AB6	694.523	452.848	0.352803	0.809524	0.314286	61476.2	491.362	140	1.11111	126	0.905265	4.82775e-05	0.250651	1339.82	694.523	CGUCACAUGAAGUC	0.356976	0.250651	0.954574	6.31605	0.884361	0.297974	54367.1	18318.3	0.92	1	0.0950624
2gis_SAM	SAM	1004.38	555.921	0.450201	0.702532	0.366935	112585	380.519	248	1.56962	158	0.78941	2.7478e-05	0.352213	1866.25	1004.38	UAUCAAGAGAAACCUGCCAAUUCAGAUGA	0.349849	0.352213	0.950974	6.54401	0.956771	0.309272	107718	34819.5	0.63	1	0.336655
2gis_SAM_CA	SAM_CA	975.056	539.056	0.449139	0.685535	0.416327	101913	323.765	245	1.54088	159	0.7696	2.75414e-05	0.330097	1785.62	975.056	AUCAAGAGAAACCUGCCAAUUCGAUGA	0.320373	0.330097	0.944802	6.23814	0.919632	0.327641	93722.6	33390.9	0.59	1	NULL
2hol_TPP	TPP	822.285	465.144	0.443894	0.736434	0.421384	43588.7	237.233	159	1.23256	129	0.8018	3.40089e-05	0.405117	1410.09	822.285	GUGUGAGAACACCUGAUCGCCAGCGA	0.12496	0.405117	0.84886	5.13689	0.783625	0.528618	34157.2	23041.8	0.52	1	0.407396
2hol_TPP_PB	TPP_PB	837.541	475.555	0.442412	0.736842	0.354037	46009	231.313	161	1.21053	133	0.797888	3.48607e-05	0.383029	1396.26	837.541	GUGUGAGACACCUGAUCUGCCAGCGA	0.146463	0.383029	0.868061	5.22252	0.79627	0.496457	36635.6	22841.5	0.65	1	NULL
2hoo_BFT	BFT	919.677	498.622	0.47042	0.746835	0.399015	64577.1	305.33	203	1.28481	158	0.795813	2.02899e-05	0.355179	1593.98	919.677	GUGCUGAGAACACCUGAUGCCAGCGAGG	0.120868	0.355179	0.835751	5.48106	0.719476	0.549108	46461.7	35459.8	0.62	1	0.371695
2kd4_PRL	PRL	516.452	343.04	0.339803	0.813953	0.506098	46810.3	617.432	164	1.90698	86	0.79572	4.78926e-05	0.430515	1401.32	516.452	GCCGCG	0.22499	0.430515	0.911261	5.2674	0.923268	0.41183	43218.4	19277.9	0.94	1	0.441447
2kgp_MIX	MIX	444.712	319.259	0.286682	0.819444	0.306931	34902.4	501.44	101	1.40278	72	0.968499	4.80142e-05	0.156797	990.512	444.712	CAGUACGU	0.23072	0.156797	0.90985	5.50978	0.695358	0.414938	24269.7	14482.3	0.63	1	0.114422
2ktz_ISH	ISH	816.725	577.872	0.293995	0.779528	0.413953	84479.7	628.498	215	1.69291	127	0.822894	2.40055e-05	0.498561	1765.18	816.725	AGGAACUACUCAGCCU	0.180421	0.498561	0.886933	6.26373	0.936721	0.461898	79133.9	39021	0.95	1	0.613797
2ku0_ISI	ISI	787.661	522.935	0.341498	0.771654	0.412935	89403.7	679.936	201	1.58268	127	0.829123	2.92151e-05	0.256607	1725.7	787.661	AGGAACUACUGCAGCC	0.31418	0.256607	0.944451	6.36366	0.85842	0.328653	76745.9	29382.8	0.97	1	0.613797
2kxm_RIO	RIO	671.052	409.111	0.400312	0.793388	0.445087	46201	259.491	173	1.42975	121	0.787429	4.11487e-05	0.368255	1349.22	671.052	GCUGCUGUCCUAUGGUCCAG	0.190989	0.368255	0.897428	5.03445	0.838696	0.44116	38748.6	20382.1	0.88	1	0.179339
2l8h_L8H	L8H	535.523	382.634	0.292757	0.803922	0.333333	27224.3	348.167	102	1	102	0.945495	6.65965e-05	0.258067	951.392	535.523	GAUCAGCCUGGAGCU	0.211511	0.258067	0.906408	4.93084	0.765835	0.422402	20849.3	11499.6	0.96	1	0.672019
2l8h_L8H_CA	L8H_CA	439.477	328.334	0.258414	0.847059	0.236111	15552.5	271.227	72	0.847059	85	1.02535	0.000150598	0.278999	714.664	439.477	AUCAGCCUGAGCU	0.274458	0.278999	0.932734	4.45288	0.844505	0.360565	13134.2	5607.69	0.54	1	NULL
2l8h_L8H_CD	L8H_CD	535.523	382.634	0.292757	0.803922	0.333333	27224.3	348.167	102	1	102	0.945495	6.65965e-05	0.258067	951.392	535.523	GAUCAGCCUGGAGCU	0.211511	0.258067	0.906408	4.93084	0.765835	0.422402	20849.3	11499.6	0.96	1	NULL
2mxs_PAR	PAR	724.379	458.746	0.369592	0.784483	0.43787	58380	305.107	169	1.4569	116	0.821293	4.93882e-05	0.301237	1357.32	724.379	UGCUGUCCUUAUGGUCC	0.335669	0.301237	0.949091	5.65428	0.908239	0.315002	53023	18389.8	0.97	1	0.113786
2n0j_RIO	RIO	717.085	464.816	0.357341	0.801653	0.310976	54292.7	286.684	164	1.35537	121	0.837688	4.39056e-05	0.319649	1320.42	717.085	UGCUGUCCUUAUGGUCC	0.269295	0.319649	0.930608	5.55423	0.872495	0.366017	47370.1	19872.1	0.9	1	0.179339
2o43_ERN	ERN	885.301	682.688	0.23146	0.818182	0.232759	45508.5	357.083	116	0.70303	165	1.04019	3.56514e-05	0.280146	1243.66	885.301	CGCGAAAGACACAUGUCGAUCUCU	0.180059	0.280146	0.887983	6.00227	0.746124	0.459877	33955	20928.3	0.9	1	0.164015
2o44_JOS	JOS	930.223	690.676	0.259122	0.82	0.434579	77538.1	348.121	214	1.42667	150	0.77394	2.58404e-05	0.27955	1699.8	930.223	GAAAGACCAAACAUGUAGAUCCU	0.229829	0.27955	0.915922	5.76768	0.804162	0.401356	62353.2	31120.4	0.97	1	0.125283
2o45_RU6	RU6	1018.68	776.711	0.24101	0.811828	0.336634	139974	371.681	202	1.08602	186	0.841499	3.84106e-05	0.164957	1749.46	1018.68	UGCGCGAAAGACACAUGUGAUUCU	0.567551	0.164957	0.984555	7.81339	0.941294	0.175076	131757	24506.1	0.98	1	0.179216
2qwy_SAM	SAM	829.399	491.259	0.418842	0.764706	0.380208	111671	632.33	192	1.41176	136	0.863758	2.59777e-05	0.195495	1718.48	829.399	CGAUUUAUAUUGCAUUAAA	0.363876	0.195495	0.956392	7.19719	0.847329	0.292085	94622.2	32617.5	0.72	1	0.336655
2qwy_SAM_CA	SAM_CA	829.399	491.259	0.418842	0.764706	0.380208	111671	632.33	192	1.41176	136	0.863758	2.59777e-05	0.195495	1718.48	829.399	CGAUUUAUAUUGCAUUAAA	0.363876	0.195495	0.956392	7.19719	0.847329	0.292085	94622.2	32617.5	0.72	1	NULL
2tob_TOA	TOA	580.287	379.526	0.355961	0.8125	0.347107	62434.7	454.945	121	1.26042	96	0.954716	0.000121409	0.166889	1141.99	580.287	ACUGGUUUGGUAAUGAG	0.665066	0.166889	0.991477	6.74465	0.987534	0.130279	61656.4	8133.96	0.97	1	NULL
2ydh_SAM	SAM	830.409	469.548	0.440628	0.730496	0.425743	76227.5	241.435	202	1.43262	141	0.78453	4.40072e-05	0.306724	1499.66	830.409	AUCAGAGAAACUGCCAUCGAUG	0.386565	0.306724	0.959429	5.91576	0.94582	0.28195	72097.5	21492.4	0.76	1	0.336655
2ydh_SAM_CA	SAM_CA	848.289	474.192	0.446036	0.733813	0.409524	74326.1	248.435	210	1.51079	139	0.781539	3.82597e-05	0.337239	1527.87	848.289	AUCAGAGAAACUGCCAUCGAUG	0.32335	0.337239	0.945347	5.7619	0.927234	0.326066	68917.6	24235.2	0.72	1	NULL
2ygh_SAM	SAM	946.736	524.145	0.4527	0.710692	0.396476	87438	273.104	227	1.42767	159	0.774937	2.99218e-05	0.340262	1724.54	946.736	AUCAAGAGAAACCUGCCAAUCGAUG	0.294549	0.340262	0.937762	6.01435	0.908583	0.347278	79444.7	30365.3	0.68	1	0.336655
2ygh_SAM_CA	SAM_CA	945.592	526.611	0.449579	0.69281	0.404348	83851.9	265.951	230	1.50327	153	0.769481	2.92549e-05	0.343882	1702.54	945.592	AUCAAGAGAAACUGCCAAUCGAUG	0.272623	0.343882	0.931171	5.85518	0.894352	0.364584	74993.1	30571.1	0.68	1	NULL
2yie_FMN	FMN	1075.73	695.306	0.355621	0.783784	0.356522	87666.8	219.583	230	1.24324	185	0.790439	3.06608e-05	0.42861	1760.67	1075.73	GGGGGGCGAAUGGACAGUCUGGAUGAG	0.286833	0.42861	0.932353	6.08472	0.97182	0.361548	85196.3	31695.8	0.97	1	0.210194
2yie_FMN_K	FMN_K	1057.61	670.698	0.367524	0.780347	0.357798	84789.1	262.083	218	1.26012	173	0.814754	3.44561e-05	0.394055	1731.87	1057.61	GGGGGUGCGAAUGAGACGUCGGAUGAGK	0.322272	0.394055	0.943235	6.10563	0.970302	0.332125	82271.1	28160.6	0.97	1	NULL
2yie_FMN_MG	FMN_MG	1021.03	645.541	0.369268	0.778409	0.392523	80665.5	225.236	214	1.21591	176	0.792217	3.57084e-05	0.34082	1688.02	1021.03	GGGGGGCGAAMGUGAGACAGUCUGGAUGAGMG	0.327044	0.34082	0.946139	5.95024	0.932573	0.323761	75226.5	26116.4	0.98	1	NULL
3d2g_TPP	TPP	772.802	434.229	0.44772	0.729323	0.375	48172.4	171.489	168	1.26316	133	0.793202	3.81549e-05	0.370686	1362.1	772.802	GUGUGAGAAACCUGAACAGCCUGCG	0.181561	0.370686	0.892164	5.21908	0.830252	0.451712	39995.2	21760	0.55	1	0.407396
3d2g_TPP_MG	TPP_MG	746.535	359.606	0.527603	0.736	0.358108	39069.1	148.186	148	1.184	125	0.826785	4.00852e-05	0.356709	1191.36	746.535	GUGUGAGAAACCUGAACGCCUGCGMGMGMG	0.149152	0.356709	0.868964	4.99441	0.775022	0.494876	30279.4	19334.4	0.55	1	NULL
3d2g_TPP_PB	TPP_PB	771.473	439.429	0.439762	0.731343	0.366864	47215.8	180.282	169	1.26119	134	0.80744	3.78626e-05	0.36144	1352.42	771.473	GUGUGAGAAACCUGAACGCCUGCG	0.177121	0.36144	0.88947	5.14266	0.816974	0.456994	38574.1	21577.3	0.55	1	NULL
3d2v_PYI	PYI	742.626	409.972	0.458663	0.734848	0.407609	46269.6	161.457	184	1.39394	132	0.776749	3.25944e-05	0.333205	1341.93	742.626	GUGUGAGAAACCUGACUGCCUGCG	0.149155	0.333205	0.866984	4.85306	0.751556	0.498336	34774.2	23057.8	0.79	1	0.40947
3d2v_PYI_MG	PYI_MG	651.259	302.568	0.548404	0.719298	0.408163	33229.9	133.054	147	1.28947	114	0.816672	4.11618e-05	0.3098	1118.25	651.259	GUGUGAGAAACCUGUGCCUCGMGMGMG	0.141121	0.3098	0.854408	4.58126	0.710715	0.519603	23617	17266.4	0.58	1	NULL
3d2v_PYI_PB	PYI_PB	765.11	427.429	0.452726	0.75	0.416667	41922.4	149.559	168	1.23529	136	0.791472	3.69276e-05	0.328198	1313.66	765.11	GUGUGAGAAACCUGACGCCUGCG	0.155538	0.328198	0.872359	4.82989	0.75681	0.488866	31727.3	20494.4	0.5	1	NULL
3d2x_D2X	D2X	790.757	424.808	0.471941	0.742647	0.405882	49503.6	173.301	170	1.25	136	0.789452	3.40125e-05	0.342616	1386.82	790.757	GUUGAGAAAACCUGAACAGCCUGCG	0.168474	0.342616	0.883359	5.23164	0.789164	0.468696	39066.4	23202.1	0.68	1	0.412849
3d2x_D2X_MG	D2X_MG	801.664	368.951	0.548164	0.744361	0.352201	47703.9	155.667	159	1.19549	133	0.83754	3.98258e-05	0.319333	1295.89	801.664	GUUGAGAAACCUGAACGCCUGCGMGMGMG	0.204238	0.319333	0.904249	5.28723	0.811244	0.427005	38699.5	20369.8	0.55	1	NULL
3ds7_GNG	GNG	542.019	340.989	0.374648	0.836735	0.3125	17387.7	141.843	96	0.979592	98	0.959361	0.000100343	0.377294	821.784	542.019	UACGAUCCCGACUAU	0.166918	0.377294	0.883114	4.15319	0.818555	0.469158	14232.8	8157.58	0.59	1	0.510373
3e5c_SAM	SAM	733.914	362.531	0.517587	0.735043	0.377246	67140.1	493.418	167	1.42735	117	0.844957	3.89363e-05	0.222709	1471.47	733.914	CGAUGUUGUAACCGAGGGG	0.323688	0.222709	0.947058	6.01303	0.839317	0.321062	56351.8	21556.1	0.62	1	0.336655
3e5e_SAH	SAH	698.32	355.309	0.503314	0.774775	0.377246	68380.2	430.979	167	1.5045	111	0.81885	5.39266e-05	0.17845	1390.93	698.32	GAUGGUAACCGAGGGG	0.445472	0.17845	0.970694	6.02052	0.886173	0.240318	60596.7	16433	0.61	1	0.348875
3e5f_EEM	EEM	764.689	366.7	0.537973	0.732759	0.361111	74515.8	502.729	180	1.55172	116	0.832213	3.60523e-05	0.2188	1540.76	764.689	CCGAUGCUUGUAACCGAGGGG	0.333262	0.2188	0.949442	6.09738	0.843399	0.313943	62846.6	23393.7	0.57	1	0.31959
3e5f_EEM_CA	EEM_CA	764.689	366.7	0.537973	0.732759	0.361111	74515.8	502.729	180	1.55172	116	0.832213	3.60523e-05	0.2188	1540.76	764.689	CCGAUGCUUGUAACCGAGGGG	0.333262	0.2188	0.949442	6.09738	0.843399	0.313943	62846.6	23393.7	0.57	1	NULL
3egz_CTC	CTC	686.947	452.374	0.344703	0.722222	0.402174	72701.1	515.245	184	1.7037	108	0.816375	4.37295e-05	0.261834	1491.9	686.947	GAGAGAAUCGACUACC	0.377295	0.261834	0.958515	6.00348	0.906205	0.285043	65882.1	20723	0.98	1	NULL
3egz_CTC_CA	CTC_CA	708.157	459.573	0.355997	0.716667	0.41989	75123.3	489.9	181	1.50833	120	0.807042	4.6055e-05	0.2706	1491.12	708.157	GAGAGAUCGACAUACC	0.404177	0.2706	0.963228	6.1629	0.929599	0.268686	69834.5	20184.5	0.97	1	NULL
3egz_CTC_MG	CTC_MG	670.846	415.017	0.381353	0.715596	0.355828	67045.9	488.308	163	1.49541	109	0.858395	5.90771e-05	0.282403	1386.34	670.846	GAGAGAUCGACUACCMG	0.448571	0.282403	0.969908	6.14852	0.964361	0.243472	64656.4	16323.8	0.77	1	NULL
3f2q_FMN	FMN	1139.51	755.038	0.337943	0.766839	0.3875	101185	241.724	240	1.24352	193	0.774725	3.1795e-05	0.397642	1862	1139.51	GGGGGUGCGAAUGAGACAGUCUGGAUGAG	0.356616	0.397642	0.95087	6.36121	0.996009	0.309592	100781	31326	0.97	1	0.210194
3f2q_FMN_K	FMN_K	1120.94	719.722	0.359988	0.784211	0.402655	98290.2	276.553	226	1.18947	190	0.796494	3.3863e-05	0.350552	1844.2	1120.94	GGGGGGUGCGAAUGAGACGUCUGGAUGAGK	0.376161	0.350552	0.956367	6.40316	0.972454	0.292168	95582.8	28717.3	0.97	1	NULL
3f2q_FMN_MG	FMN_MG	1145.28	739.453	0.355329	0.789474	0.415638	105325	256.344	243	1.27895	190	0.781966	3.13055e-05	0.327623	1886.28	1145.28	GGGGGGGCGAAUGAGACAGUCUGGAUGAGMG	0.376732	0.327623	0.957098	6.36481	0.955429	0.289764	100631	30519.5	0.98	1	NULL
3f2t_FMN	FMN	1040.44	686.394	0.343344	0.779661	0.313901	106580	341.959	223	1.25989	177	0.82588	2.94863e-05	0.279082	1780.47	1040.44	GGGGGGCGAAAUUGGACGUCGGAUGAGA	0.36963	0.279082	0.95675	6.62366	0.914227	0.290911	97438.1	31005.2	0.92	1	0.210194
3f2t_FMN_IR	FMN_IR	1098.43	663.563	0.398523	0.759563	0.289362	110109	286.997	235	1.28415	183	0.814506	2.88822e-05	0.287891	1796.58	1098.43	GGGGGGCGAAAUUGGACGUCGGAUGAGAIRIIRI	0.371823	0.287891	0.957024	6.56895	0.92229	0.29001	101553	31932.9	0.54	1	NULL
3f2t_FMN_MG	FMN_MG	1085.79	633.177	0.420525	0.706897	0.368421	113375	304.48	228	1.31034	174	0.794607	3.3928e-05	0.265041	1814.18	1085.79	GGGGGGGAAAUUGGACGUCGGAUGAGMGIRIIRI	0.441501	0.265041	0.969188	6.73887	0.947496	0.246321	107423	27926.7	0.58	1	NULL
3f2w_FMN	FMN	1152.47	742.775	0.356858	0.748718	0.365079	111941	239.355	252	1.29231	195	0.767415	2.64044e-05	0.422546	1922.94	1152.47	GGGGGGGGAAUUGGACAGUCUGGAUGAG	0.321968	0.422546	0.941974	6.56099	0.992193	0.335686	111067	37576.8	0.97	1	0.210194
3f2w_FMN_BA	FMN_BA	1053.57	628.697	0.406118	0.739394	0.321782	96908.1	238.115	202	1.22424	165	0.818954	3.70484e-05	0.253183	1694.02	1053.57	GGGGGGGAAUUGGACGUCGAUGAGBABABABABA	0.420269	0.253183	0.966142	6.60481	0.926335	0.258012	89769.3	25003.4	0.65	1	NULL
3f2x_FMN	FMN	1180.18	770.131	0.349972	0.783505	0.326996	127621	279.853	263	1.35567	194	0.76923	2.28677e-05	0.356323	1971.7	1180.18	GGGGGGGAAAUUGAGACAGUCUGGAUGAGA	0.328592	0.356323	0.946057	6.77096	0.945565	0.324001	120674	41349.4	0.91	1	0.210194
3f2x_FMN_MG	FMN_MG	1143.81	732.803	0.362193	0.762887	0.386617	129526	251.61	269	1.3866	194	0.747645	2.47882e-05	0.375167	1989.95	1143.81	GGGGGGGAAAUUGGACAGUCUGGAUGAGAMG	0.359281	0.375167	0.952232	6.76898	0.980483	0.305377	126998	39554.4	0.98	1	NULL
3f2y_FMN	FMN	1068.87	689.956	0.356456	0.783784	0.435897	88457.4	200.661	234	1.26486	185	0.765319	3.04272e-05	0.436526	1791.93	1068.87	GGGGGGGAAUUGAGACAGUCUGGAUGAG	0.286008	0.436526	0.93173	6.06898	0.977423	0.363151	86460.4	32123.4	0.97	1	0.210194
3f2y_FMN_K	FMN_K	1051.65	652.958	0.381374	0.794286	0.331731	82631.4	210.735	208	1.18857	175	0.806778	3.39227e-05	0.352371	1691.28	1051.65	GGGGGGGGAAUUGAGACGUCUGGAUGAGK	0.315371	0.352371	0.94295	6.12186	0.933244	0.332935	77115.2	27510.9	0.91	1	NULL
3f2y_FMN_MN	FMN_MN	1031.46	657.857	0.363615	0.767045	0.370536	86181.3	208.23	224	1.27273	176	0.770035	3.38037e-05	0.378656	1718.24	1031.46	GGGGGGGGAAUUGGACAAGUCUGGAUGAGMN	0.323909	0.378656	0.944201	6.05468	0.959533	0.329369	82693.8	28385.4	0.98	1	NULL
3f30_FMN	FMN	995.298	620.309	0.379124	0.747059	0.335025	77670.4	261.968	197	1.15882	170	0.84193	3.77387e-05	0.280726	1611.33	995.298	GGGGGGCGAAUGAGACGUCGAUGAGNCO	0.345789	0.280726	0.951742	6.01782	0.899573	0.306898	69870.2	23836.9	0.98	1	0.210194
3f30_FMN_CO	FMN_CO	964.143	623.42	0.355781	0.776471	0.352332	70506.8	221.12	193	1.13529	170	0.82892	3.42187e-05	0.334473	1559.66	964.143	GGGGGUGCGAAUGAGACGUGGAUGAGNCO	0.269498	0.334473	0.930392	5.85082	0.884396	0.366566	62356	25845.4	0.98	1	NULL
3f30_FMN_MG	FMN_MG	934.756	592.686	0.368225	0.763975	0.340782	66218.9	232.554	179	1.1118	161	0.837546	4.83243e-05	0.289663	1476.5	934.756	GGGGGGGAAUGGACGUCGAUGAGMGNCO	0.373581	0.289663	0.957332	5.8388	0.924758	0.288989	61236.5	19136.5	0.98	1	NULL
3f4e_FMN	FMN	1137.46	740.354	0.350943	0.745946	0.337121	125765	321.502	264	1.42703	185	0.769195	2.0507e-05	0.359096	2009.05	1137.46	GGGGGGCGAAAUUGGACAGUCUGGAUGAG	0.28572	0.359096	0.934719	6.71232	0.916563	0.355387	115272	44695.2	0.97	1	0.210194
3f4e_FMN_MG	FMN_MG	1137.51	703.166	0.384755	0.758065	0.339768	131821	311.732	259	1.39247	186	0.755631	2.48772e-05	0.351164	1991.38	1137.51	GGGGGGCGAAAMGMGUUGGACAGUCUGGAUGAG	0.370752	0.351164	0.955299	6.92764	0.969505	0.295641	127801	38971.6	0.87	1	NULL
3f4g_RBF	RBF	1002.25	659.966	0.343882	0.780347	0.413043	92550.1	169.851	230	1.32948	173	0.747263	3.4217e-05	0.377004	1763.65	1002.25	GGGGGGGAAUGAGACAGUCUGGAUGAG	0.354018	0.377004	0.951068	6.19009	0.978479	0.308982	90558.3	28596.3	0.98	1	0.328412
3f4g_RBF_K	RBF_K	987.822	598.647	0.39651	0.779141	0.371041	85818.5	197.619	221	1.35583	163	0.78624	3.43295e-05	0.379951	1666.57	987.822	GGGGGGGAAUGAGACAAGUCUGGAUGAGK	0.32766	0.379951	0.945054	6.0843	0.96312	0.326913	82653.5	28055.2	0.94	1	NULL
3f4h_RS3	RS3	1068.56	722.842	0.326045	0.769634	0.426829	110956	213.251	246	1.28796	191	0.757598	3.16046e-05	0.345055	1860.86	1068.56	GGGGGGCGAAUUGAGACAAGUCUGGAUGAG	0.395719	0.345055	0.960126	6.51405	0.980366	0.279568	108778	31019.7	0.98	1	0.292631
3f4h_RS3_K	RS3_K	1022.31	644.444	0.371878	0.78022	0.39207	98710.7	189.94	227	1.24725	182	0.77148	3.46871e-05	0.33232	1749.51	1022.31	GGGGGGGAAUGAGACAAGUCUGGAUGAGK	0.389257	0.33232	0.959309	6.38077	0.966788	0.282358	95432.3	27871.7	0.98	1	NULL
3fwo_MT9	MT9	965.189	736.962	0.238418	0.805882	0.386046	73915.1	357.192	215	1.26471	170	0.789329	2.38354e-05	0.366506	1719.95	965.189	AAAGACGACAUGUCCGUUCCU	0.172186	0.366506	0.886428	5.71021	0.815476	0.462866	60276	34212.8	0.97	1	0.524085
3gx2_SFG	SFG	892.907	483.68	0.465051	0.686667	0.391111	88105.2	317.008	225	1.5	150	0.7735	3.38081e-05	0.361585	1668.35	892.907	UAUCAAGAGAAACCUGCCAUCGAUGA	0.334798	0.361585	0.94734	6.08848	0.953862	0.320231	84040.2	28214	0.67	1	0.30973
3gx2_SFG_CA	SFG_CA	892.907	483.68	0.465051	0.686667	0.391111	88105.2	317.008	225	1.5	150	0.7735	3.38081e-05	0.361585	1668.35	892.907	UAUCAAGAGAAACCUGCCAUCGAUGA	0.334798	0.361585	0.94734	6.08848	0.953862	0.320231	84040.2	28214	0.67	1	NULL
3gx2_SFG_CD	SFG_CD	907.222	502.563	0.452794	0.704698	0.436214	98242.8	352.119	243	1.63087	149	0.761752	3.01065e-05	0.371185	1768.76	907.222	UAUCAAGAGAAACCUGCCAUCGAUGA	0.330592	0.371185	0.946049	6.19781	0.958375	0.324022	94153.4	31832.8	0.59	1	NULL
3gx3_SAH	SAH	958.473	530.529	0.450802	0.726115	0.4	93289.7	312.547	220	1.40127	157	0.788732	3.3822e-05	0.380871	1745.79	958.473	UAUCAAGAGAAACCUGCCAAUCGAUGA	0.352087	0.380871	0.950523	6.35914	0.980185	0.310653	91441.2	28980.7	0.74	1	0.348875
3gx3_SAH_CA	SAH_CA	958.473	530.529	0.450802	0.726115	0.4	93289.7	312.547	220	1.40127	157	0.788732	3.3822e-05	0.380871	1745.79	958.473	UAUCAAGAGAAACCUGCCAAUCGAUGA	0.352087	0.380871	0.950523	6.35914	0.980185	0.310653	91441.2	28980.7	0.74	1	NULL
3gx5_SAM	SAM	837.064	474.37	0.437823	0.713287	0.382775	77571.8	282.561	209	1.46154	143	0.781285	4.26912e-05	0.359325	1548.61	837.064	AUCAGAGAAACCUGCCAUCGAUG	0.372936	0.359325	0.955482	5.92506	0.977097	0.29505	75795.2	22887.5	0.57	1	0.336655
3gx5_SAM_CA	SAM_CA	845.701	477.971	0.440346	0.7	0.374408	78063.7	266.131	211	1.40667	150	0.800105	4.52592e-05	0.359095	1530.62	845.701	AUCAGAGAAACCUGCCAUCAGAUG	0.396304	0.359095	0.959827	5.91532	0.991357	0.280592	77389	21904	0.73	1	NULL
3gx6_SAM	SAM	876.826	471.026	0.470333	0.723404	0.43578	79787.1	250.563	218	1.5461	141	0.769784	4.06914e-05	0.370647	1607.14	876.826	AUCAGAGAAACUGCCAAUCGAUGA	0.364008	0.370647	0.95335	5.89637	0.980062	0.301869	78196.3	24085.2	0.75	1	0.336655
3gx6_SAM_CA	SAM_CA	877.444	487.318	0.450652	0.711409	0.393665	78351.2	270.932	221	1.48322	149	0.783046	3.28803e-05	0.386048	1604.74	877.444	AUCAAGAGAAACCUGCCAUCGAUG	0.279838	0.386048	0.932093	5.82035	0.933155	0.36222	73113.8	28380.4	0.63	1	NULL
3gx7_SAM	SAM	923.38	492.507	0.472666	0.70068	0.385321	92735.2	314.908	218	1.48299	147	0.7974	3.64611e-05	0.320338	1677.99	923.38	CGCAAGAGAAACCUGCCAAUUCAGCGGA	0.386875	0.320338	0.959174	6.29687	0.956271	0.282817	88680	26227.1	0.61	1	0.336655
3gx7_SAM_CA	SAM_CA	890.617	475.72	0.473278	0.704225	0.376744	88512.2	286.137	215	1.51408	142	0.783316	3.77899e-05	0.304794	1620.01	890.617	UCGCAGAGAAACCUGCCAAUCGCGGA	0.385916	0.304794	0.959352	6.17671	0.943962	0.282212	83552.1	24979.2	0.61	1	NULL
3iqn_SAM	SAM	921.442	502.241	0.459027	0.684564	0.405286	93515.2	338.499	227	1.52349	149	0.781386	3.27216e-05	0.334503	1726.24	921.442	UAUCAAGAGAAGCCUGCCAAUCGAUGA	0.349259	0.334503	0.951345	6.21313	0.94286	0.308128	88171.7	28814.6	0.63	1	0.336655
3iqn_SAM_CA	SAM_CA	888.756	491.409	0.451575	0.695652	0.39738	96556.9	331.994	229	1.65942	138	0.765797	3.52995e-05	0.317307	1688.83	888.756	AUCAAGAGAAGCCUGCCAUCGAUG	0.390225	0.317307	0.959854	6.26555	0.956059	0.2805	92314	27084.2	0.63	1	NULL
3iqr_SAM	SAM	919.532	497.801	0.462829	0.675676	0.38565	93646	348.08	223	1.50676	148	0.784287	3.4533e-05	0.339373	1744.3	919.532	AUCAGAGAAACCUGCCAAUUCGAUG	0.367804	0.339373	0.95505	6.27872	0.958664	0.296444	89775	27760.8	0.67	1	0.336655
3iqr_SAM_CA	SAM_CA	930.256	500.027	0.466679	0.684211	0.402597	101292	361.303	231	1.51974	152	0.789611	3.10313e-05	0.298835	1769.79	930.256	AUCAAGAGAAACCUGCCAAUUCGAUG	0.365568	0.298835	0.955571	6.36762	0.926501	0.294762	93847.1	29857	0.67	1	NULL
3irw_C2E_IR	C2E_IR	865.687	509.624	0.422031	0.736486	0.40201	82937.5	476.977	199	1.34459	148	0.860125	2.35104e-05	0.409193	1719.77	865.687	GCACAGGGCGCAAAGACCIRIIRI	0.187692	0.409193	0.894994	6.33873	0.869803	0.446077	72139.3	36996.6	0.65	1	NULL
3irw_C2E_MG	C2E_MG	858.525	491.748	0.43531	0.75	0.371859	87189	434.082	199	1.30921	152	0.856516	2.64132e-05	0.327314	1673.34	858.525	GCACAGGGCACGCAAAGACCAIRIMG	0.256694	0.327314	0.926247	6.39884	0.868016	0.376916	75681.5	32863	0.55	1	NULL
3iwn_C2E	C2E	945.846	674.392	0.289245	0.777108	0.42126	81470.1	484.074	254	1.53012	166	0.780819	1.40002e-05	0.775333	1959.75	945.846	GCACAGGGCGCAAAGACC	0.0177429	0.775333	0.609502	6.00096	0.904248	0.792785	73669.1	64588.2	0.95	1	0.10841
3jq4_LC2	LC2	1062.1	770.184	0.27725	0.798913	0.401709	86311.5	339.216	234	1.27174	184	0.797393	1.81218e-05	0.41886	1801.7	1062.1	GAAAGACACACCAUGUCCAGUUCCU	0.131577	0.41886	0.856243	5.97436	0.807981	0.516573	69738	44586.2	0.96	1	0.325594
3k0j_TPP	TPP	790.057	484.196	0.400406	0.759124	0.375	45247.8	200.35	168	1.22628	137	0.829453	3.79581e-05	0.342206	1307.98	790.057	GUGUGAGACACCUGACGCCAGCGA	0.173067	0.342206	0.886493	5.031	0.794769	0.462743	35961.5	20938.1	0.81	1	0.407396
3k0j_TPP_MG	TPP_MG	729.021	381.581	0.49202	0.721311	0.440994	39763.8	182.285	161	1.31967	122	0.792053	3.55664e-05	0.303503	1227.69	729.021	GUGUGAGAAACACCUGGCCAGCGAMGMG	0.148053	0.303503	0.861683	4.78302	0.717662	0.507448	28537	20178.1	0.64	1	NULL
3k0j_TPP_PB	TPP_PB	762.414	461.016	0.408857	0.732824	0.408046	47086.5	201.168	174	1.32824	131	0.797511	3.80722e-05	0.324599	1335.8	762.414	GUGUGAGAAACACCUGACGCCAGCGA	0.18825	0.324599	0.895547	5.02632	0.797687	0.444968	37560.3	20952	0.83	1	NULL
3mum_C2E	C2E	855.521	551.15	0.362172	0.766871	0.44	61736.3	489.871	200	1.22699	163	0.857192	2.2811e-05	0.720274	1717.9	855.521	GCACAGAGCGCAAAGACCA	0.0527093	0.720274	0.735411	5.81547	0.954274	0.677622	58913.4	41833.9	0.95	1	0.10841
3mum_C2E_MG	C2E_MG	805.981	502.647	0.384779	0.791667	0.426316	61142.7	449.955	190	1.31944	144	0.863594	2.80381e-05	0.554192	1572.12	805.981	GCACAGAGGCAAAGACCAMGMG	0.122593	0.554192	0.844616	5.73265	0.917805	0.535373	56117.1	32734.2	0.62	1	NULL
3mur_C2E	C2E	841.729	553.138	0.348141	0.756944	0.424528	86515.8	455.607	212	1.47222	144	0.826314	2.6736e-05	0.421355	1683.41	841.729	GCACAGGGGCAAAGAUCA	0.236935	0.421355	0.916308	6.28717	0.92633	0.400474	80142.2	34647.3	0.95	1	0.10841
3mut_C2E	C2E	892.57	587.833	0.348835	0.772727	0.415888	103143	515.003	214	1.38961	154	0.815507	2.76082e-05	0.383428	1838.11	892.57	GCACAGAGGCAAAGAUCA	0.315011	0.383428	0.941835	6.78293	0.957002	0.336075	98707.8	34663.7	0.97	1	0.10841
3mut_C2E_MG	C2E_MG	918.185	568.208	0.388516	0.765101	0.378995	110099	501.016	219	1.4698	149	0.806917	2.85517e-05	0.318106	1847.46	918.185	GCACAGAGCGCAAAGAUCAMG	0.36178	0.318106	0.95438	6.84257	0.938631	0.298593	103342	32874.8	0.8	1	NULL
3muv_2BA	2BA	975.445	623.585	0.36732	0.77381	0.432099	116031	553.048	243	1.44643	168	0.804941	2.10218e-05	0.438115	2027.75	975.445	GCACAGAGCGCAAAGAUCA	0.251427	0.438115	0.920724	6.82301	0.951811	0.390215	110440	45277.3	0.95	1	0.157187
3muv_2BA_MG	2BA_MG	987.103	603.549	0.394512	0.78344	0.410042	120552	582.183	239	1.52229	157	0.812469	2.31094e-05	0.40713	2006.01	987.103	GCACAGAGCGCAAAGUAUCAMG	0.303137	0.40713	0.937833	6.97059	0.96695	0.347088	116568	41842.3	0.7	1	NULL
3mxh_C2E	C2E	851.989	554.897	0.356852	0.771242	0.40625	90519.5	513.777	192	1.2549	153	0.877071	3.18779e-05	0.35755	1678.39	851.989	GCACAGGGGCAAAGACCA	0.324413	0.35755	0.945021	6.67557	0.94361	0.32701	85415.2	29600.8	0.97	1	0.10841
3mxh_C2E_MG	C2E_MG	843.046	521.179	0.389338	0.753333	0.375661	80840.5	497.886	189	1.26	150	0.878478	3.01237e-05	0.446765	1661.06	843.046	GCACAGGGCGCAAAGACCAMGMG	0.249327	0.446765	0.919548	6.46858	0.956983	0.392977	77363	31768.5	0.67	1	NULL
3npn_SAH	SAH	603.195	378.898	0.372076	0.732759	0.492823	76888.5	567.924	209	1.80172	116	0.740864	4.09811e-05	0.381719	1634.49	603.195	UGCAAGGCUACGG	0.351464	0.381719	0.950361	5.92407	0.980429	0.311151	75383.6	23923.9	0.97	1	0.348875
3npn_SAH_CA	SAH_CA	603.195	378.898	0.372076	0.732759	0.495238	77015.2	567.924	210	1.81034	116	0.741136	4.08726e-05	0.381893	1633.89	603.195	UGCAAGGCUACGG	0.351074	0.381893	0.950271	5.91502	0.980307	0.311425	75498.6	23984.5	0.97	1	NULL
3npq_SAH	SAH	618.965	398.108	0.356996	0.75	0.467337	68722.7	589.858	199	1.71552	116	0.783723	4.18341e-05	0.405234	1604.76	618.965	UGCAAGGCUACGGC	0.314672	0.405234	0.940904	5.76562	0.973673	0.338674	66913.5	23274.6	0.95	1	0.348875
3npq_SAH_CA	SAH_CA	619.265	402.666	0.350028	0.763158	0.502392	75610.3	561.205	209	1.83333	114	0.771198	4.08644e-05	0.354532	1614.14	619.265	UGCAAGGCUACGGC	0.348997	0.354532	0.950721	5.84436	0.957981	0.310049	72433.2	23442.9	0.97	1	NULL
3q3z_C2E	C2E	1048.75	671.773	0.369148	0.722581	0.373077	93332.9	608.952	260	1.67742	155	0.781234	1.37014e-05	0.557226	2046.77	1048.75	GAAAUGGUUAGUGCAACCGAC	0.0647953	0.557226	0.769179	6.05843	0.817191	0.639033	76270.8	59642.8	0.96	1	0.10841
3q3z_C2E_MG	C2E_MG	954.723	637.687	0.337515	0.748201	0.399177	86068.1	596.019	243	1.7482	139	0.76975	1.52108e-05	0.47233	1963.26	954.723	GAAAUGGUUAGGAACCGACMGMG	0.0876193	0.47233	0.803797	5.91601	0.778824	0.594903	67031.9	51202.2	0.96	1	NULL
3s4p_JS6	JS6	580.176	348.714	0.408894	0.793478	0.349593	40695.1	521.309	123	1.33696	92	0.919757	5.98059e-05	0.336448	1194.37	580.176	UGAAGUCCGUCACA	0.271815	0.336448	0.931088	5.57005	0.887837	0.364794	36130.6	14845.3	0.65	1	0.069509
3skl_GNG	GNG	463.476	303.939	0.345705	0.827957	0.275362	10943.2	68.1247	69	0.741935	93	1.07266	0.000113991	0.333742	637.472	463.476	UACGACCCCGACUAUIRI	0.122201	0.333742	0.830952	3.8545	0.694001	0.556344	7594.6	6088.2	0.59	1	0.510373
3skl_GNG_MG	GNG_MG	463.476	303.939	0.345705	0.827957	0.275362	10943.2	68.1247	69	0.741935	93	1.07266	0.000113991	0.333742	637.472	463.476	UACGACCCCGACUAUIRI	0.122201	0.333742	0.830952	3.8545	0.694001	0.556344	7594.6	6088.2	0.59	1	NULL
3v7e_SAM	SAM	834.192	467.686	0.445875	0.712329	0.401869	68291.5	253.464	214	1.46575	146	0.75943	3.66275e-05	0.437637	1556.02	834.192	AUCAAGAGACAACUGCCAAUCGAUGNCO	0.260126	0.437637	0.92368	5.57734	0.958425	0.383164	65452.2	26166.8	0.7	1	0.336655
3v7e_SAM_CA	SAM_CA	818.379	464.421	0.438754	0.695364	0.43128	68315.3	243.789	211	1.39735	151	0.757072	3.93966e-05	0.419119	1553.69	818.379	AUCAAGAGACAACUGCCAAUCGAUGNCO	0.288885	0.419119	0.933382	5.59764	0.965902	0.358886	65985.9	24517.4	0.76	1	NULL
4aob_SAM	SAM	923.67	516.777	0.446053	0.683099	0.395349	79080.4	284.688	215	1.51408	142	0.795036	2.99028e-05	0.324753	1630.84	923.67	AUCAAGAGAAACUGCCAAUCGAUG	0.26553	0.324753	0.929288	5.86009	0.873427	0.369357	69070.9	29208.9	0.63	1	0.336655
4aob_SAM_BA	SAM_BA	849.035	469.841	0.449301	0.678832	0.384977	75543.1	262.107	213	1.55474	137	0.789113	2.93997e-05	0.315325	1548.92	849.035	AUCAAGAGAAACUGCCAUCGAUGBABA	0.248807	0.315325	0.923583	5.74425	0.851508	0.3834	64325.6	28963.2	0.81	1	NULL
4aob_SAM_CA	SAM_CA	926.609	523.519	0.443064	0.695946	0.347619	78575	260.495	210	1.41892	148	0.79353	3.05355e-05	0.321693	1625.54	926.609	AUCAAGAGAAACUGCCAAUCGAUG	0.270833	0.321693	0.931069	5.90709	0.875378	0.364843	68782.9	28667.5	0.83	1	NULL
4b5r_SAM	SAM	941.979	532.306	0.441441	0.689189	0.376147	83779.6	282.004	218	1.47297	148	0.786568	3.20605e-05	0.334229	1645.9	941.979	AUCAAGAGAAACCUGCCAUCGAUGA	0.304641	0.334229	0.940669	6.00068	0.911431	0.339325	76359.3	28428.5	0.63	1	0.336655
4b5r_SAM_BA	SAM_BA	918.852	487.961	0.471613	0.666667	0.402778	81661.7	296.964	216	1.44	150	0.806044	3.05189e-05	0.332664	1636.1	918.852	AUCAAGAGAAACCUGCCAAUCGAUGBABA	0.280327	0.332664	0.933807	5.94997	0.891659	0.357776	72814.4	29216.6	0.68	1	NULL
4b5r_SAM_CA	SAM_CA	922.58	512.123	0.44879	0.7	0.408257	79087.2	265.381	218	1.45333	150	0.76164	3.14203e-05	0.347891	1645.98	922.58	AUCAAGAGAAACCUGCCAUCGAUG	0.275898	0.347891	0.932089	5.84521	0.900121	0.36223	71188.1	28647.7	0.83	1	NULL
4frg_I2A	I2A	449.885	334.666	0.256715	0.820225	0.12963	15673.3	349.668	54	0.606742	89	1.18373	0.000104952	0.133308	706.904	449.885	CGAAAUAUACAUGC	0.236433	0.133308	0.910621	5.0288	0.679761	0.413244	10654.1	6476.91	0.54	1	NULL
4frg_I2A_CO	I2A_CO	555.896	403.749	0.274187	0.798077	0.0869565	23279.7	416.837	69	0.663462	104	1.0731	6.34168e-05	0.211461	940.608	555.896	CGAAAAUGAUACCAAUGC	0.187248	0.211461	0.885274	5.49727	0.686595	0.46507	15983.7	10826.7	0.68	1	NULL
4frn_I2A	I2A	461.975	314.004	0.320333	0.732558	0.25	14600.4	353.142	68	0.790698	86	1.15944	0.000119473	0.29704	755.712	461.975	GAAAUGAUACAUGCGCA	0.19018	0.29704	0.895793	4.4543	0.775317	0.444472	11320	6489.49	0.54	1	NULL
4gxy_B1Z_CO	B1Z_CO	1013.35	589.083	0.422818	0.745455	0.372642	80598.3	440.759	212	1.28485	165	0.807907	2.35932e-05	0.359521	1820.66	1013.35	GGAACACUGGGAGUCAGGAACCIRI	0.193358	0.359521	0.898735	5.99687	0.833824	0.438491	67204.8	35341.7	0.58	1	NULL
4gxy_B1Z_MG	B1Z_MG	983.585	579.574	0.414308	0.756098	0.390698	82612.9	412.284	215	1.31098	164	0.785612	2.51961e-05	0.342193	1786.35	983.585	GGAAGCACUGGAAGUCAGGAACCIRI	0.22284	0.342193	0.912947	6.00916	0.849423	0.408077	70173.3	33712.5	0.76	1	NULL
4kqy_SAM	SAM	862.219	481.839	0.450446	0.729167	0.414634	70273.1	252.874	205	1.42361	144	0.792018	3.91854e-05	0.368882	1527.51	862.219	AUCAGAGAAACUGCUAAUCGAUA	0.306009	0.368882	0.940025	5.70451	0.939294	0.341105	66007.1	23970.5	0.76	1	0.336655
4kqy_SAM_CA	SAM_CA	924.496	504.646	0.461916	0.705882	0.426667	90170.6	292.975	225	1.47059	153	0.786689	3.11995e-05	0.326352	1684.78	924.496	AUCAAGAGAAACUGCUAAUCGAUA	0.321941	0.326352	0.94528	6.11872	0.917864	0.326261	82764.4	29419.2	0.62	1	NULL
4l81_SAM	SAM	761.607	411.358	0.464048	0.689922	0.380682	44621.2	196.665	176	1.36434	129	0.828678	3.77624e-05	0.493718	1343.97	761.607	GAUCACGAAACCUGCUACGAUCCNCO	0.130285	0.493718	0.854669	5.02655	0.874811	0.519174	39035.1	23166.2	0.69	1	0.336655
4l81_SAM_CA	SAM_CA	751.233	410.289	0.456592	0.674419	0.335165	48342.3	196.176	182	1.41085	129	0.815077	4.00102e-05	0.4541	1320.46	751.233	GAUCACGAAACCAUGCUACGAUCCNCO	0.175283	0.4541	0.886678	5.1048	0.894343	0.462387	43234.6	22352.9	0.68	1	NULL
4nyc_SVN	SVN	723.993	393.217	0.469737	0.743802	0.348101	43813.2	259.674	158	1.30579	121	0.830395	3.57308e-05	0.322427	1267.26	723.993	GUGCUGAGACACCUGUGCCAGCG	0.159468	0.322427	0.875253	5.08598	0.757169	0.483666	33174	21191	0.65	1	0.616552
4oqu_SAM	SAM	828.976	466.475	0.44221	0.695652	0.391753	69055.7	213.884	194	1.4058	138	0.804089	5.09344e-05	0.369127	1431.24	828.976	GAUCACGAAACUGCUACGGAUC	0.393243	0.369127	0.958975	5.81326	0.997122	0.28349	68856.9	19576.6	0.84	1	0.336655
4oqu_SAM_CA	SAM_CA	815.561	460.501	0.440327	0.70073	0.397849	62659.4	209.601	186	1.35766	137	0.81546	5.36379e-05	0.370986	1395.57	815.561	GAUCACGAAACUGCUACGAUC	0.376463	0.370986	0.955797	5.65733	0.988198	0.294026	61919.9	18423.5	0.84	1	NULL
4p20_AKN	AKN	474.703	319.068	0.334553	0.813333	0.252874	25827.3	413.653	87	1.16	75	0.988804	0.000109522	0.199664	923.296	474.703	UGAAGUGUCACA	0.35476	0.199664	0.95443	5.14571	0.844167	0.298433	21802.5	7707.72	0.52	1	0.122008
4qk8_2BA	2BA	632.028	335.619	0.471289	0.697479	0.432258	41783.4	232.168	155	1.30252	119	0.820196	6.13297e-05	0.368779	1252.6	632.028	GCCGAAGGAUAUCCCGGCAAAA	0.281544	0.368779	0.933192	5.05858	0.920931	0.359379	38479.7	15016.1	0.53	1	0.157187
4qk9_2BA	2BA	573.723	303.853	0.471607	0.718182	0.440789	32803.1	213.35	152	1.38182	110	0.850505	5.85257e-05	0.51765	1142.42	573.723	GCUGAAGGCUAGCCCGCGUG	0.1605	0.51765	0.874334	4.65988	0.931739	0.485325	30563.9	15920.2	0.57	1	0.157187
4qka_2BA	2BA	676.682	352.107	0.482136	0.701613	0.449704	46562.6	268.398	169	1.3629	124	0.816599	5.54029e-05	0.389555	1345.96	676.682	GCCGAAGGAUAUCCCGGGCAAAAA	0.279611	0.389555	0.931895	5.13439	0.935731	0.362728	43570.1	16889.5	0.54	1	0.157187
4qlm_2BA	2BA	659.971	361.783	0.453748	0.674419	0.460674	42028.6	262.548	178	1.37984	129	0.806976	4.50566e-05	0.530885	1343.05	659.971	GCUGAAGGGUUAACCCGAAAGCGUC	0.15411	0.530885	0.869354	4.88723	0.935831	0.49419	39331.7	20770.1	0.64	1	0.157187
4qln_2BA	2BA	636.78	356.597	0.441873	0.677165	0.448276	42024.8	243.305	174	1.37008	127	0.810045	4.41904e-05	0.520761	1311.35	636.78	GCUGAAGGGUUAACCCGAAGCGUC	0.150378	0.520761	0.867726	4.93276	0.923054	0.497043	38791.2	20888.1	0.64	1	0.157187
4ts0_38E_K	38E_K	384.107	267.4	0.30449	0.758242	0.0227273	14942.9	235.415	44	0.483516	91	1.28959	0.000218382	0.110979	589.2	384.107	GGGUCKKUGAGUAG	0.424889	0.110979	0.967575	5.41859	0.824244	0.252583	12316.6	3774.32	0.59	1	NULL
4ts2_38E	38E	446.609	287.023	0.364337	0.77451	0.0243902	12946.4	237.23	41	0.401961	102	1.34032	0.000127366	0.0748413	588.936	446.609	GGAGGGUCGUGAGUAG	0.261265	0.0748413	0.917894	5.19254	0.654344	0.396827	8471.43	5137.5	0.59	1	NULL
4ts2_38E_MG	38E_MG	386.617	266.072	0.311994	0.787234	0	8962.13	161.289	31	0.329787	94	1.40361	0.000575188	0.0876545	466.976	386.617	GGAGGGUCMGUAGAG	0.570133	0.0876545	0.985053	4.97937	0.887943	0.172252	7957.86	1543.74	0.59	1	NULL
4yaz_4BW	4BW	756.9	457.007	0.403578	0.759124	0.465	47233.5	391.538	200	1.45985	137	0.813679	2.48826e-05	0.826368	1640.46	756.9	GACAAUACUAGCGGAAAGGCC	0.0154598	0.826368	0.587463	5.2094	0.951106	0.809251	44924	38223.8	0.7	1	0.128335
4yb0_C2E	C2E	849.591	520.763	0.39167	0.748387	0.454128	82841.5	494.878	218	1.40645	155	0.851212	2.35359e-05	0.533014	1743.65	849.591	GACAAUACUAGGGAAAGGCC	0.162353	0.533014	0.874234	6.20274	0.946612	0.485505	78418.8	40220	0.77	1	0.10841
4yb0_C2E_MG	C2E_MG	840.277	504.725	0.402435	0.75	0.438679	75731.9	439.451	212	1.35897	156	0.873988	2.5431e-05	0.566663	1690.35	840.277	GACAAUACUACGGAAAGGCCMGMG	0.153109	0.566663	0.865476	6.05538	0.964799	0.500951	73066	37937.9	0.77	1	NULL
4yb0_C2E_PB	C2E_PB	864.592	522.647	0.400236	0.753086	0.449541	80643.2	452.997	218	1.34568	162	0.856848	2.4243e-05	0.547012	1715.86	864.592	GACAAUACUACGGAAAGGCC	0.160811	0.547012	0.872097	6.13732	0.956663	0.489333	77148.4	39461.4	0.77	1	NULL
4yb1_4BW	4BW	986.405	631.765	0.36802	0.77907	0.408	131384	631.309	250	1.45349	172	0.813294	2.01834e-05	0.410521	2137.05	986.405	GCACAGAGCAGCAAAGACCA	0.285185	0.410521	0.932695	7.11977	0.956403	0.360666	125656	47385.7	0.96	1	0.128335
5bjo_747	747	537.25	368.686	0.315359	0.825758	0.191919	40091	290.812	99	0.75	132	1.02504	0.000103656	0.168481	988.576	537.25	AGAGGGAGAG	0.48628	0.168481	0.976162	5.97678	0.90196	0.217044	36160.5	8701.51	0.8	1	0.371082
5bjo_747_K	747_K	528.601	346.065	0.346936	0.792308	0.164706	37029.4	278.637	85	0.653846	130	1.10335	0.000153769	0.135156	904.056	528.601	AGAGGGAGAGK	0.589752	0.135156	0.986546	6.16289	0.930871	0.163484	34469.6	6053.71	0.69	1	NULL
5bjp_747	747	615.793	402.069	0.348316	0.795775	0.252033	52066.7	351.772	123	0.866197	142	0.942098	6.01775e-05	0.211211	1192.4	615.793	AGAGGGAGAGU	0.384452	0.211211	0.960411	6.1573	0.872884	0.278588	45448.1	14505.2	0.9	1	0.371082
5bjp_747_K	747_K	597.245	386.815	0.353524	0.778571	0.22314	47223.9	331.395	121	0.864286	140	0.954523	6.44707e-05	0.205878	1160.18	597.245	AGAGGGAGAGUK	0.376519	0.205878	0.958919	5.90659	0.863684	0.283681	40786.5	13396.5	0.9	1	NULL
5btp_AMZ	AMZ	428.272	286.879	0.334896	0.7625	0.345679	13385.3	229.2	81	1.0125	80	0.969983	9.65883e-05	0.400105	751.232	428.272	UGACGCACCGACCGUCUGG	0.105686	0.400105	0.821386	3.98441	0.737413	0.570373	9870.48	7634.6	0.62	1	0.382929
5btp_AMZ_MG	AMZ_MG	445.528	282.403	0.370646	0.759036	0.349398	13162.1	197.083	83	1	83	0.936917	0.000128421	0.429487	746.032	445.528	UGACACCGACCGUCUGGMGMG	0.145899	0.429487	0.86837	3.92541	0.838247	0.495917	11033.1	6527.33	0.84	1	NULL
5bws_V71	V71	829.413	494.065	0.411335	0.732824	0.40678	59138.7	413.799	177	1.35115	131	0.857868	3.09971e-05	0.402597	1466.34	829.413	UUGCGUCACGGCGAAGUCGC	0.172654	0.402597	0.886679	5.66827	0.847613	0.462386	50126.7	27344.9	0.81	1	0.304891
5c45_51B	51B	1076.97	729.731	0.325526	0.744565	0.353659	106410	271.088	246	1.33696	184	0.78507	2.74825e-05	0.405719	1870.5	1076.97	GGGGGGCGAAUUGAGACGUCUGGAUGAG	0.320718	0.405719	0.94239	6.45337	0.978264	0.334516	104097	35595.9	0.96	1	0.618004
5c7w_50L	50L	954.384	647.451	0.360499	0.793893	0.361233	105322	720.722	227	1.73282	131	0.780013	1.75096e-05	0.320165	1979.79	954.384	GGAAUAUUCUAUUC	0.196466	0.320165	0.900134	6.57601	0.803331	0.435613	84608.1	45879.4	0.97	1	NULL
5c7w_50N	50N	729.067	530.843	0.319028	0.813084	0.363095	59214	542.946	168	1.57009	107	0.823894	1.78471e-05	0.285229	1470.12	729.067	GGAAUAUCUAUUC	0.12841	0.285229	0.808602	5.69458	0.621775	0.588356	36817.8	34838.9	0.98	1	NULL
5dhb_5GP	5GP	473.662	324.577	0.31881	0.777778	0.3	34988.5	543.462	120	1.66667	72	0.913692	6.08264e-05	0.346351	1085.83	473.662	CALCCTLNLCG	0.228197	0.346351	0.915149	5.23867	0.857921	0.403116	30017.4	14104.4	0.75	1	0.387047
5eao_CVC	CVC	910.005	441.706	0.53105	0.726562	0.350785	94049.6	511.443	191	1.49219	128	0.831631	3.52847e-05	0.348305	1656.44	910.005	GAGAGUCGCGACGAAACGCGUUGG	0.375466	0.348305	0.956298	6.81037	0.970311	0.292393	91257.3	27499.5	0.64	1	0.328005
5eaq_CVC	CVC	874.363	440.828	0.510204	0.733871	0.335227	78109.3	440.534	176	1.41935	124	0.83271	3.63816e-05	0.34558	1569.58	874.363	GAGAGUCGCGACGAAACGCGUUG	0.321436	0.34558	0.944652	6.46221	0.932306	0.328075	72821.7	25625.7	0.62	1	0.328005
5eaq_CVC_MN	CVC_MN	910.308	416.118	0.556395	0.701613	0.370787	78606.8	399.893	178	1.43548	124	0.851878	3.82791e-05	0.336412	1525.34	910.308	GAGAGUCGCGACGAAACMNMNMNMNGCGUUG	0.343039	0.336412	0.949935	6.43513	0.940153	0.312447	73902.4	24560.5	0.62	1	NULL
5fjc_SAM	SAM	894.236	504.795	0.441169	0.697183	0.391111	83724	280.243	225	1.58451	142	0.769319	3.51021e-05	0.341778	1629.37	894.236	AUCAAGAGAAACUGCCAUCGAUG	0.333807	0.341778	0.9477	5.91302	0.937985	0.319163	78531.9	26721.6	0.63	1	0.336655
5fjc_SAM_BA	SAM_BA	865.537	470.742	0.46069	0.657534	0.393035	73935.6	280.559	201	1.37671	146	0.795835	3.51084e-05	0.372032	1580.69	865.537	AUCAAGAGAAACUGCCAUCGAUGBABABA	0.285205	0.372032	0.934163	5.91275	0.926287	0.356846	68485.5	26383.6	0.72	1	NULL
5fjc_SAM_CA	SAM_CA	904.969	500.178	0.453889	0.703947	0.414747	73626.5	257.075	217	1.42763	152	0.775872	2.91132e-05	0.388901	1639.8	904.969	AUCAAGAGAAACUGCCAAUCGAUG	0.220004	0.388901	0.910786	5.697	0.885005	0.412878	65159.8	30398.8	0.8	1	NULL
5fk1_SAM	SAM	839.289	458.147	0.460102	0.710145	0.38835	71151.8	254.958	206	1.49275	138	0.793657	4.49986e-05	0.37778	1496.98	839.289	AUCAAGAGAAACCUGCCAAUCGAUG	0.357857	0.37778	0.951847	5.73582	0.981564	0.306573	69840.1	21813.2	0.76	1	0.336655
5fk1_SAM_BA	SAM_BA	832.315	419.701	0.500936	0.688406	0.386139	79615	259.569	202	1.46377	138	0.796318	4.13163e-05	0.327156	1504.28	832.315	AUCAGAGAAACCUGCCUCGAUGBABA	0.375974	0.327156	0.956965	6.06885	0.954597	0.290204	76000.3	23104.6	0.79	1	NULL
5fk1_SAM_CA	SAM_CA	869.737	471.712	0.463818	0.721429	0.4	80072.6	264.656	215	1.53571	140	0.775953	4.0679e-05	0.362796	1579.76	869.737	AUCAAGAGAAACCUGCCAUCGAUG	0.366434	0.362796	0.95409	5.93912	0.975617	0.299519	78120.2	23983.3	0.79	1	NULL
5fk2_SAM	SAM	951.619	507.053	0.474764	0.697987	0.383929	88591.2	295.156	224	1.50336	149	0.790538	3.45607e-05	0.387296	1688.58	951.619	AUCAAGAGACAACUGCCAUCGAUGA	0.340215	0.387296	0.947691	6.1489	0.977283	0.319188	86578.7	28277.3	0.67	1	0.336655
5fk2_SAM_BA	SAM_BA	931.183	487.69	0.480051	0.670886	0.392345	81832.5	328.168	209	1.32278	158	0.829664	3.5701e-05	0.373869	1630.06	931.183	AUCAAGAGACAACCUGCCAUCGAUGABABA	0.325757	0.373869	0.944812	6.10243	0.957118	0.327612	78323.4	26809.3	0.5	1	NULL
5fk2_SAM_CA	SAM_CA	898.474	487.657	0.465806	0.689655	0.383929	83810	270.695	224	1.54483	145	0.780928	3.81248e-05	0.348791	1598.1	898.474	AUCAAGAGAAACCUGCCAUCGAUGA	0.361903	0.348791	0.953598	5.93708	0.962035	0.301084	80628.2	25233.8	0.61	1	NULL
5fk3_SAM	SAM	856.32	470.004	0.457652	0.721804	0.361386	75032	280.051	202	1.5188	133	0.793502	4.30411e-05	0.371905	1547.94	856.32	AUCAGAGAAACCUGCCAUCGAUG	0.361894	0.371905	0.952878	5.94153	0.979668	0.303354	73506.4	22761.2	0.57	1	0.336655
5fk3_SAM_BA	SAM_BA	848.153	429.556	0.498177	0.669118	0.386935	78774.2	310.711	199	1.46324	136	0.806359	4.34341e-05	0.363768	1527.88	848.153	AUCAGAGAAACCUGCCAUCGAUGBABA	0.38401	0.363768	0.957454	6.12413	0.98739	0.288585	77780.9	22733.1	0.58	1	NULL
5fk4_SAM	SAM	958.75	524.24	0.457172	0.677215	0.38326	90690.1	288.372	227	1.43671	158	0.782697	3.1435e-05	0.319802	1690.82	958.75	AUCAAGAGAAACCGUGCCAAUCGAUG	0.327831	0.319802	0.946857	6.10175	0.916986	0.321654	83161.6	29170.9	0.68	1	0.336655
5fk4_SAM_BA	SAM_BA	945.52	500.37	0.472772	0.673203	0.366667	85841.7	278.076	210	1.37255	153	0.797177	3.8179e-05	0.327419	1651.75	945.52	AUCAGAGAAACCUGCCAAUCGAUGABA	0.374635	0.327419	0.956701	6.1808	0.953948	0.291073	81888.5	24986.2	0.72	1	NULL
5fk4_SAM_CA	SAM_CA	958.75	524.24	0.457172	0.677215	0.38326	90690.1	288.372	227	1.43671	158	0.782697	3.1435e-05	0.319802	1690.82	958.75	AUCAAGAGAAACCGUGCCAAUCGAUG	0.327831	0.319802	0.946857	6.10175	0.916986	0.321654	83161.6	29170.9	0.68	1	NULL
5fk5_SAM	SAM	881.055	485.498	0.456681	0.715278	0.387097	88734.9	273.268	217	1.50694	144	0.792293	3.98711e-05	0.305925	1594.54	881.055	UAUCAAGAGAAACCUGCCAAUCGAUG	0.405309	0.305925	0.962745	6.1572	0.956699	0.27041	84892.6	23994.8	0.57	1	0.336655
5fk5_SAM_BA	SAM_BA	928.328	482.761	0.485583	0.682432	0.383886	96452	335.078	211	1.42568	148	0.825193	3.73791e-05	0.296235	1660.74	928.328	UAUCAGAGAAACCUGCCAAUCGAUGBABA	0.413591	0.296235	0.964324	6.49832	0.954405	0.264723	92054.3	25533.1	0.62	1	NULL
5fk5_SAM_CA	SAM_CA	903.254	502.188	0.450863	0.72	0.404545	88948	280.491	220	1.46667	150	0.799612	3.84013e-05	0.315535	1632.36	903.254	AUCAGAGAAACCUGCCAAUCGAUGA	0.391291	0.315535	0.960087	6.13337	0.955381	0.279701	84979.2	24878.9	0.57	1	NULL
5fk6_SAM	SAM	909.77	500.726	0.454204	0.711268	0.370536	85151.4	313.512	224	1.57746	142	0.795587	3.55045e-05	0.3807	1636.31	909.77	UAUCAAGAGAAACCUGCCAUCGAUGA	0.336751	0.3807	0.947145	6.02075	0.969882	0.320807	82586.8	27317.2	0.63	1	0.336655
5fk6_SAM_CA	SAM_CA	888.044	487.397	0.456216	0.70922	0.366197	75518.5	299.45	213	1.51064	141	0.796006	3.98493e-05	0.391966	1594.38	888.044	AUCAAGAGAAACCUGCCAUCGAUGA	0.333243	0.391966	0.945925	5.82709	0.976197	0.324387	73720.9	24497.2	0.5	1	NULL
5fkd_SAM	SAM	933.067	511.221	0.459574	0.693333	0.363248	96501.2	301.514	234	1.56	150	0.765806	3.32495e-05	0.350468	1713.9	933.067	UAUCAGAGACAACCUGCCAAUCGAUG	0.363101	0.350468	0.953792	6.23512	0.964084	0.300467	93035.2	28995.4	0.63	1	0.336655
5fkd_SAM_BA	SAM_BA	893.388	457.937	0.492956	0.669014	0.391705	86120.3	291.999	217	1.52817	142	0.778687	3.69819e-05	0.373915	1621.55	893.388	AUCAAGAGACAACCUGCCUCGAUGBABA	0.356566	0.373915	0.951709	6.14383	0.977768	0.307002	84205.7	26439.1	0.58	1	NULL
5fkd_SAM_CA	SAM_CA	994.679	546.42	0.457333	0.695652	0.377682	93489.3	310.354	233	1.4472	161	0.762103	3.1724e-05	0.357077	1796.68	994.679	AUCAAGAGACAACCUGCCAAUCGAUGA	0.334103	0.357077	0.94732	6.15789	0.949926	0.320287	88807.9	29943.4	0.68	1	NULL
5fke_SAM	SAM	871.916	480.678	0.453233	0.686567	0.398148	76239.4	267.633	216	1.61194	134	0.768845	3.90241e-05	0.382048	1580.05	871.916	AUCAGAGAAACCUGCCAUCGAUG	0.330796	0.382048	0.94572	5.80301	0.966884	0.324984	73714.7	24776.6	0.57	1	0.336655
5fke_SAM_BA	SAM_BA	908.571	474.481	0.481135	0.655405	0.389423	79309.5	315.969	208	1.40541	148	0.820334	3.87342e-05	0.412949	1607.45	908.571	UAUCAAGAGAAACCUGCCAUCGAUGBABA	0.337484	0.412949	0.946064	6.06736	0.995263	0.32398	78933.8	25694.7	0.63	1	NULL
5fke_SAM_CA	SAM_CA	895.341	510.778	0.433308	0.684932	0.412322	71613.7	276.621	211	1.44521	146	0.791955	3.5818e-05	0.412748	1602.67	895.341	AUCAAGAGAAACUGCCAUCGAUG	0.273265	0.412748	0.929033	5.72412	0.949065	0.369998	67966.1	26496.9	0.56	1	NULL
5fkf_SAM	SAM	868.276	480.449	0.452791	0.702128	0.383562	84835.7	250.02	219	1.55319	141	0.772009	3.85734e-05	0.326273	1574.69	868.276	AUCAAGAGAAACCUGCCAAUCGAUGA	0.374309	0.326273	0.956667	6.01561	0.952873	0.291185	80837.6	24702.9	0.76	1	0.336655
5fkf_SAM_BA	SAM_BA	858.435	435.321	0.498155	0.681481	0.398104	88907.1	287.591	211	1.56296	135	0.791824	3.80725e-05	0.320298	1590.39	858.435	UAUCAGAGAAACCUGCCAUCGAUGABABA	0.387266	0.320298	0.959246	6.26693	0.956483	0.282572	85038.1	25122.7	0.61	1	NULL
5fkf_SAM_CA	SAM_CA	880.728	481.974	0.459018	0.705882	0.340909	89218.3	286.707	220	1.61765	136	0.78078	3.92939e-05	0.329126	1609.78	880.728	AUCAAGAGAAACCUGCCAAUCGAUGA	0.398157	0.329126	0.960974	6.15829	0.969818	0.276638	86525.5	24681.1	0.57	1	NULL
5fkg_SAM	SAM	909.815	504.306	0.449909	0.695035	0.404545	86169.5	292.757	220	1.56028	141	0.787703	3.73586e-05	0.353567	1635.26	909.815	AUCAGAGAAACCUGCCAUCGAUGA	0.363744	0.353567	0.953831	6.08004	0.966859	0.300344	83313.8	25880.5	0.57	1	0.336655
5fkg_SAM_BA	SAM_BA	915.138	487.564	0.471349	0.668966	0.367442	90393.7	305.251	215	1.48276	145	0.797999	3.75955e-05	0.336455	1667.42	915.138	AUCAGAGAAACCUGCCAUCGAUGABABA	0.385904	0.336455	0.958589	6.279	0.967843	0.284794	87486.9	25743.6	0.58	1	NULL
5fkg_SAM_CA	SAM_CA	932.311	517.333	0.449809	0.703448	0.369099	95483.4	318.748	233	1.6069	145	0.785282	3.3463e-05	0.348149	1701.44	932.311	AUCAAGAGAAACCUGCCAUCGAUGA	0.362006	0.348149	0.953637	6.21273	0.961612	0.300959	91818	28736.5	0.63	1	NULL
5fkh_SAM	SAM	901.704	510.016	0.441305	0.725352	0.394619	86664.9	278.668	223	1.57042	142	0.783658	3.71982e-05	0.336915	1631.31	901.704	AUCAGAGAAACCUGCCAAUCGAUGA	0.367132	0.336915	0.954983	6.03737	0.956367	0.29666	82883.4	25710	0.57	1	0.336655
5fkh_SAM_BA	SAM_BA	841.375	430.088	0.493843	0.684615	0.354497	71942.1	293.08	189	1.45385	130	0.816614	4.91745e-05	0.328924	1473.44	841.375	UAUCAGAGAAACCUGCCAUCGAUGABABA	0.401413	0.328924	0.961544	5.96607	0.971635	0.274651	69901.4	19758.9	0.65	1	NULL
5fkh_SAM_CA	SAM_CA	908.228	518.837	0.436121	0.746575	0.401826	86135.4	242.602	219	1.5	146	0.775663	3.80675e-05	0.309989	1615.85	908.228	AUCAAGAGAAACCUGCCAAUCGAUGA	0.37801	0.309989	0.957761	6.04314	0.94291	0.287564	81217.9	24769.5	0.76	1	NULL
5krg_PZG	PZG	467.204	333.85	0.287052	0.8125	0.40678	40272.7	574.43	118	1.84375	64	0.895916	7.31783e-05	0.232591	1119.69	467.204	LCCLCCLCCCGG	0.359132	0.232591	0.955207	5.55007	0.872155	0.295938	35124.1	11918.2	0.94	1	0.263295
5kx9_6YG	6YG	1075.45	703.637	0.348939	0.764706	0.390558	95256	254.177	233	1.24599	187	0.780881	2.90825e-05	0.410092	1843.82	1075.45	GGGGGGCGAAUUGAGACGUCUGGAUGAGA	0.300641	0.410092	0.937038	6.2791	0.967458	0.349227	92156.2	33265.9	0.97	1	0.691798
5l00_G	G	645.325	570.048	0.116649	0.881356	0.0864198	896933	1030.15	81	0.686441	118	1.45212	2.62644e-05	0.0221794	1225.34	645.325	LCCLCCG	0.881237	0.0221794	0.999146	30.4761	0.973569	0.0413275	873227	37068	0.8	1	0.459751
5lwj_GTP	GTP	485.255	326.942	0.332504	0.840909	0.40566	21595.7	389.822	106	1.20455	88	0.933348	8.991e-05	0.468551	961.552	485.255	GAAP7GACACGUAAC	0.173346	0.468551	0.884898	4.4835	0.9044	0.465784	19531.2	10058.9	0.9	1	0.237484
5lwj_GTP_PB	GTP_PB	456.818	321.541	0.301613	0.853333	0.470588	25140.3	410.319	119	1.58667	75	0.871958	8.5398e-05	0.419978	1008.42	456.818	GAAP7GAACGUAAC	0.213576	0.419978	0.906957	4.52243	0.904338	0.421223	22735.4	10589.7	0.82	1	NULL
5t3k_75B	75B	858.668	499.379	0.447578	0.733333	0.336585	98684	599.86	205	1.51852	135	0.815237	2.42465e-05	0.279667	1765.65	858.668	GGUGAAGUCGCAGCGCACA	0.280768	0.279667	0.934733	6.64824	0.850262	0.355351	83907.2	35067.5	0.63	1	0.310845
5t3k_75B_MG	75B_MG	766.572	410.309	0.495963	0.73913	0.430851	91030.1	541.491	188	1.63478	115	0.802676	4.54015e-05	0.220456	1596.39	766.572	GGUGAGUCGCMGCGCACAMG	0.473896	0.220456	0.974191	6.59626	0.932902	0.225726	84922.1	20547.8	0.56	1	NULL
5v3f_74G	74G	761.813	527.081	0.317449	0.778571	0.463964	78553.4	558.442	222	1.58571	140	0.784687	3.32168e-05	0.281525	1705.78	761.813	GGGACGUGGGAGAG	0.307452	0.281525	0.942414	5.70183	0.872672	0.334448	68551.4	26272	0.97	1	0.0736639
5v3f_74G_K	74G_K	730.618	490.656	0.334542	0.778626	0.508264	85734.8	558.667	242	1.84733	131	0.748734	2.82894e-05	0.290383	1763.31	730.618	GACUGGGAGAGK	0.282117	0.290383	0.935052	5.71463	0.859825	0.35451	73717	30393.9	0.97	1	NULL
5v9z_8OS	8OS	532.982	312.371	0.417685	0.753247	0.346667	49059.5	654.284	150	1.94805	77	0.860564	3.77747e-05	0.304052	1314.83	532.982	LCCLCCGAGUCGC	0.202435	0.304052	0.903049	5.50467	0.796024	0.429538	39052.6	21073	0.62	1	0.263295
5vcf_8OS	8OS	578.92	342.626	0.414752	0.72619	0.417722	52234.8	630.367	158	1.88095	84	0.847779	4.22521e-05	0.388462	1376.1	578.92	AAGGCCCGGCU	0.229031	0.388462	0.914503	5.62308	0.892918	0.404579	46641.4	21133.1	0.54	1	0.263295
5vci_8OS	8OS	673.455	362.407	0.470143	0.72	0.43617	70661.4	645.694	188	1.88	100	0.808756	3.10287e-05	0.330847	1556.74	673.455	UAAGGCCCAGGCU	0.240943	0.330847	0.92044	5.93057	0.857021	0.390883	60558.3	27620.3	0.62	1	0.263295
5vr4_UMO	UMO	709.281	464.036	0.391537	0.747748	0.375	54722.1	460.136	168	1.51351	111	0.857505	2.64151e-05	0.244166	1358.5	709.281	AAUCCGAAUG	0.171927	0.244166	0.876515	5.4334	0.695824	0.481375	38077	26341.9	0.76	1	0.522273
5xz1_GET	GET	437.055	280.986	0.366368	0.785714	0.393617	20785.7	354.18	94	1.34286	70	0.926773	0.0001199	0.312681	887.664	437.055	AAAGUUCGCU	0.285071	0.312681	0.935628	4.53346	0.87972	0.352989	18285.6	7337.12	0.74	1	0.164561
6bfb_DKM	DKM	1152.98	777.382	0.327212	0.771277	0.358779	151182	329.394	262	1.39362	188	0.787792	2.59976e-05	0.257036	2050.15	1152.98	GGGGGGUCCACGAAUUUGAGACAGUCUGGAGAGA	0.450283	0.257036	0.970566	7.2487	0.946578	0.240837	143105	36410.2	0.98	1	0.532491
6bfb_DKM_MG	DKM_MG	983.544	656.816	0.332902	0.779762	0.393013	104850	294.477	229	1.3631	168	0.806861	3.75708e-05	0.293288	1713.06	983.544	GGGGGGCCACGAAMGUGAGACGUCUGGAGAGA	0.444924	0.293288	0.969185	6.50005	0.970379	0.246332	101744	25828	0.98	1	NULL
6c63_EKJ	EKJ	796.595	578.523	0.278472	0.821192	0.458333	72924.9	423.742	240	1.5894	151	0.76623	1.88113e-05	0.40761	1707.01	796.595	GAGGAGAAGGAG	0.111511	0.40761	0.832381	5.4107	0.760263	0.554204	55442.1	40415.2	0.95	1	0.378018
6c63_EKJ_K	EKJ_K	790.893	565.932	0.285717	0.8	0.455645	76574.4	429.129	248	1.65333	150	0.743364	1.88757e-05	0.424002	1748.51	790.893	GAGGAGAAGGAGK	0.115354	0.424002	0.839377	5.4716	0.785645	0.543549	60160.3	41622	0.95	1	NULL
6c64_EKM	EKM	852.996	604.088	0.296938	0.814286	0.374449	86101	588.042	227	1.62143	140	0.791141	1.9716e-05	0.338207	1806.26	852.996	GAGGAGAAGAGA	0.17159	0.338207	0.885359	5.96589	0.789212	0.464908	67951.9	40029	0.97	1	0.501801
6c65_EKJ	EKJ	806.243	595.525	0.265264	0.810127	0.453782	70579.7	479.644	238	1.50633	158	0.765643	2.00686e-05	0.482037	1783.82	806.243	GAGGAGUAGGAGA	0.0970788	0.482037	0.820058	5.42373	0.810598	0.572281	57211.8	40391.4	0.95	1	0.378018
6c65_EKJ_K	EKJ_K	770.948	563.543	0.273632	0.796053	0.448133	68126.3	435.794	241	1.58553	152	0.754501	2.10802e-05	0.482549	1719.54	770.948	GAGGAGUAGGAGKA	0.0993295	0.482549	0.823128	5.29589	0.815506	0.567856	55557.4	38685.9	0.95	1	NULL
6c8d_DG	DG	360.372	294.237	0.183518	0.880597	0.173077	225624	665.529	52	0.776119	67	1.34962	0.000107478	0.0275994	801.704	360.372	LCCLCCLCCG	0.884037	0.0275994	0.999186	19.0945	0.97823	0.0403401	220713	9101.71	0.52	1	0.653548
6c8d_DG_MG	DG_MG	441.509	274.121	0.379127	0.830986	0.15	265114	656.092	60	0.84507	71	1.24732	9.0675e-05	0.0329899	922.72	441.509	LCCLCCLCCGMGMGMG	0.882792	0.0329899	0.999166	19.2865	0.981412	0.0408255	260186	10823.4	0.52	1	NULL
6cab_G	G	378.554	322.199	0.149607	0.880597	0.163636	236451	723.574	55	0.820896	67	1.33855	8.7357e-05	0.0340044	857.624	378.554	LCCLCCLCCG	0.865238	0.0340044	0.998884	19.0272	0.975693	0.0472362	230703	11169	0.52	1	0.459751
6ck4_G4P	G4P	436.547	289.739	0.345443	0.768116	0.435897	28087.4	376.648	117	1.69565	69	0.862629	0.000134638	0.327554	975.376	436.547	AGUGGCACGAAGG	0.425307	0.327554	0.965501	4.73674	0.984735	0.260399	27658.6	7313.93	0.91	1	0.214438
6ck4_G4P_MG	G4P_MG	466.076	300.802	0.362897	0.753247	0.46281	29476.5	392.252	121	1.57143	77	0.861812	0.000114691	0.304339	1025.38	466.076	AGUGGCCACCCGGAAGGMG	0.38971	0.304339	0.960053	4.75098	0.945979	0.27982	27884.1	8248.1	0.92	1	NULL
6ck4_G4P_PB	G4P_PB	486.367	314.331	0.361053	0.792208	0.458333	31164.8	388.389	120	1.55844	77	0.864511	0.000115008	0.284745	1045.41	486.367	AGUGGCCACCGGAAGGU	0.413621	0.284745	0.964552	4.88773	0.945844	0.263893	29477	8224.16	0.92	1	NULL
6ck5_PRP	PRP	787.825	523.494	0.339402	0.809524	0.39726	46243.3	250.384	146	1.15873	126	0.892827	5.9142e-05	0.274993	1255.55	787.825	GAAAGGCACCUUGGGGAGGAUAGGU	0.324267	0.274993	0.946814	5.3881	0.880048	0.321781	40696.3	14880.2	0.98	1	0.388481
6ck5_PRP_BA	PRP_BA	670.465	394.797	0.415764	0.77193	0.346154	27981.6	151.391	130	1.14035	114	0.890831	4.85187e-05	0.398406	1072.66	670.465	AAAGGCACCUUGGAGGAUAGGUBABABA	0.112624	0.398406	0.832474	4.54586	0.752214	0.554065	21048.1	15503.6	0.54	1	NULL
6ck5_PRP_MG	PRP_MG	712.051	451.663	0.368578	0.791304	0.230159	38291.6	227.17	126	1.09565	115	0.943105	5.9922e-05	0.245514	1109.19	712.051	AAAGGCACCUUGGGGAGGAUAGGUMG	0.277836	0.245514	0.933858	5.24949	0.820619	0.357645	31422.8	13694.8	0.93	1	NULL
6ck5_PRP_PB	PRP_PB	787.825	523.494	0.339402	0.809524	0.39726	46243.3	250.384	146	1.15873	126	0.892827	5.9142e-05	0.274993	1255.55	787.825	GAAAGGCACCUUGGGGAGGAUAGGU	0.324267	0.274993	0.946814	5.3881	0.880048	0.321781	40696.3	14880.2	0.98	1	NULL
6cxz_U4M	U4M	454.157	319.335	0.337985	0.742857	0.291667	28252.6	474.552	96	1.37143	70	0.947783	8.87287e-05	0.204315	942.064	454.157	AAUCCG	0.316252	0.204315	0.94508	5.12768	0.819326	0.326839	23148.1	9234.06	0.52	1	0.564435
6dlq_PRP	PRP	825.471	456.455	0.455677	0.766129	0.321429	75842.2	252.281	168	1.35484	124	0.882223	5.62106e-05	0.158504	1363.18	825.471	GTPGAAAGGUACCGAGGCGGGUAGGUUUCCC	0.496597	0.158504	0.977443	6.29939	0.900365	0.211198	68285.7	16017.7	0.58	1	0.388481
6dlq_PRP_PB	PRP_PB	827.02	452.646	0.461836	0.755906	0.345679	68019	241.374	162	1.27559	127	0.901967	5.93118e-05	0.171042	1327.75	827.02	GTPGAAAGGUACCGAGGCGGGUAGGUUUCCC	0.476207	0.171042	0.974897	6.08857	0.898267	0.222656	61099.2	15144.8	0.69	1	NULL
6dls_PRP	PRP	890.305	513.015	0.435772	0.742424	0.347594	97338	272.154	187	1.41667	132	0.851698	4.42841e-05	0.157947	1526.67	890.305	GTPGAAAGGUACCGAGGCGGGUAGGUUUCCC	0.500222	0.157947	0.977865	6.76356	0.901915	0.209235	87790.6	20366.6	0.59	1	0.388481
6dls_PRP_MG	PRP_MG	838.684	470.419	0.45156	0.752	0.346821	71923.4	222.761	173	1.384	125	0.852217	5.04625e-05	0.159366	1382.34	838.684	GTPGAAAGGUACCGAGGCGGGUAGGUUUCCCMG	0.445008	0.159366	0.970712	6.0461	0.871959	0.240246	62714.2	17279.3	0.82	1	NULL
6dls_PRP_PB	PRP_PB	871.997	512.151	0.424816	0.746154	0.340659	87591.5	235.31	182	1.4	130	0.852273	4.73993e-05	0.161747	1441.55	871.997	GTPGAAAGGUACCGAGGCGGGUAGGUUUCCC	0.487463	0.161747	0.976342	6.5079	0.897745	0.216231	78634.8	18940	0.82	1	NULL
6dlt_PRP	PRP	871.101	480.847	0.459505	0.784615	0.329545	87558.6	288.243	176	1.35385	130	0.885012	4.62396e-05	0.144754	1443.62	871.101	GTPGAAAGGUACCGAAGGCGGGUAGGUUUCCC	0.483372	0.144754	0.975914	6.59694	0.88324	0.218155	77335.2	19101.4	0.66	1	0.388481
6dlt_PRP_MG	PRP_MG	844.848	457.898	0.470321	0.771654	0.316092	77142.6	239.263	174	1.37008	127	0.880221	5.33638e-05	0.160734	1367.78	844.848	GTPGAAAGGUACCGAAGGCGGGUAGGUUUCCCMG	0.484977	0.160734	0.976045	6.24512	0.895652	0.21757	69093	16783.9	0.62	1	NULL
6dlt_PRP_PB	PRP_PB	871.101	480.847	0.459505	0.784615	0.329545	87558.6	288.243	176	1.35385	130	0.885012	4.62396e-05	0.144754	1443.62	871.101	GTPGAAAGGUACCGAAGGCGGGUAGGUUUCCC	0.483372	0.144754	0.975914	6.59694	0.88324	0.218155	77335.2	19101.4	0.66	1	NULL
6dmc_G4P	G4P	567.005	371.531	0.349886	0.73913	0.427632	46193.8	458.298	152	1.65217	92	0.811553	5.07662e-05	0.270966	1285.29	567.005	GTPGAAGUGGCCACCGUCCCGUGGAAGU	0.277036	0.270966	0.933602	5.27395	0.840269	0.358311	38815.2	16551.7	0.97	1	0.214438
6dmc_G4P_PB	G4P_PB	566.475	371.001	0.350214	0.73913	0.42	46051.2	459.324	150	1.63043	92	0.818817	5.11968e-05	0.264119	1276.65	566.475	GTPGAAGUGGCCACCGUCCCGUGGAAGU	0.280547	0.264119	0.934742	5.29416	0.837749	0.355328	38579.4	16363.3	0.97	1	NULL
6dmd_G4P	G4P	721.465	441.478	0.397359	0.772727	0.384615	60683.7	485.065	169	1.53636	110	0.835486	3.35582e-05	0.242515	1456.62	721.465	GTPGAAGUGGCCACCGUACCCGUGGAAGUUU	0.245526	0.242515	0.92197	5.70305	0.788634	0.387262	47857.2	23500.5	0.76	1	0.214438
6dmd_G4P_MG	G4P_MG	808.992	429.506	0.478296	0.758929	0.412791	62946.1	417.99	172	1.53571	112	0.830938	3.39048e-05	0.239095	1477.44	808.992	GTPGAAGUGGCCACCGUACCCUGGAAGUUUCCCMGMGMGMG	0.259237	0.239095	0.927298	5.75394	0.798875	0.374325	50286.1	23562.3	0.52	1	NULL
6dmd_G4P_PB	G4P_PB	684.472	417.408	0.400346	0.757009	0.371951	56363.9	442.45	164	1.53271	107	0.81759	3.90376e-05	0.244342	1411.32	684.472	GTPGAAGUGGCCACCGUACCCUGGAAGUUU	0.266143	0.244342	0.929872	5.58132	0.809456	0.367883	45624.1	20735.3	0.79	1	NULL
6dme_G4P	G4P	462.374	322.902	0.309462	0.783133	0.38983	29479	399.789	118	1.42169	83	0.861006	8.95196e-05	0.275115	1028.68	462.374	AAGUGGCCACCGUGGCAAGUU	0.312686	0.275115	0.943878	4.78533	0.871632	0.330295	25694.8	9736.78	0.97	1	0.214438
6dme_G4P_MG	G4P_MG	500.267	303.958	0.403733	0.777778	0.410256	28879.5	355.146	117	1.44444	81	0.868387	9.42887e-05	0.311718	1027.87	500.267	GTPGAAGUGGCCACUGCAAGUUMGMGMGMG	0.314188	0.311718	0.943669	4.7889	0.901018	0.330891	26020.9	9555.95	0.56	1	NULL
6dme_G4P_PB	G4P_PB	501.332	336.574	0.338623	0.772727	0.447154	30337.1	385.743	123	1.39773	88	0.850442	8.03682e-05	0.333411	1092.5	501.332	GTPGAAGUGGCCACCGUGGCAAGU	0.273098	0.333411	0.93156	4.80648	0.886478	0.363588	26893.1	11030.2	0.95	1	NULL
6dn1_GZ7	GZ7	1158.84	752.693	0.3524	0.763158	0.390805	129132	355.669	261	1.37368	190	0.760164	2.25059e-05	0.349193	2073.53	1158.84	GGGGGGGAAUUUGAGACAGUCUGGAUGAG	0.328493	0.349193	0.946246	6.82777	0.940015	0.323447	121386	41767.4	0.97	1	0.262404
6dn1_GZ7_K	GZ7_K	1113.76	695.225	0.377742	0.764045	0.404858	116368	352.435	247	1.38764	178	0.798062	2.6368e-05	0.303185	1912.8	1113.76	GGGGGGCGAAUUGGACGUCGGAUGAGK	0.356408	0.303185	0.953604	6.60563	0.923783	0.301064	107499	35034.3	0.98	1	NULL
6dn2_GZG	GZG	1096.17	724.762	0.341475	0.763158	0.404762	132261	326.305	252	1.32632	190	0.771427	2.64674e-05	0.297232	1960.35	1096.17	GGGGGGGAAAUUGACGACGUCUGGAUGAG	0.403154	0.297232	0.962562	6.96437	0.948883	0.271063	125500	35851	0.98	1	0.333192
6dn2_GZG_K	GZG_K	1211.51	733.577	0.39745	0.763285	0.379032	141843	340.068	248	1.19807	207	0.803844	2.67557e-05	0.276849	2059.85	1211.51	GGGGGGGAAAUUGACGACGUCUGGAUGAGAK	0.434778	0.276849	0.968	7.24291	0.95238	0.250949	135088	35595.4	0.8	1	NULL
6dn3_GZ4	GZ4	1029.72	686.519	0.335893	0.769663	0.339207	107418	276.792	227	1.27528	178	0.773499	3.51275e-05	0.304138	1781.42	1029.72	GGGGGGGAAUUGAGACGUCUGGAUGAG	0.428167	0.304138	0.966473	6.62138	0.968866	0.256767	104074	27581.4	0.98	1	0.432175
6e1s_HLV	HLV	711.333	429.923	0.423956	0.826446	0.380952	60777.2	499.354	168	1.38843	121	0.870947	2.97823e-05	0.328238	1431.86	711.333	UGGGUCGAGUNNCCCAACA	0.189529	0.328238	0.896374	5.81551	0.80241	0.443299	48768.2	26942.5	0.72	1	0.746775
6e1t_HLV	NULL	652.096	382.542	0.428151	0.789474	0.402516	65798.1	511.778	159	1.39474	114	0.876253	4.72734e-05	0.311359	1384.89	652.096	GGUCGAGUNNNCAACA	0.359443	0.311359	0.954057	6.2003	0.931985	0.299625	61322.9	19714.8	0.31	1	NULL
6e1u_HMJ	HMJ	783.69	443.416	0.450667	0.8	0.391061	68093.2	501.743	179	1.32593	135	0.8524	2.46077e-05	0.33745	1544.66	783.69	UGGGUCGAGUNNCCCAACA	0.168927	0.33745	0.883473	5.97376	0.784997	0.468482	53453	31900.4	0.55	1	0.773692
6e1v_HMV	HMV	711.688	445.919	0.383291	0.782258	0.392857	113160	656.923	168	1.35484	124	0.894649	3.99876e-05	0.0994925	1574.42	711.688	GGUCGAGUNNCAACAA	0.528604	0.0994925	0.981117	7.61596	0.87519	0.193413	99036.1	21886.5	0.88	1	0.731757
6e8u_HZD	HZD	434.033	351.124	0.191807	0.84	0.104167	41791.9	477.496	48	0.48	100	1.35131	0.000301763	0.0440602	743.992	434.033	GGUUGUAUG	0.790391	0.0440602	0.997134	8.57726	0.954152	0.0756589	39875.8	3161.93	0.69	1	0.0585226
6e8u_HZD_K	HZD_K	432.337	336.645	0.222126	0.811881	0.104167	41791.9	477.496	48	0.475248	101	1.35131	0.000301763	0.0440602	743.992	432.337	GGUUGUAUGK	0.790391	0.0440602	0.997134	8.57726	0.954152	0.0756589	39875.8	3161.93	0.69	1	NULL
6fz0_SAM	SAM	994.177	526.277	0.484198	0.73125	0.383562	128719	621.222	219	1.36875	160	0.832277	2.15959e-05	0.298249	1941.26	994.177	CBVGCAUUUGUAUUGUAGUACUAAA	0.324112	0.298249	0.946408	7.37137	0.897807	0.322975	115565	41573	0.75	1	0.336655
6fz0_SAM_CA	SAM_CA	994.177	526.277	0.484198	0.73125	0.383562	128719	621.222	219	1.36875	160	0.832277	2.15959e-05	0.298249	1941.26	994.177	CBVGCAUUUGUAUUGUAGUACUAAA	0.324112	0.298249	0.946408	7.37137	0.897807	0.322975	115565	41573	0.75	1	NULL
6fz0_SAM_MG	SAM_MG	990.574	521.353	0.490039	0.72327	0.378995	124720	590.309	219	1.37736	159	0.827085	2.07842e-05	0.279047	1938.14	990.574	CBVGCAUUUGUAUUGUAGUACUAAAMG	0.305975	0.279047	0.942048	7.2303	0.869631	0.335479	108460	41840.9	0.75	1	NULL
6fz0_SAM_NA	SAM_NA	911.238	509.373	0.452255	0.768212	0.393035	116278	570.842	201	1.33113	151	0.85009	2.57538e-05	0.266672	1815.95	911.238	CBVGCAUUUGUAUUGUACGUACUAAANA	0.356158	0.266672	0.954195	7.2707	0.895941	0.299185	104178	34788.7	0.55	1	NULL
6gzk_FH8	FH8	965.278	595.309	0.385781	0.76875	0.419913	115430	708.275	231	1.44375	160	0.823189	2.49845e-05	0.382417	2006.58	965.278	GACGACUUGGCGCAGAGGUA	0.319674	0.382417	0.943033	6.90518	0.959493	0.332698	110755	38403.4	0.77	1	0.354924
6gzr_FH8	FH8	789.638	518.985	0.343288	0.757812	0.384211	83927.4	661.925	190	1.48438	128	0.841234	3.11362e-05	0.323122	1674.38	789.638	GCUUGGCUGCAGAGGUAC	0.297982	0.323122	0.939123	6.41995	0.897837	0.34358	75353.1	28835.8	0.97	1	0.354924
6n5k_2BA	2BA	611.537	322.071	0.476008	0.689076	0.478261	39593	231.016	161	1.35294	119	0.832079	6.28885e-05	0.386507	1211.1	611.537	GCCGAAGGAUAUCCCGGCAAAAA	0.268284	0.386507	0.928517	4.84793	0.924489	0.371289	36603.3	14700.5	0.71	1	0.157187
6n5l_2BA	2BA	660.799	342.975	0.483527	0.692308	0.436364	47504.3	261.662	165	1.26923	130	0.810854	5.52886e-05	0.34631	1321.83	660.799	GCCGAAGGAUAUCCCGCGGCAAAAA	0.29453	0.34631	0.937597	5.2056	0.913278	0.347724	43384.7	16518.4	0.53	1	0.157187
6n5o_2BA	2BA	615.43	326.423	0.471258	0.715517	0.429487	40877	245.667	156	1.34483	116	0.806554	6.42195e-05	0.392599	1232.65	615.43	GCCGAAGGAUACCCGGCAAAA	0.284988	0.392599	0.933366	5.01008	0.942216	0.358926	38515	14671.8	0.67	1	0.157187
6n5p_2BA	2BA	619.823	322.839	0.481282	0.677966	0.448718	41369.5	237.287	156	1.32203	118	0.82591	6.30044e-05	0.343909	1231.98	619.823	GCCGAAGGAUAUCCCGGCAAAAA	0.292501	0.343909	0.937091	4.99376	0.909875	0.349084	37641.1	14441.4	0.5	1	0.157187
6n5q_2BA	2BA	626.639	332.321	0.472434	0.711864	0.42236	41389.8	241.355	161	1.36441	118	0.817814	6.0045e-05	0.396577	1254.26	626.639	GCCGAAGGAUACCCGGCAAAAA	0.265626	0.396577	0.927293	4.9663	0.930321	0.374337	38505.8	15493.7	0.67	1	0.157187
6n5r_2BA	2BA	635.513	332.87	0.478886	0.699187	0.438356	38549.3	248.534	146	1.18699	123	0.816267	7.09551e-05	0.38583	1231.45	635.513	GCCGAAGGAUACCCGCGGCAAAAA	0.300478	0.38583	0.93796	5.02269	0.948439	0.346744	36561.7	13366.8	0.53	1	0.157187
6n5t_2BA	2BA	666.512	348.796	0.479432	0.693548	0.42515	46236.2	263.971	167	1.34677	124	0.819839	5.65856e-05	0.391643	1321.1	666.512	GCCGAAGGAUAUCCCCGGCAAAAA	0.284019	0.391643	0.93312	5.14897	0.940733	0.359566	43496	16625	0.67	1	0.157187
6od9_AMZ_K	AMZ_K	477.215	311.601	0.354674	0.780488	0.275862	17241.2	222.242	87	1.06098	82	0.951389	7.03039e-05	0.276233	807.488	477.215	UGACGCACCGACCGUCUGG	0.139184	0.276233	0.83925	4.26295	0.659086	0.543746	11363.4	9374.81	0.59	1	NULL
6od9_AMZ_MG	AMZ_MG	473.118	310.438	0.351777	0.77381	0.268293	16092.5	244.303	82	0.97619	84	0.968851	8.24913e-05	0.257704	799.84	473.118	UGACCACCGACCGUCUGGMG	0.15526	0.257704	0.859938	4.22785	0.67755	0.510398	10903.5	8213.59	0.59	1	NULL
6pq7_OXV	OXV	716.56	467.31	0.355493	0.782946	0.375	101115	624.496	184	1.42636	129	0.852	3.18976e-05	0.226943	1637.52	716.56	GAGGUUUGUAUG	0.390098	0.226943	0.961328	7.03541	0.888271	0.275406	89817.1	27847.6	0.98	1	NULL
6pq7_OXV_K	OXV_K	715.582	460.054	0.365892	0.776923	0.417526	108349	618.706	194	1.49231	130	0.837815	3.2911e-05	0.219651	1651.82	715.582	GAGGUUUGUAUGK	0.425045	0.219651	0.967304	7.08325	0.904381	0.253621	97988.7	27479.6	0.97	1	NULL
6qiq_J48	J48	981.114	674.273	0.318032	0.771429	0.389671	97449.5	744.541	213	1.52143	140	0.829627	1.24954e-05	0.433065	2002.98	981.114	CACSLAGCGG	0.0898161	0.433065	0.797686	6.67212	0.734346	0.603073	71561.6	58769.1	0.96	1	0.312032
6qir_J48	J48	1061.41	722.776	0.324077	0.762821	0.348548	129564	688.309	241	1.54487	156	0.812265	1.70763e-05	0.265364	2085.57	1061.41	GCACAGGC	0.261497	0.265364	0.928353	7.00736	0.822376	0.3717	106550	48158.9	0.98	1	0.312032
6qis_J48	J48	1292.52	903.267	0.306449	0.773585	0.329317	153113	642.982	249	1.17453	212	0.810034	1.24641e-05	0.216725	2320.92	1292.52	CAGCAGCG	0.2375	0.216725	0.917656	7.42846	0.758358	0.397376	116114	60843.3	0.98	1	0.312032
6qit_J48	J48	1384.64	975.184	0.300364	0.779279	0.395973	172150	585.716	298	1.34234	222	0.767221	1.05155e-05	0.259398	2488.17	1384.64	CAGCAGC	0.210716	0.259398	0.906036	7.25595	0.766099	0.423201	131884	72854.3	0.98	1	0.312032
6e8t_HZG	NULL	308.019	263.046	0.148056	0.848837	0	4386.72	91.4956	25	0.290698	86	1.35906	0.000879211	0.101722	362.136	308.019	GGUUGUAUG	0.479116	0.101722	0.975421	3.88867	0.849847	0.220347	3728.04	966.602	0.51	1	NULL
6e8t_HZG_K	NULL	306.46	255.403	0.168664	0.83908	0	4386.72	91.4956	25	0.287356	87	1.35906	0.000879211	0.101722	362.136	306.46	GGUUGUAUGK	0.479116	0.101722	0.975421	3.88867	0.849847	0.220347	3728.04	966.602	0.88	1	NULL

## Sheet: ribosomes
id	lig	csa	hsa	psa_r	fr_hpb_atoms	fr_buried_sl_atoms	PMI3	exp_sl_sa	no_sl_atoms	sl_bs_r	no_bs_atoms	sa_vol_r	InertialShapeFactor	SpherocityIndex	vol	csa	binding_site_seq	Asphericity	SpherocityIndex	Eccentricity	RadiusOfGyration	NPR2	NPR1	PMI2	PM1	score	druggability	QED_mean
1fjg_SCM	SCM	715.612	313.88	0.574469	0.612903	0.322581	46071.4	268.846	155	1.25	124	0.86201	4.71254e-05	0.364746	1256.73	715.612	UGACGCAGCUACGUGGCAGLNALAGLYGLYARGARGPHE	0.229566	0.364746	0.915359	5.30774	0.874182	0.402639	40274.8	18550.1	0.07	0	0.340782
1fjg_SCM_MG	SCM	723.573	316.767	0.575286	0.619048	0.329114	47722.4	274.461	158	1.25397	126	0.861089	4.49797e-05	0.362316	1280.69	723.573	UGACGCAGCUACGUGGCAGLNALAGLYGLYARGARGPHE	0.226746	0.362316	0.914264	5.34801	0.869604	0.405119	41499.6	19333.3	0.11	0	0.340782
1fjg_SRY	SRY	459.558	235.46	0.506194	0.597561	0.269841	14506.1	201.594	63	0.768293	82	1.07946	0.000178987	0.167904	699.792	459.558	UUACGGGGCAAACGLYSLYSPROASNLYSASP	0.337879	0.167904	0.950402	4.50632	0.807548	0.311025	11714.4	4511.76	0.04	0	0.0678814
1fjg_SRY_MG	SRY	459.214	241.155	0.491668	0.616279	0.238806	17965.6	192.336	67	0.77907	86	1.07645	0.000208005	0.119221	700.016	459.214	UUACGGGGUCAAACGLYSLYSPROASNLYSASP	0.464616	0.119221	0.973525	4.82169	0.85419	0.22858	15346	4106.58	0.04	0	0.0678814
1hnw_TAC	TAC	204.124	85.8292	0.610004	0.666667	0.269231	4803.19	289.335	26	0.619048	42	1.30189	0.00089026	0.251415	414.576	204.124	AGGCCUGG	0.47976	0.251415	0.974541	4.09727	0.958733	0.224208	4604.98	1076.91	0.03	0	0.264685
1hnw_TAC_MG	TAC	203.789	82.3122	0.621447	0.666667	0.192308	4803.19	283.351	26	0.619048	42	1.30189	0.00089026	0.251415	414.576	203.789	AGGCCUGGMG	0.47976	0.251415	0.974541	4.09727	0.958733	0.224208	4604.98	1076.91	0.03	0	0.264685
1hnx_PCY	PCY	652.885	351.879	0.467323	0.681035	0.352941	33080	324.178	136	1.17241	116	0.8704	4.70995e-05	0.420496	1182.97	652.885	UGAGAUUAGAACCGUAGUCUUUGLYGLYALALYS	0.130357	0.420496	0.855154	4.85307	0.807654	0.518375	26717.2	17147.8	0.18	0	0.172457
1hnz_HYG	HYG	180.977	96.1165	0.478392	0.714286	0	1485.05	125.281	13	0.309524	42	1.64518	0.00536284	0.0233301	214.08	180.977	AGUCGUUCU	0.698205	0.0233301	0.99356	3.09603	0.902371	0.113305	1340.07	168.264	0.03	0	0.152267
1i97_TAC	TAC	209.754	99.7535	0.549826	0.651163	0.305556	3762.6	212.49	36	0.837209	43	1.21114	0.000426834	0.214215	398.616	209.754	AAGCAUGGU	0.20092	0.214215	0.896648	3.06119	0.711048	0.442744	2675.39	1665.87	0.03	0	0.264685
1i97_TAC_MG	TAC	143.423	80.3605	0.466882	0.694444	0.0555556	1235.4	146.885	18	0.5	36	1.41481	0.00187992	0.224214	239.448	143.423	GCAUGGMG	0.287712	0.224214	0.936897	2.48511	0.811945	0.349605	1003.08	431.903	0.03	0	0.264685
1ibk_PAR	PAR	607.428	340.409	0.448428	0.731959	0.384058	46471.4	567.653	138	1.42268	97	0.925981	5.8469e-05	0.371006	1249.77	607.428	GUCACGCGGCGAAGUTHRLYS	0.300991	0.371006	0.938619	5.65626	0.937287	0.344954	43557	16030.5	0.32	0	0.113786
1ibl_PAR	PAR	684.866	388.635	0.43671	0.715596	0.333333	46097.6	507.723	132	1.21101	109	0.932477	5.23998e-05	0.311683	1269.16	684.866	CGUCACGCCGAAGUCUUVALTHRPROASNSERALA	0.27542	0.311683	0.932692	5.69617	0.871207	0.360673	40160.6	16626.1	0.21	0	0.113786
1j7t_PAR	PAR	512.658	314.204	0.395676	0.755814	0.311927	32606.6	458.628	109	1.26744	86	0.948064	8.83527e-05	0.334552	1039.67	512.658	UGAAGUCCGUCACA	0.328354	0.334552	0.946618	5.29451	0.928672	0.322357	30280.8	10511	0.15	0	0.113786
1kc8_BLS	BLS	398.006	213.597	0.480032	0.701299	0.204545	6761.38	230.564	44	0.571429	77	1.28146	0.000214093	0.362089	515.84	398.006	ACCGGUACCAUUACA	0.13323	0.362089	0.853719	3.81445	0.753793	0.520733	5096.68	3520.87	0.03	0	0.152127
1kc8_BLS_K	BLS	516.031	259.801	0.508127	0.685393	0.111111	13400.7	240.324	63	0.707865	89	1.17354	8.76794e-05	0.346991	698.184	516.031	ACCGGUACCAAUUACAK	0.112647	0.346991	0.814583	4.47503	0.681537	0.580046	9133.1	7773.05	0.09	0	0.152127
1kc8_BLS_MG	BLS	537.302	292.221	0.46516	0.677083	0.176471	17261.1	254.025	68	0.708333	96	1.15434	8.65815e-05	0.273735	754.8	537.302	GACCCGGUACCAAUUACA	0.166961	0.273735	0.876509	4.82244	0.719428	0.481386	12418.1	8309.25	0.09	0	0.152127
1kqs_BTN	NULL	172.418	126.737	0.270106	0.833333	0	1480.44	153.038	14	0.388889	36	1.54141	0.00266845	0.113044	234.984	172.418	CGAAAGUG	0.48354	0.113044	0.975989	3.0247	0.860494	0.21782	1273.91	322.47	0.16	0	NULL
1m90_PHA	PHA	473.192	295.706	0.386744	0.681818	0.174603	14264	178.891	63	0.715909	88	1.04356	0.00024793	0.210062	664.52	473.192	GACCACCACUUUCA	0.424453	0.210062	0.967301	4.50219	0.896955	0.253631	12794.1	3617.78	0.12	0	0.607318
1m90_PHA_CA	PHA	473.192	295.706	0.386744	0.681818	0.174603	14264	178.891	63	0.715909	88	1.04356	0.00024793	0.210062	664.52	473.192	GACCACCACUUUCA	0.424453	0.210062	0.967301	4.50219	0.896955	0.253631	12794.1	3617.78	0.12	0	0.607318
1m90_PHA_MG	PHA	399.618	250.124	0.37668	0.671053	0.121951	7807.49	166.05	41	0.539474	76	1.17141	0.00045864	0.208624	529.4	399.618	GACCACACUUUCA	0.428894	0.208624	0.968005	4.12787	0.898546	0.250932	7015.39	1959.15	0.16	0	0.607318
1n33_PAR	PAR	530.998	310.868	0.42076	0.765432	0.285714	27175.4	468.553	98	1.20988	81	0.981952	6.81589e-05	0.351623	1004.75	530.998	CGUCACGGCGAAGUCGTHR	0.188675	0.351623	0.896176	5.11395	0.821839	0.443699	22333.8	12057.7	0.07	0	0.113786
1njm_SPS	SPS	155.914	98.0516	0.375038	0.727273	0	4142.38	398.899	18	0.545455	33	1.5864	0.00124233	0.048078	348.376	155.914	CCGGCUCAGGC	0.578875	0.048078	0.985787	4.41273	0.864572	0.168002	3581.39	695.93	0.16	0	0.436064
1njn_SPS	SPS	145.131	87.6974	0.397849	0.76	0.0588235	3485.62	371.574	17	0.68	25	1.59977	0.00126442	0.0388676	322.408	145.131	CGGCUCA	0.536507	0.0388676	0.981825	4.1587	0.836461	0.189791	2915.59	661.538	0.04	0	0.436064
1ob5_ENX	NULL	688.391	425.85	0.381384	0.648148	0.277228	66842.8	395.097	101	0.935185	108	1.05396	7.29904e-05	0.0864942	1078.93	688.391	ILETHRALAALAARGLEUARGGLNVALGLYGLNTYRGLUTYRLEULYSLYSGLUGLUGLYTYRPHEARGTHRARGPHEALATHRGLYALA	0.554223	0.0864942	0.98363	7.53233	0.879175	0.1802	58766.5	12045.1	0.27	0	NULL
1ob5_ENX_CA	NULL	401.568	224.431	0.441112	0.636364	0.225352	19614.1	277.651	71	1.07576	66	1.05265	0.000245008	0.115034	681.424	401.568	ARGLEUARGGLNGLYGLNTYRGLUTYRLEULYSLYSGLUGLUGLYTHRALA	0.543245	0.115034	0.982553	4.89053	0.893764	0.185984	17530.4	3647.9	0.03	0	NULL
1ob5_ENX_MG	NULL	401.568	224.431	0.441112	0.636364	0.225352	19614.1	277.651	71	1.07576	66	1.05265	0.000245008	0.115034	681.424	401.568	ARGLEUARGGLNGLYGLNTYRGLUTYRLEULYSLYSGLUGLUGLYTHRALA	0.543245	0.115034	0.982553	4.89053	0.893764	0.185984	17530.4	3647.9	0.03	0	NULL
1ob5_ENX_PB	NULL	644.923	395.883	0.386155	0.660194	0.252525	65529.7	395.967	99	0.961165	103	1.10214	7.66348e-05	0.0747851	1009.57	644.923	ILETHRALAALAARGLEUARGGLNVALGLYGLNTYRGLUTYRLEULYSLYSGLUGLUGLYTYRPHEARGTHRARGPHEALATHRALA	0.565437	0.0747851	0.984648	7.51785	0.876579	0.174553	57441.9	11438.4	0.22	0	NULL
1ob5_GNP	NULL	450.536	274.119	0.41594	0.594937	0.393617	19429.8	220.544	94	1.18987	79	0.962673	0.000138486	0.347593	824.776	450.536	VALASPHISGLYLYSTHRTHRTYRASPGLYILETHRCYSPROGLYHISASNLYSASPMETSERALALEULEULEU	0.302391	0.347593	0.939714	4.41186	0.920135	0.341961	17878.1	6644.25	0.09	0	NULL
1ob5_GNP_CA	NULL	425.389	256.755	0.413346	0.578947	0.372093	17207.7	201.104	86	1.13158	76	0.984229	0.000152292	0.341039	775.8	425.389	VALASPHISGLYLYSTHRTHRTYRASPGLYILETHRCYSPROGLYHISASNLYSASPMETSERALALEULEU	0.294926	0.341039	0.937847	4.33538	0.909473	0.347048	15649.9	5971.9	0.04	0	NULL
1ob5_GNP_MG	NULL	404.584	229.75	0.451386	0.589744	0.360465	17113.7	168.695	86	1.10256	78	0.959797	0.000170472	0.251719	760.24	404.584	VALASPHISGLYLYSTHRTHRLEUTYRASPGLYILETHRPROGLYHISASNLYSASPMETSERALALEULEUMG	0.351076	0.251719	0.953298	4.25268	0.881151	0.302032	15079.7	5168.88	0.04	0	NULL
1ob5_GNP_PB	NULL	418.247	246.36	0.43598	0.573333	0.356322	17848.2	189.12	87	1.16	75	0.970271	0.000153508	0.243134	776.216	418.247	VALASPHISGLYLYSTHRTHRTYRASPGLYILETHRCYSPROGLYHISASNLYSASPMETSERALALEULEU	0.332909	0.243134	0.949239	4.31123	0.861829	0.314555	15382.1	5614.23	0.02	0	NULL
1ob5_PHA	NULL	149.873	77.5373	0.484025	0.65	0	356.642	49.9121	10	0.25	40	1.65226	0.0042436	0.377945	155.416	149.873	HISVALGLUPHETHRMETHISARGASNVALGLYA	0.136418	0.377945	0.858654	1.84317	0.775725	0.512556	276.656	182.799	0.03	0	NULL
1ob5_PHA_CA	NULL	173.807	89.8929	0.48399	0.658537	0.0833333	526.392	49.1475	12	0.292683	41	1.57871	0.00335218	0.297989	177.864	173.807	LYSHISVALGLUTHRMETHISARGASNVALGLYA	0.19253	0.297989	0.897259	2.01368	0.779062	0.441505	410.092	232.405	0.03	0	NULL
1ob5_PHA_MG	NULL	149.873	77.5373	0.484025	0.65	0	356.642	49.9121	10	0.25	40	1.65226	0.0042436	0.377945	155.416	149.873	HISVALGLUPHETHRMETHISARGASNVALGLYA	0.136418	0.377945	0.858654	1.84317	0.775725	0.512556	276.656	182.799	0.03	0	NULL
1ob5_PHA_PB	NULL	149.873	77.5373	0.484025	0.65	0	356.642	49.9121	10	0.25	40	1.65226	0.0042436	0.377945	155.416	149.873	HISVALGLUPHETHRMETHISARGASNVALGLYA	0.136418	0.377945	0.858654	1.84317	0.775725	0.512556	276.656	182.799	0.03	0	NULL
1pbr_BDR	BDR	168.229	100.735	0.401202	0.8	0	1416.36	174.772	9	0.225	40	1.75815	0.00656689	0.0849639	213.112	168.229	GUCAUGAAG	0.724341	0.0849639	0.994709	3.67211	0.955558	0.102736	1353.42	145.511	0.04	0	NULL
1pbr_CYY	CYY	307.201	208.999	0.321876	0.83871	0.142857	7811.49	189.694	49	0.790323	62	1.10803	0.00022582	0.142978	530.032	307.201	GUCACUGAAGUC	0.246515	0.142978	0.917382	3.73322	0.702081	0.398007	5484.3	3109.03	0.16	0	NULL
1pbr_IDG	IDG	462.103	252.965	0.459484	0.768293	0.208955	11756.2	169.089	67	0.817073	82	1.02327	0.000119298	0.299086	685.56	462.103	GUCACACGGUGAAG	0.148278	0.299086	0.861112	4.02821	0.713054	0.508416	8382.84	5977.06	0.04	0	NULL
1pbr_PA1	PA1	519.368	299.087	0.431401	0.75	0.361345	22296.4	231.82	119	1.23958	96	0.846036	8.22751e-05	0.562619	996.072	519.368	GUCACAGUGAAGUC	0.139492	0.562619	0.856782	4.3818	0.94598	0.515679	21091.9	11497.8	0.18	0	NULL
1q7y_PUY	NULL	366.08	283.74	0.262194	0.74026	0	12879.2	199.49	34	0.441558	77	1.34044	0.000841326	0.0846119	508.008	366.08	GACUGUCGCGUUADAPO4	0.757056	0.0846119	0.995996	5.69677	0.96865	0.0893949	12475.5	1151.34	0.36	0	NULL
1ttt_GNP	GNP	381.624	197.153	0.509795	0.544118	0.245614	12546	149.004	57	0.838235	68	1.07428	0.000326013	0.155227	614.176	381.624	VALASPHISGLYLYSTHRTHRTYRASPGLYILETHRASPCYSPROGLYHISASNLYSASPMETSERALALEULEU	0.484168	0.155227	0.975972	4.39604	0.891234	0.217898	11181.4	2733.74	0.02	0	0.203675
1ttt_GNP_CA	GNP	383.127	191.532	0.524106	0.544118	0.115385	11543.4	141.339	52	0.764706	68	1.15299	0.000381066	0.132556	557.592	383.127	VALASPHISGLYLYSTHRTHRTYRASPGLYILETHRCYSPROGLYHISASNLYSASPMETSERALALEULEU	0.512212	0.132556	0.979313	4.39734	0.890105	0.202351	10274.9	2335.83	0.02	0	0.203675
1ttt_GNP_MG	GNP	353.787	175.913	0.540816	0.568965	0.148936	8446.43	149.581	47	0.810345	58	1.16094	0.000446282	0.190429	503.592	353.787	VALASPHISGLYLYSTHRTHRTYRGLYILETHRPROGLYASNLYSASPMETSERALALEULEUMG	0.449856	0.190429	0.971244	3.99704	0.89747	0.238088	7580.42	2010.99	0.02	0	0.203675
1ttt_GNP_PB	GNP	381.624	197.153	0.509795	0.544118	0.245614	12546	149.004	57	0.838235	68	1.07428	0.000326013	0.155227	614.176	381.624	VALASPHISGLYLYSTHRTHRTYRASPGLYILETHRASPCYSPROGLYHISASNLYSASPMETSERALALEULEU	0.484168	0.155227	0.975972	4.39604	0.891234	0.217898	11181.4	2733.74	0.02	0	0.203675
1ttt_PHE	PHE	650.624	317.929	0.511545	0.587156	0.274725	20630.1	117.805	91	0.834862	109	0.984986	0.000109043	0.281343	849.744	650.624	CCAGLULYSASPLYSTHRALAHISVALGLUSERGLUASPVALTHRILEVALTHRGLUMETHISARGLYSASNVALGLY	0.261793	0.281343	0.928463	4.56378	0.835547	0.371425	17237.4	7662.56	0.03	0	0.597536
1ttt_PHE_CA	PHE	650.624	317.929	0.511545	0.587156	0.274725	20630.1	117.805	91	0.834862	109	0.984986	0.000109043	0.281343	849.744	650.624	CCAGLULYSASPLYSTHRALAHISVALGLUSERGLUASPVALTHRILEVALTHRGLUMETHISARGLYSASNVALGLY	0.261793	0.281343	0.928463	4.56378	0.835547	0.371425	17237.4	7662.56	0.03	0	0.597536
1vq6_BTN	BTN	82.3538	45.1179	0.453061	0.590909	0	75.9636	61.2516	4	0.181818	22	2.23458	0.0934962	0.115991	76.736	82.3538	GAAUG	0.654335	0.115991	0.991069	1.28246	0.947088	0.133349	71.9442	10.1297	0.03	0	NULL
1vq6_BTN_CA	BTN	82.3538	45.1179	0.453061	0.590909	0	75.9636	61.2516	4	0.181818	22	2.23458	0.0934962	0.115991	76.736	82.3538	GAAUG	0.654335	0.115991	0.991069	1.28246	0.947088	0.133349	71.9442	10.1297	0.03	0	NULL
1vq7_PAE	PAE	124.092	77.9604	0.371755	0.6875	0	210.325	47.448	6	0.1875	32	1.9685	0.0216944	0.071116	110.008	124.092	GACAUUR3UA5AAA	0.538121	0.071116	0.982075	1.72898	0.860069	0.188492	180.894	39.6447	0.16	0	NULL
1vq7_PAE_CA	PAE	124.092	77.9604	0.371755	0.6875	0	210.325	47.448	6	0.1875	32	1.9685	0.0216944	0.071116	110.008	124.092	GACAUUR3UA5AAA	0.538121	0.071116	0.982075	1.72898	0.860069	0.188492	180.894	39.6447	0.16	0	NULL
1vvj_PAR	PAR	543.089	272.571	0.506601	0.732558	0.398058	25994.2	354.072	103	1.19767	86	0.930376	0.000111652	0.368862	972.16	543.089	CACGGCGAAGUTHRLYSAC	0.324335	0.368862	0.94464	4.89462	0.952273	0.328109	24753.6	8528.94	0.23	0	0.113786
1xmq_PAR	PAR	728.531	423.886	0.420819	0.72807	0.331034	51957.2	499.614	145	1.27193	114	0.8833	4.30259e-05	0.355169	1390.46	728.531	GUCACGCCGAAGUCT6AARGTHRVALTHRPROASNSERALA	0.240741	0.355169	0.919931	5.81716	0.876496	0.39208	45540.2	20371.4	0.25	0	0.113786
1xnq_PAR	PAR	619.556	369.285	0.409098	0.75	0.31746	44535.8	515.808	126	1.3125	96	0.924209	5.31355e-05	0.295824	1223.81	619.556	CGUCACGGCGAAGUCVALTHRPROSER	0.273102	0.295824	0.932162	5.71377	0.856748	0.362042	38155.9	16123.8	0.29	0	0.113786
1xnr_PAR	PAR	679.806	393.28	0.425618	0.755102	0.351724	51637.1	543.509	145	1.47959	98	0.894911	4.40401e-05	0.330904	1360.34	679.806	CGUCACGCGAAGUCGCTHRPRO	0.251935	0.330904	0.92451	5.77279	0.866793	0.381158	44758.7	19681.9	0.33	0	0.113786
1z58_RAP	RAP	274.838	165.479	0.409439	0.684211	0	3269.59	196.576	15	0.263158	57	1.6768	0.00130121	0.0463317	295.024	274.838	GCAACCACCUCA	0.52404	0.0463317	0.980547	4.2933	0.835086	0.196286	2730.39	641.775	0.04	0	0.155511
1zz5_CNY	CNY	391.12	225.087	0.433936	0.787879	0.301205	19201.7	346.467	83	1.25758	66	0.964291	0.000176199	0.197795	766.992	391.12	UGAAGUUCACA	0.412813	0.197795	0.965516	4.54101	0.880828	0.260343	16913.4	4999.04	0.03	0	0.142635
2a04_NMY	NMY	442.949	260.17	0.419797	0.788732	0.404255	27432.7	407.389	94	1.32394	71	0.955789	0.000130796	0.251204	903.024	442.949	UGAAGUGUCAC	0.420459	0.251204	0.9662	5.14956	0.924981	0.257793	25374.7	7071.96	0.19	0	0.113925
2bh2_SAH	SAH	618.966	376.023	0.407153	0.677419	0.271028	29089.3	107.228	107	0.862903	124	0.972838	4.07598e-05	0.30652	1002.63	618.966	ARGTYRARGASPPHEILEGLNPHECYSGLYMETGLYASNPHEVALGLUGLYVALLEUGLUASNLEUGLUASPPROALAARGALAGLYALACYSAAAFMU	0.126804	0.30652	0.82737	5.02099	0.665944	0.561658	19371.9	16338.2	0.45	0	0.348875
2bh2_SAH_CA	SAH	626.628	381.02	0.405801	0.672	0.298246	30352.2	109.616	114	0.912	125	0.957315	4.44479e-05	0.331616	1018.86	626.628	ARGTYRARGASPPHEILEGLNPHECYSGLYMETGLYASNPHEVALGLUGLYVALLEUGLUASNLEUGLUASPPROALAARGALAGLYALAGLYVALCYSAAAFMU	0.132111	0.331616	0.847056	4.99218	0.717048	0.531504	21764	16132.3	0.31	0	0.348875
2f4s_XXX	XXX	464.737	278.683	0.407072	0.819277	0.297872	26989.8	398.126	94	1.13253	83	0.969393	0.000129345	0.302152	903.088	464.737	GCACGUGAAGUC	0.401306	0.302152	0.962143	5.15583	0.95145	0.272545	25679.5	7355.93	0.18	0	0.251984
2f4t_AB9	AB9	467.923	286.585	0.394336	0.7625	0.271739	25660.2	422.406	92	1.15	80	0.979245	0.000115019	0.252474	909.424	467.923	GUCACAUGAAGU	0.3547	0.252474	0.95407	5.03542	0.884198	0.299584	22688.7	7687.39	0.17	0	0.104345
2f4v_AB9	NULL	368.934	228.956	0.394981	0.75	0.0909091	9348.1	259.155	33	0.485294	68	1.33759	0.000303312	0.101758	525.952	368.934	CGUCACGAAGUCGUCU	0.385309	0.101758	0.96028	4.94093	0.791182	0.279038	7396.05	2608.48	0.04	0	NULL
2f4v_AB9_MG	AB9	566.889	334.84	0.419579	0.736264	0.3	35751	476.987	120	1.31868	91	0.92969	7.42937e-05	0.308263	1121.94	566.889	GUCACGGCGAAGUCTHRLYS	0.306757	0.308263	0.941803	5.25785	0.892879	0.336165	31921.3	12018.2	0.07	0	0.104345
2f4v_D2C	D2C	137.24	78.8539	0.444903	0.678571	0	1045.7	173.537	14	0.5	28	1.58901	0.00139156	0.14712	219.552	137.24	GCUGGU	0.210217	0.14712	0.893373	2.55722	0.653821	0.449316	683.699	469.849	0.03	0	0.285356
2f4v_D2C_MG	D2C	210.133	77.6633	0.643914	0.692308	0.172414	5385.83	320.818	29	0.74359	39	1.29888	0.00070885	0.26385	438.488	210.133	AGGCCUGGMG	0.439144	0.26385	0.968863	4.11745	0.945265	0.247598	5091.03	1333.52	0.03	0	0.285356
2g5k_AM2	AM2	436.87	238.637	0.46289	0.780488	0.267606	14167.9	215.525	71	0.865854	82	0.999209	0.000201224	0.362767	715.048	436.87	UGCGUCGAAAGUCGC	0.319217	0.362767	0.943589	4.34731	0.943993	0.331118	13374.4	4691.25	0.04	0	0.149075
2g5k_AM2_MG	AM2	446.835	228.699	0.495541	0.77027	0.294872	14148.3	194.237	78	1.05405	74	0.947411	0.000191847	0.350038	726.304	446.835	UGCGUCGMGAAAGUCGC	0.304837	0.350038	0.940297	4.13482	0.923829	0.340354	13070.6	4815.44	0.03	0	0.149075
2hhh_KSG	KSG	451.09	281.625	0.38774	0.763158	0.337079	18313.2	237.933	89	1.17105	76	0.961165	0.000162205	0.285179	790.664	451.09	AGAACGCGCUAACGGUAGG	0.349253	0.285179	0.952425	4.35098	0.905319	0.304772	16579.3	5581.34	0.26	0	0.170279
2hvy_ATP	ATP	194.101	142.421	0.266253	0.735294	0.137931	5653.4	355.352	29	0.852941	34	1.25452	0.000453651	0.126081	446.992	194.101	AHISLEUHISGLYARGASPHISLYS	0.347835	0.126081	0.952306	4.11613	0.782596	0.305145	4424.33	1725.11	0.16	0	0.28788
2hvy_ATP_PB	ATP	194.101	142.421	0.266253	0.735294	0.137931	5653.4	355.352	29	0.852941	34	1.25452	0.000453651	0.126081	446.992	194.101	AHISLEUHISGLYARGASPHISLYS	0.347835	0.126081	0.952306	4.11613	0.782596	0.305145	4424.33	1725.11	0.16	0	0.28788
2hw8_BU1	NULL	74.2561	61.9354	0.165922	0.842105	0	325.107	127.146	6	0.315789	19	1.997	0.0750439	0.0304126	114.784	74.2561	HISSERPHEPROLYS	0.884524	0.0304126	0.999192	2.13482	0.980302	0.0401807	318.703	13.063	0.16	0	NULL
2hw8_BU1_CA	BU1	74.2561	61.9354	0.165922	0.842105	0	325.107	127.146	6	0.315789	19	1.997	0.0750439	0.0304126	114.784	74.2561	HISSERPHEPROLYS	0.884524	0.0304126	0.999192	2.13482	0.980302	0.0401807	318.703	13.063	0.16	0	NULL
2i82_FOU	FOU	104.393	75.8003	0.273894	0.705882	0	429.069	7.3095	10	0.294118	34	1.66174	0.0039224	0.157483	157.328	104.393	NARGLEUASPTHRTYRPROHISGLNLEUARGLEU	0.231296	0.157483	0.910268	1.94171	0.696787	0.414019	298.97	177.643	0.16	0	NULL
2o3v_N33	N33	390.08	226.696	0.428714	0.776119	0.376623	11398.3	224.671	77	1.14925	67	0.966555	0.000124401	0.44148	716.584	390.08	AAAAGUCCGUCGC	0.107477	0.44148	0.830983	3.80147	0.788809	0.556297	8991.1	6340.86	0.05	0	NULL
2o3w_PAR	PAR	136.86	97.5399	0.287303	0.782609	0	699.956	138.023	10	0.434783	23	1.58692	0.00232918	0.106005	193.072	136.86	GCUCGGAA	0.245974	0.106005	0.912967	2.45786	0.665225	0.408033	465.629	285.605	0.16	0	0.113786
2oe5_AM2	AM2	462.804	244.533	0.485334	0.825	0.271605	16649.3	213.563	81	1.0125	80	0.994198	0.00021699	0.338979	741.504	462.804	CGCUAGUACGGUACUAA	0.407308	0.338979	0.96229	4.39241	0.98275	0.272024	16362.1	4529.01	0.03	0	0.149075
2oe5_AM2_MG	AM2	434.003	211.719	0.529075	0.782051	0.297619	13858.4	158.544	84	1.07692	78	0.969214	0.000205959	0.40298	709.768	434.003	GCUAGUACGGUACUAAMG	0.312465	0.40298	0.940436	3.98337	0.970369	0.339971	13447.8	4711.47	0.03	0	0.149075
2otl_GIR	GIR	492.764	277.305	0.438721	0.604396	0.333333	12756	157.912	75	0.824176	91	0.958002	0.000155124	0.303881	733.648	492.764	GUACGAAAAGARGASPLYSPHEHISASNHISGLUPROLEU	0.219354	0.303881	0.911461	3.96943	0.814035	0.411386	10383.8	5247.65	0.08	0	0.455097
2pwt_LHA	LHA	490.85	278.374	0.442225	0.788732	0.255556	25337.8	439.802	90	1.26761	71	0.957597	0.000117412	0.301907	952.224	490.85	UGAAGUUCACA	0.346119	0.301907	0.951427	5.10512	0.915918	0.307875	23207.3	7800.87	0.06	0	0.0541141
2qex_NEG	NEG	477.066	215.136	0.568814	0.62069	0.273973	15054.6	196.797	73	0.83908	87	0.974704	0.000232332	0.227019	754.96	477.066	GGUGGUAGACAUGAAUG	0.416993	0.227019	0.965946	4.30994	0.904994	0.258743	13624.3	3895.27	0.04	0	0.316986
2qex_NEG_MG	NEG	422.497	184.278	0.580603	0.592105	0.2	11647.1	194.354	60	0.789474	76	1.04671	0.000306473	0.164369	630.224	422.497	GGUGGUAGCAUGAUAAUGMG	0.438419	0.164369	0.969722	4.13504	0.871719	0.244212	10153	2844.36	0.03	0	0.316986
2uu9_PAR_K	PAR	667.343	385.672	0.426483	0.76	0.337931	50386.3	464.452	145	1.45	100	0.877964	4.60965e-05	0.277405	1276.62	667.343	GUCACGCGAAGUKVALTHRPROLYS	0.272374	0.277405	0.932063	5.64614	0.841483	0.362297	42399.2	18254.8	0.37	0	0.113786
2uua_PAR	PAR	634.906	349.053	0.45456	0.744898	0.313433	45254.3	472.528	134	1.36735	98	0.886455	5.90621e-05	0.305184	1226.56	634.906	CGUCACGCGAAGUCTHRLYS	0.309538	0.305184	0.942595	5.59479	0.892558	0.333939	40392.1	15112.2	0.16	0	0.113786
2uub_PAR	PAR	726.556	419.393	0.426897	0.736842	0.361702	53350.6	493.791	141	1.23684	114	0.902628	4.49734e-05	0.281839	1344.72	726.556	GUCACGCGCGAAGUCARGTHRVALTHRPROLYS	0.281035	0.281839	0.934799	5.89649	0.852198	0.355177	45465.2	18948.9	0.21	0	0.113786
2uub_PAR_K	PAR	779.887	396.904	0.495806	0.712963	0.273381	51453.5	425.68	139	1.28704	108	0.894003	5.14962e-05	0.318277	1302.39	779.887	GUCACGCGCGAAGUCKTHRVALTHRPROLYSSER	0.303655	0.318277	0.940773	5.87171	0.898331	0.339036	46222.3	17444.6	0.08	0	0.113786
2uuc_PAR	PAR	673.29	378.221	0.442809	0.74	0.309859	50479.1	498.518	142	1.42	100	0.886092	5.40517e-05	0.316063	1305.26	673.29	CGUCACGGCGAAGUCARGTHRVALTHRPROLYS	0.31388	0.316063	0.943499	5.7517	0.904147	0.331374	45640.5	16727.5	0.12	0	0.113786
2uxd_PAR	PAR	624.597	376.763	0.400659	0.74	0.284553	38076.8	448.842	123	1.23	100	0.919232	5.35594e-05	0.352647	1184.92	624.597	CGCACGCGAAGUCTHRPROASNSERALALEUA	0.214305	0.352647	0.909058	5.40434	0.849745	0.41667	32355.6	15865.5	0.24	0	0.113786
2vqe_PAR	PAR	724.791	421.199	0.423456	0.738318	0.296053	56631	510.446	152	1.42056	107	0.884283	4.38684e-05	0.322144	1382.78	724.791	CGUCACGCGCGAAGUCVALTHRPROLYSUA	0.281778	0.322144	0.934466	5.89498	0.884546	0.356053	50092.7	20163.6	0.15	0	0.113786
2vqf_PAR_MG	PAR	743.501	401	0.467418	0.657658	0.360544	54116.7	523.867	147	1.32432	111	0.907616	4.50006e-05	0.355186	1386.7	743.501	CGUCACGCCGAAGUCMGARGVALTHRPROLYSUG	0.267705	0.355186	0.929317	5.89631	0.899308	0.369282	48667.6	19984.3	0.21	0	0.113786
2zjp_NO1	NO1	98.8091	86.697	0.372069	0.761905	0.0769231	957.355	194.315	13	0.619048	21	1.57432	0.00284966	0.00655558	197.4	98.8091	THRCYSA	0.408589	0.00655558	0.963027	2.47885	0.734974	0.269406	703.632	257.917	0.16	0	0.66041
2zjp_NO1_CA	NO1	98.8091	86.697	0.372069	0.761905	0.0769231	957.355	194.315	13	0.619048	21	1.57432	0.00284966	0.00655558	197.4	98.8091	THRCYSA	0.408589	0.00655558	0.963027	2.47885	0.734974	0.269406	703.632	257.917	0.16	0	0.66041
2zjp_NO1_CD	NO1	98.8091	86.697	0.372069	0.761905	0.0769231	957.355	194.315	13	0.619048	21	1.57432	0.00284966	0.00655558	197.4	98.8091	THRCYSA	0.408589	0.00655558	0.963027	2.47885	0.734974	0.269406	703.632	257.917	0.16	0	0.66041
3bnq_PAR	PAR	156.26	44.214	0.745506	0.652174	0.26087	3630.45	335.761	23	1	23	1.34152	0.000631026	0.0687169	379.784	156.26	GUCGC	0.337573	0.0687169	0.948052	3.6674	0.728771	0.318115	2645.76	1154.9	0.03	0	0.113786
3bnr_PAR	PAR	140.079	41.6701	0.727332	0.65	0.25	2837.14	278.875	20	1	20	1.37002	0.00130826	0.0841584	320.24	140.079	GUCGC	0.472248	0.0841584	0.974477	3.48589	0.833237	0.224488	2364.01	636.903	0.03	0	0.113786
3cf5_QUA	NULL	181.898	96.6958	0.468406	0.675	0	1394.99	113.664	16	0.4	40	1.50771	0.00103134	0.100141	243.176	181.898	ILEALAALASERTHRTHRAA	0.228354	0.100141	0.898792	2.74036	0.630691	0.438375	879.806	611.528	0.03	0	NULL
3cf5_QUA_CA	QUA	183.758	111.959	0.390724	0.682927	0	786.978	87.0712	13	0.317073	41	1.5873	0.00210196	0.00978224	189.432	183.758	ILEALAALASERTHRTHRAA	0.290993	0.00978224	0.925304	2.24869	0.627316	0.379227	493.683	298.443	0.04	0	NULL
3cf5_TS9	TS9	122.169	79.784	0.346937	0.65	0.222222	328.158	142.216	9	0.45	20	1.65477	0.00610321	0.495347	159.936	122.169	ILETHRTHRPROA	0.177218	0.495347	0.885445	1.90686	0.930798	0.464744	305.449	152.51	0.16	0	NULL
3cf5_TS9_CA	TS9	122.169	79.784	0.346937	0.65	0.222222	328.158	142.216	9	0.45	20	1.65477	0.00610321	0.495347	159.936	122.169	ILETHRTHRPROA	0.177218	0.495347	0.885445	1.90686	0.930798	0.464744	305.449	152.51	0.16	0	NULL
3gca_PQ0	PQ0	570.616	320.764	0.453423	0.820755	0.469512	47709	419.747	164	1.54717	106	0.80403	4.0848e-05	0.231123	1313.34	570.616	CUGGGUCGGUAACCCAA	0.237866	0.231123	0.918366	5.12268	0.771211	0.395732	36793.7	18880	0.38	0	NULL
3i55_MYL_MG	MYL	838.736	482.329	0.428952	0.687943	0.34104	54340	343.017	173	1.22695	141	0.852144	2.9965e-05	0.405128	1440.1	838.736	GAACCAUGAUGAAGLNILEARGLYSPHELYSVALPROGLYGLYASPLYSMG	0.143685	0.405128	0.866442	5.49857	0.812975	0.499278	44177	27130.8	0.33	0	0.33553
3id5_SAM	NULL	388.172	219.148	0.435435	0.573333	0	7748.65	144.178	27	0.36	75	1.43344	0.00087569	0.136051	418.128	388.172	ARGSERLYSTYRGLYALAALASERGLYTHRTHRVALGLUPHESERVALALAASPALAARGTYRASPILEALAGLN	0.639177	0.136051	0.99006	5.00287	0.95436	0.140649	7395	1089.84	0.02	0	NULL
3id5_SAM_CA	SAM	528.341	326.091	0.382803	0.590909	0.270588	20928.3	237.01	85	0.965909	88	1.03032	0.000101433	0.251212	852.008	528.341	ARGSERLYSTYRLEUGLYALAALASERGLYTHRTHRVALGLUPHESERARGVALALAASPALAARGASPILEALAGLNILELYSHIS	0.254047	0.251212	0.925497	4.72996	0.804025	0.378755	16826.9	7926.69	0.1	0	0.336655
3iev_GNP	GNP	432.705	247.313	0.428449	0.554217	0.326316	24822.3	185.879	95	1.14458	83	0.958387	0.000144296	0.240808	858.656	432.705	PROASNVALGLYLYSSERTHRILEILESERPROLYSALAGLYTHRTHRASPTHRPROGLYMETASNLYSASPLYSSERALALEU	0.421996	0.240808	0.966583	4.8634	0.918197	0.256353	22791.8	6363.28	0.02	0	0.203675
3iev_GNP_MG	GNP	397.272	226.077	0.430925	0.558442	0.202899	14044.2	146.628	69	0.896104	77	1.05024	0.000209838	0.225381	674.032	397.272	PROASNVALGLYLYSSERTHRILEILESERPROLYSALAGLYTHRTHRTHRPROGLYASNLYSASPLYSSERALALEUMG	0.360959	0.225381	0.955646	4.28049	0.867942	0.294517	12189.6	4136.26	0.02	0	0.203675
3iev_GNP_PB	GNP	432.705	247.313	0.428449	0.554217	0.326316	24822.3	185.879	95	1.14458	83	0.958387	0.000144296	0.240808	858.656	432.705	PROASNVALGLYLYSSERTHRILEILESERPROLYSALAGLYTHRTHRASPTHRPROGLYMETASNLYSASPLYSSERALALEU	0.421996	0.240808	0.966583	4.8634	0.918197	0.256353	22791.8	6363.28	0.02	0	0.203675
3j16_ATP	ATP	317.051	192.685	0.39226	0.603448	0.263158	9813.25	231.829	57	0.982759	58	1.05778	0.000342136	0.241986	580.336	317.051	ILEVALTYRASNSERPHEASNGLYILEGLYLYSSERTHRLYSGLNTYRGLUSER	0.400014	0.241986	0.962927	3.94859	0.905717	0.269762	8888.02	2647.24	0.04	0	0.28788
3j16_ATP_PB	ATP	294.037	172.93	0.411878	0.603774	0.23913	7093.33	221.588	46	0.867925	53	1.14646	0.000463498	0.257626	512.792	294.037	ILEVALTYRASNSERPHEASNGLYILEGLYLYSSERTHRLYSGLNTYRGLUSER	0.389535	0.257626	0.960858	3.7476	0.910844	0.277042	6460.91	1965.15	0.04	0	0.28788
3j5l_UNL	UNL	100.11	59.1097	0.40955	0.8	0	77.7037	31.6529	4	0.16	25	2.17261	0.0431654	0.000133289	78.608	100.11	MA6ASPACUU	0.469191	0.000133289	0.973264	1.27178	0.7704	0.229688	59.8629	17.8476	0.04	0	NULL
3j5l_UNL_CA	UNL	100.11	59.1097	0.40955	0.8	0	77.7037	31.6529	4	0.16	25	2.17261	0.0431654	0.000133289	78.608	100.11	MA6ASPACUU	0.469191	0.000133289	0.973264	1.27178	0.7704	0.229688	59.8629	17.8476	0.04	0	NULL
3j7a_34G	34G	343.515	218.499	0.364034	0.712121	0.341772	11460.1	225.223	79	1.19697	66	0.936724	0.000142497	0.386508	689.728	343.515	UGAAUCACCGUARGLEU	0.149334	0.386508	0.870525	3.72341	0.803655	0.492124	9209.95	5639.78	0.43	0	0.636874
3j9m_GDP	NULL	405.862	302.452	0.274562	0.666667	0.0714286	6840.19	97.2945	28	0.388889	72	1.36391	0.000669568	0.0543345	427.288	405.862	CHISPROARGPHECYSLEUMETARGLYSGLYTHRGLYLYSTHRLEUSERSERTHRTYRCYSTYRPROSERGLUARG	0.543569	0.0543345	0.982583	4.55129	0.851068	0.185824	5821.47	1271.07	0.29	0	NULL
3j9m_GDP_PB	GDP	405.862	302.452	0.274562	0.666667	0.0714286	6840.19	97.2945	28	0.388889	72	1.36391	0.000669568	0.0543345	427.288	405.862	CHISPROARGPHECYSLEUMETARGLYSGLYTHRGLYLYSTHRLEUSERSERTHRTYRCYSTYRPROSERGLUARG	0.543569	0.0543345	0.982583	4.55129	0.851068	0.185824	5821.47	1271.07	0.29	0	0.309446
3j9z_GTP	GTP	999.924	556.158	0.445935	0.615854	0.306818	70545.5	236.058	176	1.07317	164	0.885326	3.85538e-05	0.379543	1560.8	999.924	ALAHISILEASPALAGLYLYSTHRTHRGLUARGASPGLYALAALATHRMETASPARGGLYILETHRPROGLYALAPHEASNLYSASPARGMETGLUSERALAPHELYSCUAGUAGGA	0.299688	0.379543	0.937974	6.18103	0.942971	0.346706	66522.3	24458.6	0.27	0	0.237484
3j9z_GTP_PB	GTP	964.677	541.489	0.440763	0.630573	0.278788	66863.7	232.957	165	1.05096	157	0.894601	3.97592e-05	0.366673	1506.18	964.677	ALAHISILEASPALAGLYLYSTHRTHRGLUARGGLYALAALATHRMETASPARGGLYILETHRPROGLYALAPHEASNLYSASPARGMETGLUSERALAPHELYSCCAGUAGG	0.294378	0.366673	0.936951	6.19972	0.929025	0.349461	62118	23366.3	0.29	0	0.237484
3ja1_GTP	NULL	346.21	200.408	0.42128	0.619718	0.09375	8392.9	110.751	32	0.450704	71	1.28945	0.000680345	0.0931972	475.056	346.21	ILEASPALAGLYLYSTHRTHRGLYALAALAGLYILETHRTHRASNLYSASPARGSERALAPHEGU	0.59843	0.0931972	0.987345	4.74727	0.905537	0.158586	7600.08	1331	0.03	0	NULL
3ja1_GTP_PB	GTP	977.961	556.701	0.434509	0.617834	0.278107	61256.8	256.997	169	1.07643	157	0.873937	3.65676e-05	0.426401	1499.02	977.961	ILEASPALAGLYLYSTHRTHRGLUARGASPGLYALAALAMETGLUARGGLYILETHRGLYASNLYSASPARGMETGLUSERALAPHELYSAGUACGGAGG	0.225557	0.426401	0.911674	5.93109	0.920452	0.410914	56384	25171.3	0.27	0	0.237484
3jag_ADP	ADP	150.828	96.2133	0.362099	0.535714	0.153846	2607.76	291.789	13	0.464286	28	1.77056	0.00437356	0.0837585	252.064	150.828	SERASNGLYGLYLYSTHRTHRARGLEUGLNLYS	0.76741	0.0837585	0.99636	4.14497	0.972201	0.085242	2535.26	222.291	0.1	0	0.378904
3jag_ADP_PB	ADP	150.828	96.2133	0.362099	0.535714	0.153846	2607.76	291.789	13	0.464286	28	1.77056	0.00437356	0.0837585	252.064	150.828	SERASNGLYGLYLYSTHRTHRARGLEUGLNLYS	0.76741	0.0837585	0.99636	4.14497	0.972201	0.085242	2535.26	222.291	0.1	0	0.378904
3jah_ADP	ADP	159.483	89.0492	0.441637	0.529412	0.142857	2793.49	336.392	14	0.411765	34	1.77019	0.00195084	0.100471	282.488	159.483	ARGSERGLUASNGLYGLYLYSTHRTHRARGLEUGLNLYS	0.583577	0.100471	0.986161	4.14588	0.90351	0.165792	2523.95	463.139	0.02	0	0.378904
3jah_ADP_PB	ADP	159.483	89.0492	0.441637	0.529412	0.142857	2793.49	336.392	14	0.411765	34	1.77019	0.00195084	0.100471	282.488	159.483	ARGSERGLUASNGLYGLYLYSTHRTHRARGLEUGLNLYS	0.583577	0.100471	0.986161	4.14588	0.90351	0.165792	2523.95	463.139	0.02	0	0.378904
3jai_ADP	ADP	157.771	96.2479	0.389954	0.483871	0.142857	2996.41	348.315	14	0.451613	31	1.80216	0.00193818	0.10459	282.24	157.771	ARGSERGLUASNGLYGLYLYSTHRTHRARGLEUGLN	0.601026	0.10459	0.987518	4.29687	0.914738	0.157507	2740.93	471.956	0.03	0	0.378904
3jai_ADP_PB	ADP	157.771	96.2479	0.389954	0.483871	0.142857	2996.41	348.315	14	0.451613	31	1.80216	0.00193818	0.10459	282.24	157.771	ARGSERGLUASNGLYGLYLYSTHRTHRARGLEUGLN	0.601026	0.10459	0.987518	4.29687	0.914738	0.157507	2740.93	471.956	0.03	0	0.378904
3jap_GCP	GCP	650.358	324.752	0.509159	0.59375	0.324324	35467.9	59.6077	111	0.867188	128	0.932511	0.000105931	0.15965	954.592	650.358	HISVALALAHISGLYLYSSERTHRARGGLUARGASNILETHRASPCYSPROGLYHISASNLYSASPLEUSERALAGLNLEUTHRCYSCYSSERTHRARGSER	0.456009	0.15965	0.972275	5.3008	0.878574	0.233841	31161.2	8293.86	0.1	0	0.238845
3jap_GCP_CA	GCP	650.358	324.752	0.509159	0.59375	0.324324	35467.9	59.6077	111	0.867188	128	0.932511	0.000105931	0.15965	954.592	650.358	HISVALALAHISGLYLYSSERTHRARGGLUARGASNILETHRASPCYSPROGLYHISASNLYSASPLEUSERALAGLNLEUTHRCYSCYSSERTHRARGSER	0.456009	0.15965	0.972275	5.3008	0.878574	0.233841	31161.2	8293.86	0.1	0	0.238845
3jap_GCP_PB	GCP	650.358	324.752	0.509159	0.59375	0.324324	35467.9	59.6077	111	0.867188	128	0.932511	0.000105931	0.15965	954.592	650.358	HISVALALAHISGLYLYSSERTHRARGGLUARGASNILETHRASPCYSPROGLYHISASNLYSASPLEUSERALAGLNLEUTHRCYSCYSSERTHRARGSER	0.456009	0.15965	0.972275	5.3008	0.878574	0.233841	31161.2	8293.86	0.1	0	0.238845
3jaq_GCP	GCP	709.684	356.883	0.509738	0.56	0.310606	40796.7	54.5791	132	1.056	125	0.891561	7.19532e-05	0.250601	1089.1	709.684	HISVALALAHISGLYLYSSERTHRVALARGGLNTHRARGGLUARGASNILETHRASPCYSPROGLYHISLEUASNLYSVALASPLEUSERALAGLNLEUCYSTHRCYSCYSSERTHRARGSER	0.353372	0.250601	0.953807	5.2988	0.881874	0.300421	35977.6	12256.2	0.05	0	0.238845
3jaq_GCP_CA	GCP	709.684	356.883	0.509738	0.56	0.310606	40796.7	54.5791	132	1.056	125	0.891561	7.19532e-05	0.250601	1089.1	709.684	HISVALALAHISGLYLYSSERTHRVALARGGLNTHRARGGLUARGASNILETHRASPCYSPROGLYHISLEUASNLYSVALASPLEUSERALAGLNLEUCYSTHRCYSCYSSERTHRARGSER	0.353372	0.250601	0.953807	5.2988	0.881874	0.300421	35977.6	12256.2	0.05	0	0.238845
3jaq_GCP_MG	GCP	651.447	338.948	0.493429	0.556522	0.303279	34483.9	51.4106	122	1.06087	115	0.894083	9.54997e-05	0.251432	1002.08	651.447	HISVALALAHISGLYLYSSERTHRVALARGGLNTHRARGGLUARGASNILETHRPROGLYHISASNLYSVALASPLEUSERALAGLNLEUMGCYSTHRCYSCYSSERTHRARGSER	0.391445	0.251432	0.961289	5.06811	0.907413	0.275542	31291.1	9501.74	0.04	0	0.238845
3jaq_GCP_PB	GCP	709.684	356.883	0.509738	0.56	0.310606	40796.7	54.5791	132	1.056	125	0.891561	7.19532e-05	0.250601	1089.1	709.684	HISVALALAHISGLYLYSSERTHRVALARGGLNTHRARGGLUARGASNILETHRASPCYSPROGLYHISLEUASNLYSVALASPLEUSERALAGLNLEUCYSTHRCYSCYSSERTHRARGSER	0.353372	0.250601	0.953807	5.2988	0.881874	0.300421	35977.6	12256.2	0.05	0	0.238845
3jce_F3O	F3O	636.205	371.491	0.419815	0.690722	0.27193	25507	272.073	114	1.17526	97	0.924919	5.86499e-05	0.268269	981.648	636.205	UUUUGUUCGCCARGGLNLEUARGLYSASNVALALA	0.169006	0.268269	0.877632	4.52303	0.717075	0.479335	18290.4	12226.4	0.07	0	NULL
3jce_F3O_CA	F3O	670.861	391.744	0.420393	0.693069	0.355372	29564.4	278.641	121	1.19802	101	0.898618	5.14612e-05	0.237245	1054.91	670.861	UUUUGUUCGCCARGGLNGLNLEUARGLYSASNVALALA	0.182796	0.237245	0.88546	4.69994	0.707029	0.464716	20902.9	13739.1	0.21	0	NULL
3jce_GNP	GNP	559.148	297.958	0.470039	0.60396	0.17284	25823.4	203.947	81	0.80198	101	1.03582	0.000110098	0.224078	855.888	559.148	GUGAGGALAHISILEASPHISGLYLYSSERTHRALAARGGLYILETHRTHRPROGLYHISASNLYSILEASPLEUPROSERALALYS	0.349748	0.224078	0.95324	5.35588	0.859228	0.302215	22188.2	7804.21	0.08	0	0.203675
3jce_GNP_CA	GNP	545.993	308.651	0.437442	0.601942	0.111111	25000.2	220.717	72	0.699029	103	1.10062	0.000124823	0.222358	828.984	545.993	GUGAGGALAHISILEASPHISGLYLYSSERTHRALAARGGLYILETHRASPTHRPROGLYHISPHEASNLYSILEASPLEUPROSERALALYS	0.380355	0.222358	0.95955	5.58777	0.878568	0.281538	21964.3	7038.5	0.05	0	0.203675
3jce_GNP_MG	GNP	212.833	131.689	0.381259	0.595238	0.185185	2744.55	162.69	27	0.642857	42	1.23614	0.00061582	0.284643	368.248	212.833	UASPHISGLYTHRASNLYSILEASPLEUPROSERALALYS	0.187108	0.284643	0.8932	3.05782	0.759994	0.44966	2085.84	1234.12	0.16	0	0.203675
3jce_GNP_PB	GNP	559.148	297.958	0.470039	0.60396	0.17284	25823.4	203.947	81	0.80198	101	1.03582	0.000110098	0.224078	855.888	559.148	GUGAGGALAHISILEASPHISGLYLYSSERTHRALAARGGLYILETHRTHRPROGLYHISASNLYSILEASPLEUPROSERALALYS	0.349748	0.224078	0.95324	5.35588	0.859228	0.302215	22188.2	7804.21	0.08	0	0.203675
3jcn_GNP	GNP	444.935	292.91	0.341679	0.607143	0.186441	11382.3	159.618	59	0.702381	84	1.09929	0.000213785	0.300402	661.68	444.935	GUAGLYHISVALASPHISGLYLYSTHRSERALASERGLYILETHRGLNTHRPROGLYHISVALASNLYSSERALALYS	0.280568	0.300402	0.934456	4.22485	0.866475	0.356079	9862.51	4053.01	0.47	0	0.203675
3jcn_GNP_PB	GNP	326.919	191.966	0.412802	0.557377	0.212766	7053.55	149.195	47	0.770492	61	1.08258	0.000511497	0.248702	503.24	326.919	GUAGLYHISVALASPHISGLYLYSTHRSERALASERGLYILETHRTHRPROGLYHISVALLYS	0.422827	0.248702	0.966609	3.69111	0.924534	0.256255	6521.24	1807.51	0.03	0	0.203675
3jct_GTP	GTP	374.446	202.594	0.45895	0.513158	0.0645161	9262.46	111.356	31	0.407895	76	1.31551	0.000709736	0.0818765	475.928	374.446	PROASNVALGLYLYSSERSERASPVALGLNPROTYRALAPHETHRTHRASPTHRPROGLNASNLYSASPILESERCYSGLN	0.639413	0.0818765	0.99023	5.0571	0.916674	0.139442	8490.66	1291.57	0.02	0	0.237484
3jct_GTP_PB	GTP	374.446	202.594	0.45895	0.513158	0.0645161	9262.46	111.356	31	0.407895	76	1.31551	0.000709736	0.0818765	475.928	374.446	PROASNVALGLYLYSSERSERASPVALGLNPROTYRALAPHETHRTHRASPTHRPROGLNASNLYSASPILESERCYSGLN	0.639413	0.0818765	0.99023	5.0571	0.916674	0.139442	8490.66	1291.57	0.02	0	0.237484
3nmu_SAM	SAM	628.415	315.628	0.49774	0.572816	0.304348	36187.5	146.532	115	1.1165	103	0.900879	9.61644e-05	0.221605	1042.73	628.415	GLUTYRILEGLUGLUARGSERLYSTYRLEUGLYILEALASERGLYTHRTHRILEGLUPHESERVALGLYASPALATHRASPVALALAGLNILELYSGLUHISASPPROGLUGLU	0.416509	0.221605	0.965924	5.31869	0.900696	0.258824	32593.9	9366.21	0.04	0	0.336655
3nmu_SAM_CA	SAM	601.55	305.816	0.49162	0.57	0.25	31014.5	148.967	108	1.08	100	0.933701	0.000109269	0.235099	965.632	601.55	GLUTYRILEGLUGLUARGSERLYSTYRLEUGLYILEALASERGLYTHRTHRILEGLUPHESERVALGLYASPALATHRASPVALALAGLNILELYSGLUHISASPPROGLUGLU	0.404663	0.235099	0.963809	5.09333	0.903466	0.266593	28020.6	8268.27	0.04	0	0.336655
3nvk_SAM	SAM	529.702	298.755	0.435995	0.597701	0.260417	24131.8	124.777	96	1.10345	87	0.952998	0.000137661	0.157651	821.472	529.702	GLUTYRILEGLUGLUASPPROARGLYSTYRLEUGLYALATHRTHRILEGLUPHESERVALGLYASPALATHRASPVALALAGLNILELYSARGGLUHIS	0.417218	0.157651	0.966401	4.69993	0.85389	0.25704	20605.9	6202.84	0.05	0	0.336655
3nvk_SAM_CA	SAM	529.702	298.755	0.435995	0.597701	0.260417	24131.8	124.777	96	1.10345	87	0.952998	0.000137661	0.157651	821.472	529.702	GLUTYRILEGLUGLUASPPROARGLYSTYRLEUGLYALATHRTHRILEGLUPHESERVALGLYASPALATHRASPVALALAGLNILELYSARGGLUHIS	0.417218	0.157651	0.966401	4.69993	0.85389	0.25704	20605.9	6202.84	0.05	0	0.336655
3oij_SAH	SAH	499.707	290.777	0.418105	0.619565	0.407143	26117.2	187.292	140	1.52174	92	0.834789	6.78742e-05	0.58289	1047.17	499.707	LEUSERPHEASPVALPHEVALGLYMETALAARGGLYLYSASPPHEVALGLYLEUSERTYRPROLEUSERALAALALYSARGU	0.126574	0.58289	0.845099	4.39058	0.947694	0.53461	24751.1	13962.5	0.13	0	0.348875
3oij_SAH_CA	SAH	510.561	291.245	0.42956	0.608247	0.431655	25842.6	174.813	139	1.43299	97	0.837117	6.59835e-05	0.633771	1056.34	510.561	LEUSERPHEASPVALPHEVALGLYMETALAARGGLYLYSASPPHEVALGLYLEUSERTYRPROLEUSERALAALAASPLYSARGUC	0.108304	0.633771	0.823249	4.42999	0.968	0.56768	25015.6	14670.3	0.15	0	0.348875
3oin_SAH	SAH	470.556	246.291	0.476595	0.629214	0.407407	21116.2	180.616	108	1.21348	89	0.878423	9.85031e-05	0.423498	943.776	470.556	ASPLYSARGLEUSERPHEASPPHEVALGLYMETALAARGGLYLYSASPPHEVALGLYLEUSERTYRPROLEUSERALAALAU	0.20318	0.423498	0.902158	4.35364	0.897332	0.431407	18948.3	9109.69	0.08	0	0.348875
3oin_SAH_CA	SAH	443.68	243.558	0.451051	0.623529	0.419643	21662.7	166.657	112	1.31765	85	0.856263	9.57656e-05	0.401661	915.696	443.68	ILELEUSERPHEASPPHEVALGLYMETALAARGGLYLYSASPPHEVALGLYLEUSERTYRPROLEUSERALAALAU	0.207287	0.401661	0.904813	4.31192	0.883359	0.425809	19136	9224.18	0.06	0	0.348875
3oin_SAH_CD	SAH	411.062	228.419	0.444319	0.628205	0.40708	20111.4	147.515	113	1.44872	78	0.856624	9.63496e-05	0.365727	864.096	411.062	LEUSERPHEASPPHEVALGLYMETALAARGGLYASPPHEVALGLYLEUSERTYRPROLEUSERALAALAU	0.196761	0.365727	0.900471	4.10793	0.842751	0.434917	16948.9	8746.8	0.12	0	0.348875
3oin_SCY	SCY	202.297	136.088	0.327285	0.688889	0	1079.58	29.3854	16	0.355556	45	1.47033	0.00282301	0.141582	215.392	202.297	THRARGASNASPHISGLNLEUILEALAARGCUUCG	0.394706	0.141582	0.96243	2.42815	0.827533	0.271531	893.387	293.139	0.16	0	NULL
3oin_SCY_CA	SCY	202.297	136.088	0.327285	0.688889	0	1079.58	29.3854	16	0.355556	45	1.47033	0.00282301	0.141582	215.392	202.297	THRARGASNASPHISGLNLEUILEALAARGCUUCG	0.394706	0.141582	0.96243	2.42815	0.827533	0.271531	893.387	293.139	0.16	0	NULL
3oin_SCY_CD	SCY	202.297	136.088	0.327285	0.688889	0	1079.58	29.3854	16	0.355556	45	1.47033	0.00282301	0.141582	215.392	202.297	THRARGASNASPHISGLNLEUILEALAARGCUUCG	0.394706	0.141582	0.96243	2.42815	0.827533	0.271531	893.387	293.139	0.16	0	NULL
3pla_SAH	SAH	434.287	267.795	0.383368	0.653846	0.311828	20570.3	11.0484	93	0.894231	104	0.957072	0.000156838	0.300839	791.984	434.287	ARGLYSTYRLEUGLYALAALASERTHRTHRVALGLUPHESERVALALAASPALAARGASPILEALAGLNILELYSAUAUGA	0.374146	0.300839	0.957219	4.52413	0.933548	0.289365	19203.3	5952.31	0.11	0	0.348875
3pla_SAH_CA	SAH	434.287	267.795	0.383368	0.653846	0.311828	20570.3	11.0484	93	0.894231	104	0.957072	0.000156838	0.300839	791.984	434.287	ARGLYSTYRLEUGLYALAALASERTHRTHRVALGLUPHESERVALALAASPALAARGASPILEALAGLNILELYSAUAUGA	0.374146	0.300839	0.957219	4.52413	0.933548	0.289365	19203.3	5952.31	0.11	0	0.348875
3q50_PRF	PRF	533.899	303.083	0.445622	0.84375	0.413534	34192.1	379.061	133	1.38542	96	0.835938	4.61086e-05	0.29379	1173.2	533.899	UGGGUCGGUAACCAAC	0.169953	0.29379	0.881393	4.8711	0.744738	0.472384	25464.2	16151.8	0.34	0	NULL
3qsy_GNP	GNP	416.546	224.707	0.460547	0.567568	0.212121	13669.8	232.722	66	0.891892	74	1.04218	0.000234886	0.301236	677.328	416.546	VALGLYHISVALASPHISGLYLYSTHRTHRGLNGLUGLUGLYTHRASPALAPROGLYHISGLNASNLYSALALEU	0.372418	0.301236	0.956876	4.37822	0.932742	0.290498	12750.4	3971.04	0.02	0	0.203675
3qsy_GNP_PB	GNP	416.546	224.707	0.460547	0.567568	0.212121	13669.8	232.722	66	0.891892	74	1.04218	0.000234886	0.301236	677.328	416.546	VALGLYHISVALASPHISGLYLYSTHRTHRGLNGLUGLUGLYTHRASPALAPROGLYHISGLNASNLYSALALEU	0.372418	0.301236	0.956876	4.37822	0.932742	0.290498	12750.4	3971.04	0.02	0	0.203675
3rtj_BGC	BGC	47.8832	22.9977	0.519713	0.625	0.285714	276.452	191.026	7	0.875	8	1.84389	0.00909072	0.0890081	128.912	47.8832	ASPGLY	0.354988	0.0890081	0.953291	1.84082	0.759101	0.302052	209.855	83.5029	0.03	0	NULL
3rtj_GAL	GAL	135.419	62.8154	0.536142	0.5625	0	573.864	122.209	11	0.34375	32	1.61166	0.00438385	0.143045	175.552	135.419	ASPVALARGASPGLYGLNTRPLYSASPASNGLN	0.336608	0.143045	0.94978	2.13564	0.787219	0.312919	451.757	179.573	0.02	0	NULL
3rtj_NAG	NAG	136.844	73.7123	0.461339	0.785714	0.0714286	1281.1	195.112	14	0.5	28	1.53477	0.00362085	0.0917631	227.208	136.844	TRPASPASNTYRLYSLEULEU	0.537938	0.0917631	0.982066	2.80339	0.874567	0.188538	1120.41	241.536	0.03	0	NULL
3t1h_PAR	PAR	801.577	462.954	0.428919	0.703125	0.360248	57426.3	535.226	161	1.25781	128	0.893635	3.68721e-05	0.455422	1482.58	801.577	CGUCACGCGCGAAGUCVALTHRPROLYSASNSERALAAA	0.201982	0.455422	0.90014	5.91706	0.922354	0.435601	52967.4	25015	0.24	0	0.113786
3td1_GET	GET	353.498	205.867	0.430769	0.770492	0.117647	8585.73	223.855	34	0.557377	61	1.21212	0.000540894	0.15678	527.12	353.498	GAAGUCUCGUCGC	0.523924	0.15678	0.98046	4.70994	0.913563	0.19672	7843.61	1688.99	0.03	0	0.164561
3tzr_SS0	SS0	572.486	303.189	0.489221	0.772277	0.506173	35043	408.416	162	1.60396	101	0.805893	4.28796e-05	0.555854	1251.18	572.486	AGGAAUACUGCAGC	0.0918185	0.555854	0.81367	4.70166	0.873519	0.581327	30610.7	20371.4	0.34	0	0.625545
3tzr_SS0_MG	SS0	565.222	266.873	0.542195	0.742574	0.457516	39057.8	455.69	153	1.51485	101	0.811007	4.16666e-05	0.395029	1293.82	565.222	AGGAAUACMGMGMGUGCAGC	0.146268	0.395029	0.868302	4.94741	0.807252	0.496036	31529.5	19374.1	0.34	0	0.625545
3u4m_MLI	MLI	79.2482	34.5556	0.563957	0.583333	0	239.672	90.768	7	0.291667	24	1.90187	0.015014	0.159038	118.632	79.2482	LYSALATHRALAPHEASPGLUALASER	0.442346	0.159038	0.970323	1.73499	0.870148	0.241813	208.55	57.9558	0.02	0	NULL
3u4m_MLI_MG	MLI	71.2068	31.8918	0.552124	0.545455	0	239.672	90.768	7	0.318182	22	1.90187	0.015014	0.159038	118.632	71.2068	LYSALATHRALAPHEASPGLUALASERMG	0.442346	0.159038	0.970323	1.73499	0.870148	0.241813	208.55	57.9558	0.02	0	NULL
3u56_MLI	MLI	136.73	80.3314	0.436871	0.730769	0	531.223	111.67	10	0.384615	26	1.69055	0.0034106	1.53174e-07	157.752	136.73	LYSAUGGUCC	0.312514	1.53174e-07	0.934621	2.10305	0.644354	0.355646	342.296	188.927	0.03	0	NULL
3wru_SJP	SJP	536.162	333.049	0.384585	0.804348	0.316239	35087.7	406.626	117	1.27174	92	0.900149	7.676e-05	0.222979	1033.71	536.162	CGAAGUCGUCACG	0.332902	0.222979	0.949344	5.19357	0.846349	0.314239	29696.4	11025.9	0.22	0	0.0870259
4aqy_AM2	AM2	731.908	421.844	0.428108	0.681416	0.361842	47695.1	477.089	152	1.34513	113	0.887293	2.9552e-05	0.483999	1363.9	731.908	CUCACGCCGAAGUARGTHRVALTHRPROLYSASNSERALALEUAA	0.0957791	0.483999	0.818363	5.58124	0.810034	0.574702	38634.6	27410.5	0.44	0	0.149075
4b3r_M5Z	M5Z	881.062	530.587	0.401285	0.723404	0.312139	73022.8	533.064	173	1.22695	141	0.9165	3.06944e-05	0.37044	1561.86	881.062	CCGUCACGCCGAAGUCARGTHRVALTHRPROASNSERALALEUPROUU	0.237937	0.37044	0.918495	6.33193	0.886318	0.395432	64721.5	28875.6	0.45	0	0.100549
4b3r_M5Z_MG	M5Z	866.982	488.319	0.440618	0.659259	0.359281	67788.2	521.212	167	1.23704	135	0.881699	2.75263e-05	0.390982	1574.24	866.982	CCACGCCGAAGUMGMGARGTHRVALTHRPROLYSASNSERALALEULYSPRO	0.180209	0.390982	0.891256	6.23378	0.846215	0.453501	57363.4	30742	0.39	0	0.100549
4b3t_3TS	3TS	878.98	509.972	0.423239	0.684211	0.318436	77623.3	527.52	179	1.34586	133	0.865036	2.96678e-05	0.383196	1630.01	878.98	CCGUCACGCGCGAAGUCARGTHRVALTHRPROLYSASNSERALALEU	0.243538	0.383196	0.920206	6.43361	0.901439	0.391434	69972.7	30384.4	0.43	0	0.0945901
4c4w_2HP	2HP	80.4946	60.8587	0.243941	0.777778	0.2	74.6656	70.9443	5	0.277778	18	2.01362	0.0136707	0.963766	97.768	80.4946	CAAACC	0.00046603	0.963766	0.268346	1.35342	0.983293	0.963323	73.4181	71.9271	0.16	0	NULL
4dr2_PAR	PAR	731.112	409.472	0.446885	0.747748	0.386503	62191	531.025	163	1.46847	111	0.86731	3.65467e-05	0.327092	1463.34	731.112	5MCGU5MCACGGCGAAGUTHRPROLYS	0.252729	0.327092	0.924854	5.97102	0.864424	0.380322	53759.4	23652.6	0.47	0	0.113786
4dr3_SRY	SRY	495.803	220.139	0.566684	0.630952	0.114754	16993.3	194.035	61	0.72619	84	1.12163	0.000107267	0.0881992	704.408	495.803	UUUAC7MGGGUCAAACGPROLYSLYSPROASNLYSLEU	0.275372	0.0881992	0.926735	4.88837	0.684864	0.375716	11638.1	6384.65	0.04	0	0.0678814
4dr3_SRY_MG	SRY	426.834	192.176	0.561389	0.575342	0.12963	12585.5	160.464	54	0.739726	73	1.12338	0.000103288	0.0576027	610.648	426.834	UUAC7MGGUCAAACGPROLYSLYSPROASNARGLYSLEU	0.235277	0.0576027	0.892109	4.44794	0.587333	0.451821	7391.87	5686.39	0.02	0	0.0678814
4dr5_SRY	SRY	322.808	118.476	0.650181	0.6	0.157895	7648.86	186.04	38	0.633333	60	1.19823	0.0004667	0.0803544	488.304	322.808	UUUC7MGGUCAAACGLYSLYSPROLYS	0.461479	0.0803544	0.972983	4.14966	0.824167	0.230877	6303.94	1765.95	0.03	0	0.0678814
4dr5_SRY_MG	SRY	276.552	109.232	0.620171	0.6	0.0967742	4574.17	169.813	31	0.563636	55	1.25865	0.00072363	0.0655036	387.008	276.552	UUUC7MGCAAACGLYSLYSPROLYS	0.443275	0.0655036	0.970182	3.54388	0.802267	0.242376	3669.71	1108.67	0.03	0	0.0678814
4dr6_SRY	SRY	304.812	105.683	0.674445	0.607143	0.0789474	7192.17	201.468	38	0.678571	56	1.19789	0.000436521	0.0682745	476.184	304.812	UUC7MGGUCAAACGLYSPROLYS	0.426605	0.0682745	0.967512	4.01557	0.793752	0.252825	5708.8	1818.36	0.03	0	0.0678814
4dr6_SRY_MG	SRY	332.725	120.307	0.656476	0.606557	0.147059	6355.59	205.838	34	0.557377	61	1.27505	0.000433163	0.0824148	480.528	332.725	UUUC7MGGUCAAACGMGLYSPROLYS	0.383237	0.0824148	0.959559	4.00035	0.774989	0.281506	4925.52	1789.14	0.03	0	0.0678814
4duz_SRY	SRY	323.279	126.376	0.624037	0.578947	0.125	7336.25	194.268	40	0.701754	57	1.18244	0.000397719	0.098149	501.44	323.279	UCUC7MGUCAAACGLYSLYSPROLYS	0.394996	0.098149	0.962152	3.9732	0.795132	0.272514	5833.28	1999.23	0.02	0	0.0678814
4duz_SRY_MG	SRY	368.488	167.097	0.559269	0.58209	0.186047	8451.53	197.71	43	0.641791	67	1.20596	0.000217751	0.0951639	542.928	368.488	UCUAC7MGUCAAACGLYSLYSPROASNLYSLEU	0.274561	0.0951639	0.926968	4.11096	0.690381	0.37514	5834.78	3170.51	0.02	0	0.0678814
4dv1_SRY	NULL	407.907	161.722	0.61873	0.612903	0.025	9013.41	220.388	40	0.645161	62	1.15051	0.000271865	0.155684	586.152	407.907	UUUC7MGCAAACGLYSLYSPRO	0.324858	0.155684	0.946894	4.44833	0.787925	0.321545	7101.89	2898.22	0.03	0	NULL
4dv1_SRY_MG	SRY	635.17	314.659	0.515114	0.642857	0.28972	33313.9	183.947	107	0.955357	112	0.954429	6.10055e-05	0.182705	1017.45	635.17	UUUAC7MGGGGUCAAAGCGPROLYSLYSPROASNARGVALLYSLEU	0.264828	0.182705	0.928011	5.25382	0.75715	0.372553	25223.6	12411.2	0.09	0	0.0678814
4dv3_SRY	SRY	513.78	273.55	0.474746	0.622222	0.230769	17810.2	201.376	78	0.866667	90	1.0347	7.4778e-05	0.140869	782.064	513.78	UUUAC7MGGUAAAAGCGPROLYSLYSPROASNARGVALLYSLEU	0.201172	0.140869	0.882074	4.46623	0.627429	0.471111	11174.6	8390.56	0.06	0	0.0678814
4dv3_SRY_MG	SRY	510.461	262.781	0.491689	0.597826	0.178082	17259.8	182.272	73	0.793478	92	1.0535	9.54225e-05	0.143644	774.16	510.461	UUUAC7MGGUAAAAGCGMGPROLYSLYSPROASNARGLYSLEU	0.232536	0.143644	0.909462	4.54697	0.684792	0.415787	11819.4	7176.42	0.06	0	0.0678814
4dv5_SRY	SRY	469.512	219.675	0.540095	0.644737	0.215385	15052.2	190.569	65	0.855263	76	1.03896	0.000164097	0.117857	721.216	469.512	UUUC7MGGGGUCAGACGLYSLYSPROLYS	0.339928	0.117857	0.950164	4.47978	0.770033	0.311751	11590.7	4692.54	0.03	0	0.0678814
4dv5_SRY_MG	SRY	461.965	212.188	0.548882	0.626667	0.149254	16307.4	199.153	67	0.893333	75	1.01975	0.000147604	0.130381	750.656	461.965	UUUC7MGGGGUCAGACGMGLYSLYSPROLYS	0.328333	0.130381	0.947356	4.60271	0.770688	0.320182	12567.9	5221.32	0.03	0	0.0678814
4dv7_SRY	SRY	388.374	163.44	0.593289	0.554054	0.130435	9905.26	176.166	46	0.621622	74	1.19281	0.00016164	0.0592693	543.776	388.374	UUUAC7MGGUCAAGCGPROLYSLYSPROASNLYSLEU	0.262894	0.0592693	0.916536	4.27659	0.640357	0.399952	6342.91	3961.63	0.02	0	0.0678814
4dv7_SRY_MG	SRY	286.904	130.267	0.559762	0.527273	0.04	3531.37	146.551	25	0.454545	55	1.37036	0.00062407	0.0474005	354.632	286.904	UUUAC7MGCAAGGLYSLYSPROASNLYS	0.336123	0.0474005	0.946689	3.45677	0.709959	0.322149	2507.13	1137.63	0.02	0	0.0678814
4f8u_SIS	SIS	479.657	299.074	0.382333	0.839506	0.308411	28858.3	410.282	107	1.32099	81	0.936283	0.000115921	0.236684	944.72	479.657	GUCACAUGAAGU	0.399977	0.236684	0.962984	4.93741	0.901746	0.269559	26022.8	7779	0.25	0	0.193907
4f8v_SIS	SIS	337.904	217.247	0.367039	0.789474	0.15	13515.8	324.87	60	1.05263	57	1.07641	0.000284719	0.193324	626.344	337.904	CACAUGAAGU	0.455963	0.193324	0.972073	4.47734	0.903083	0.234677	12205.9	3171.84	0.16	0	0.193907
4gkk_PAR	PAR	684.04	384.767	0.442163	0.685185	0.393333	50913.3	479.51	150	1.38889	108	0.87613	4.48924e-05	0.351784	1326.55	684.04	GUCACGCGAAGUCVALTHRPROAUAC	0.248384	0.351784	0.922826	5.65802	0.88046	0.385217	44827.1	19612.7	0.45	0	0.113786
4gpw_6HS	6HS	476.171	277.835	0.424876	0.746479	0.365385	19718	359.326	104	1.46479	71	0.902767	6.9315e-05	0.494023	932.28	476.171	GCGAAGUCUCGUCGC	0.0884324	0.494023	0.808053	4.34707	0.805166	0.589109	15876.2	11616	0.2	0	0.193054
4gpx_6HS	6HS	469.705	275.715	0.420019	0.76	0.323232	20246.2	400.374	99	1.32	75	0.954326	7.18188e-05	0.541707	930.48	469.705	GUCGCGGCGAAGUC	0.088293	0.541707	0.809532	4.55836	0.853643	0.587075	17283.1	11886.1	0.06	0	0.193054
4gpy_6HS	6HS	460.078	281.314	0.399134	0.76	0.313953	25361.7	380.175	86	1.14667	75	0.970867	0.000145461	0.162236	853.488	460.078	CGAAGUGUCACG	0.449522	0.162236	0.971352	5.09475	0.876697	0.237644	22234.5	6027.04	0.1	0	0.193054
4ii9_MUB	MUB	191.39	69.4136	0.637319	0.535714	0.222222	1855.98	234.171	18	0.642857	28	1.41571	0.00106638	0.120457	294.472	191.39	LYSASNTRPILETYRTHRHISARGPROALACYS	0.281058	0.120457	0.931499	2.99061	0.71992	0.363744	1336.16	675.103	0.02	0	NULL
4ii9_MUB_CA	MUB	191.39	69.4136	0.637319	0.535714	0.222222	1855.98	234.171	18	0.642857	28	1.41571	0.00106638	0.120457	294.472	191.39	LYSASNTRPILETYRTHRHISARGPROALACYS	0.281058	0.120457	0.931499	2.99061	0.71992	0.363744	1336.16	675.103	0.02	0	NULL
4ii9_MUB_CD	MUB	191.39	69.4136	0.637319	0.535714	0.222222	1855.98	234.171	18	0.642857	28	1.41571	0.00106638	0.120457	294.472	191.39	LYSASNTRPILETYRTHRHISARGPROALACYS	0.281058	0.120457	0.931499	2.99061	0.71992	0.363744	1336.16	675.103	0.02	0	NULL
4ii9_MUB_PB	MUB	191.39	69.4136	0.637319	0.535714	0.222222	1855.98	234.171	18	0.642857	28	1.41571	0.00106638	0.120457	294.472	191.39	LYSASNTRPILETYRTHRHISARGPROALACYS	0.281058	0.120457	0.931499	2.99061	0.71992	0.363744	1336.16	675.103	0.02	0	NULL
4ii9_UDP	UDP	109.818	75.0293	0.316788	0.833333	0	474.085	99.2799	11	0.458333	24	1.67625	0.00244791	0.00526512	153.904	109.818	TRPGLYASPTHRPROPHETYRARGILELEUVAL	0.251529	0.00526512	0.885584	1.89594	0.539037	0.464479	255.549	220.203	0.16	0	0.383169
4ii9_UDP_CA	UDP	109.818	75.0293	0.316788	0.833333	0	474.085	99.2799	11	0.458333	24	1.67625	0.00244791	0.00526512	153.904	109.818	TRPGLYASPTHRPROPHETYRARGILELEUVAL	0.251529	0.00526512	0.885584	1.89594	0.539037	0.464479	255.549	220.203	0.16	0	0.383169
4ii9_UDP_PB	UDP	109.818	75.0293	0.316788	0.833333	0	474.085	99.2799	11	0.458333	24	1.67625	0.00244791	0.00526512	153.904	109.818	TRPGLYASPTHRPROPHETYRARGILELEUVAL	0.251529	0.00526512	0.885584	1.89594	0.539037	0.464479	255.549	220.203	0.16	0	0.383169
4ji1_SRY	SRY	316.589	155.684	0.514521	0.534483	0.0333333	5261.27	168.906	30	0.517241	58	1.34703	0.000424351	0.0427234	401.88	316.589	UAC7MGGUCAAACGLYSLYSPROASNLYSLEU	0.341269	0.0427234	0.947995	3.84866	0.710609	0.318285	3738.7	1674.58	0.02	0	0.0678814
4ji1_SRY_MG	SRY	305.261	158.447	0.488142	0.581818	0.0333333	5149.46	155.744	30	0.545455	55	1.33359	0.000599209	0.0716272	402.904	305.261	UAC7MGCAAAGPROLYSLYSPROASNARGVALLYSLEU	0.420352	0.0716272	0.966482	3.82629	0.792184	0.256736	4079.32	1322.05	0.02	0	0.0678814
4ji3_SRY	SRY	416.061	193.02	0.55455	0.625	0.0925926	13464.4	188.13	54	0.675	80	1.10617	0.000217466	0.0726382	621.232	416.061	UUUC7MGGUCAAAGCGLYSLYSPROLYSASPTRP	0.404549	0.0726382	0.963637	4.61242	0.782413	0.267214	10534.7	3597.87	0.03	0	0.0678814
4ji3_SRY_MG	SRY	380.824	188.684	0.511605	0.638889	0.254237	11932.7	178.427	59	0.819444	72	1.04976	0.000231323	0.144861	614.632	380.824	C7MGGGGUCAAAGCGMGLYSLYSPROLYSASPTRP	0.363429	0.144861	0.956136	4.2063	0.808552	0.292922	9648.18	3495.34	0.03	0	0.0678814
4ji8_SRY	SRY	350.257	186.614	0.484786	0.612903	0.136364	8910.48	176.338	44	0.709677	62	1.16877	0.000347528	0.0843792	498.888	350.257	UUC7MGGUCAAGCGLYSLYSPROASNLYSASPTRP	0.417248	0.0843792	0.966083	4.16514	0.79965	0.258231	7125.26	2300.96	0.03	0	0.0678814
4ji8_SRY_MG	SRY	304.047	158.438	0.494293	0.584906	0.111111	5901.14	161.279	36	0.679245	53	1.19952	0.00048851	0.10954	449.096	304.047	C7MGUCAAACGMGLYSLYSPROLYSASPTRP	0.387691	0.10954	0.96085	3.76361	0.798725	0.277069	4713.38	1635.02	0.02	0	0.0678814
4jya_PAR	PAR	562.891	336.938	0.409335	0.755814	0.309091	33947.3	425.292	110	1.27907	86	0.916834	8.42001e-05	0.248205	1060.3	562.891	CGUCACGCGAAGUCTHRPRO	0.345267	0.248205	0.952054	5.2926	0.874464	0.305931	29685.7	10385.5	0.22	0	0.113786
4k31_AM2	AM2	279.51	166.684	0.404549	0.77551	0.210526	4042.72	154.787	38	0.77551	49	1.17013	0.000298353	0.257133	424.824	279.51	UGCGUCGAAGUCG	0.145683	0.257133	0.842777	3.11253	0.64923	0.538263	2624.66	2176.05	0.04	0	0.149075
4k32_GET	GET	487.728	305.811	0.381317	0.789474	0.375	26111.5	381.891	96	1.26316	76	0.961754	0.000125773	0.231402	912.584	487.728	GUCGUUAAAAGUC	0.395037	0.231402	0.962173	4.9536	0.894722	0.272439	23362.5	7113.79	0.47	0	0.164561
4khp_PAR	PAR	654.791	353.46	0.467365	0.726415	0.320896	48510.5	484.978	134	1.26415	106	0.905945	5.247e-05	0.271798	1231.96	654.791	GUCACGCGCGAAGUCVALTHRPROLYSASNSER	0.302052	0.271798	0.941052	5.75702	0.86099	0.338261	41767	16409.2	0.08	0	0.113786
4l47_PAR	PAR	523.58	278.639	0.475921	0.756098	0.333333	31390.6	347.703	111	1.35366	82	0.910559	9.0215e-05	0.259548	991.808	523.58	GUCACGCGAAGUCTHRLYSAC	0.33942	0.259548	0.950606	5.07689	0.879021	0.310399	27593	9743.61	0.43	0	0.113786
4l71_PAR	PAR	415.264	233.22	0.446514	0.716418	0.323944	13897	316.206	71	1.0597	67	1.0509	0.000148248	0.354737	719.2	415.264	GUCACCGAAGUCLYSACCC	0.216659	0.354737	0.910087	4.29901	0.853788	0.414418	11865.1	5759.19	0.03	0	0.113786
4lel_PAR	PAR	612.149	328.166	0.472233	0.734694	0.344262	39899.9	381.599	122	1.2449	98	0.906956	8.11661e-05	0.268491	1113.43	612.149	CGUCACGCGAAGUCTHRLYSAAC	0.382093	0.268491	0.959322	5.46859	0.914275	0.282313	36479.5	11264.2	0.23	0	0.113786
4lf4_LLL	LLL	660.838	375.602	0.437748	0.719626	0.390411	49536.8	466.958	146	1.36449	107	0.880901	4.67033e-05	0.261184	1297.94	660.838	GU5MCACGGCGAAGUTHRPROLYS	0.275736	0.261184	0.933202	5.56259	0.831375	0.359353	41183.7	17801.2	0.45	0	0.193095
4lf5_HYG	HYG	380.185	207.63	0.469321	0.754098	0.294872	16241.2	267.929	78	1.27869	61	0.996554	0.000283589	0.200883	704.024	380.185	AC5MCGUGUCGUR3UCU	0.512903	0.200883	0.978973	4.31045	0.939544	0.20399	15259.4	3313.04	0.03	0	0.152267
4lf7_PAR	PAR	679.907	407.378	0.406853	0.761468	0.326389	52948	509.417	144	1.3211	109	0.888542	4.65357e-05	0.331337	1343.37	679.907	5MCGU5MCACGGCGAAGUTHRPROLYS	0.276963	0.331337	0.932809	5.86635	0.887945	0.360372	47014.9	19081	0.29	0	0.113786
4lf9_LLL	LLL	652.502	377.793	0.428015	0.747573	0.338235	42294.8	495.484	136	1.32039	103	0.910897	4.9928e-05	0.368708	1283.67	652.502	5MCGU5MCACGGCGAAGUCTHRPROLYSASN	0.220337	0.368708	0.911441	5.43326	0.868817	0.411431	36746.5	17401.4	0.21	0	0.193095
4lfa_HYG	HYG	289.614	170.01	0.422976	0.795455	0.147059	6425.06	300.451	34	0.772727	44	1.19108	0.000412262	0.408217	523.336	289.614	C5MCGU5MCAGUCGUR3CU	0.285208	0.408217	0.9328	4.26747	0.954614	0.360394	6133.45	2315.55	0.03	0	0.152267
4lfc_TOY	TOY	709.536	416.753	0.418259	0.733945	0.358491	57462.4	565.68	159	1.45872	109	0.8817	3.85828e-05	0.355968	1430.26	709.536	5MCGU5MCACGGCGAAGUTHRPROLYSLYS	0.23802	0.355968	0.918878	5.84293	0.87472	0.394541	50263.5	22671.3	0.33	0	0.175272
4lnt_PAR	PAR	589.449	321.497	0.462428	0.776596	0.305085	35307	395.46	118	1.25532	94	0.909532	8.25314e-05	0.310248	1084.18	589.449	CGUCACGGCGAAGUCTHRLYSAC	0.337297	0.310248	0.949278	5.27114	0.916251	0.314438	32350.1	11101.9	0.08	0	0.113786
4lsk_PAR	PAR	537.864	296.303	0.45662	0.764045	0.260417	25186.5	339.134	96	1.07865	89	0.965034	0.000107348	0.261195	927.792	537.864	CGUCACGCGAAGUCTHRLYSAC	0.323998	0.261195	0.946911	4.89146	0.86924	0.321497	21893.1	8097.37	0.07	0	0.113786
4lt8_PAR	PAR	572.722	296.153	0.492852	0.770115	0.368421	32943.2	372.357	114	1.31034	87	0.897773	8.83524e-05	0.289173	1047.35	572.722	CGUCACGCGAAGUCTHRLYSAC	0.341521	0.289173	0.950648	5.16001	0.903076	0.310271	29750.2	10221.3	0.23	0	0.113786
4nxn_SRY	SRY	556.738	263.448	0.535466	0.642857	0.046875	18283.4	195.119	64	0.653061	98	1.1125	0.000110299	0.118386	748.536	556.738	UUUACGGGGUCAAACGPROLYSLYSPROASNARGVALLYSLEU	0.286348	0.118386	0.93344	4.97613	0.723433	0.358733	13226.8	6558.86	0.07	0	0.0678814
4nxn_SRY_MG	SRY	544.234	258.868	0.533055	0.62	0.106061	18633.2	210.239	66	0.66	100	1.09051	0.000133654	0.109371	746.4	544.234	UUUACGGGGUCAAAGCGMGPROLYSLYSPROASNLYSLEU	0.345205	0.109371	0.951328	4.93908	0.767493	0.30818	14300.8	5742.37	0.06	0	0.0678814
4ox9_SFG	SFG	685.264	379.333	0.453655	0.656934	0.275	36974.9	68.7281	120	0.875912	137	0.93642	8.18194e-05	0.263098	1039.55	685.264	AACUGGASPLEUGLYTHRGLYASPGLYARGASNILEASPPROVALASNALAALAALAGLULEUILELEUPHEPROTRPGLYTHRLEUTYRSERLEUTRPARG	0.360379	0.263098	0.955128	5.30279	0.896066	0.296194	33131.9	10951.7	0.1	0	0.30973
4ox9_SFG_CA	SFG	678.898	379.295	0.449588	0.649635	0.304	37546.4	58.4373	125	0.912409	137	0.926679	8.25244e-05	0.25282	1025.7	678.898	AACUGGASPLEUGLYTHRGLYASPGLYARGASNILEILEASPPROVALASNALAALAALAGLULEUILELEUPHEPROTRPGLYTHRLEUTYRSERLEUTRPARG	0.370726	0.25282	0.957359	5.22585	0.895157	0.288901	33609.9	10847.2	0.1	0	0.30973
4ox9_SFG_CD	SFG	698.775	383.383	0.458563	0.654135	0.243697	37556.8	90.3339	119	0.894737	133	0.945422	7.5909e-05	0.257278	1074.35	698.775	AACUGGASPLEUGLYTHRGLYASPGLYARGASNILEASPPROVALASNASPALAALAALAGLULEUILELEUPHEPROTRPGLYTHRLEUTYRSERLEUTRPARG	0.342163	0.257278	0.951258	5.36106	0.879211	0.308398	33020.3	11582.4	0.1	0	0.30973
4p3s_GET	GET	356.501	215.355	0.403391	0.724138	0.253731	11622.4	298.907	67	1.15517	58	1.01461	0.000228983	0.326751	647.448	356.501	CCCGGAAG	0.303201	0.326751	0.940464	4.02588	0.904566	0.339894	10513.2	3950.37	0.04	0	0.164561
4p6f_PAR	PAR	674.166	379.59	0.443144	0.72549	0.350746	41657.4	368.061	134	1.31373	102	0.87983	6.94169e-05	0.418817	1218.37	674.166	GUCACGCGAAGUTHRLYSSERUUAC	0.314589	0.418817	0.940302	5.48473	0.984174	0.340341	40998.1	14177.7	0.16	0	0.113786
4p70_PAR	PAR	622.942	341.887	0.459615	0.737374	0.307692	34070.4	385.238	117	1.18182	99	0.91082	7.56475e-05	0.321686	1107.31	622.942	CGUCACGCGAAGUCTHRPROLYSACC	0.293786	0.321686	0.937981	5.21118	0.893529	0.346686	30442.9	11811.7	0.07	0	0.113786
4pdq_NMZ	NMZ	490.892	291.292	0.414248	0.790698	0.343137	29518.2	438.797	102	1.18605	86	0.938649	8.40396e-05	0.248558	1006.9	490.892	CGUCACGCGAAGUC	0.300314	0.248558	0.940712	5.1255	0.841469	0.339206	24838.7	10012.8	0.43	0	0.0839201
4qg3_BME	BME	71.2044	23.4925	0.67007	0.538462	0	107.325	85.5379	4	0.307692	13	2.21151	0.112222	0.0321202	83.6	71.2044	GLUALAASNGLYGLUARG	0.783416	0.0321202	0.996928	1.50268	0.943323	0.0783218	101.242	8.40586	0.02	0	NULL
4qg3_URE	URE	46.5992	31.1896	0.330685	0.8	0.25	60.4978	110.27	4	0.4	10	2.25493	0.0181726	8.92628e-06	75.28	46.5992	CCCCGGG	0.251677	8.92628e-06	0.879267	1.12215	0.523677	0.476329	31.6813	28.8169	0.16	0	NULL
4qvi_SUC	SUC	246.116	102.967	0.600743	0.711538	0.205882	4644.18	195.413	34	0.653846	52	1.26004	0.00101873	0.253613	390.128	246.116	LYSMETASPARGGACCGGUGAU	0.513172	0.253613	0.978402	3.52456	0.977979	0.20671	4541.91	959.995	0.03	0	NULL
4rzd_PRF	PRF	376.216	226.504	0.402297	0.766234	0.540984	21102	415.764	122	1.58442	77	0.842563	4.97578e-05	0.577634	1010.85	376.216	ACUUAGGAA	0.0452325	0.577634	0.693505	4.22311	0.756465	0.720452	15962.9	15202.9	0.12	0	NULL
4tua_PAR	PAR	687.545	355.195	0.490725	0.727273	0.322835	39903.5	395.496	127	1.15455	110	0.912073	6.47263e-05	0.344502	1191.65	687.545	GUCACGGCGAAGUTHRPROLYSAAC	0.289343	0.344502	0.936177	5.43628	0.907933	0.35153	36229.7	14027.3	0.08	0	0.113786
4tub_PAR	PAR	753.525	403.593	0.470382	0.690265	0.372263	44597.3	423.285	137	1.21239	113	0.910896	5.91158e-05	0.384752	1299.26	753.525	CGUCACGCGAAGUTHRPROLYSLYSASNCAAC	0.287967	0.384752	0.93452	5.57582	0.938327	0.355911	41846.9	15872.7	0.23	0	0.113786
4tud_PAR	PAR	681.302	364.322	0.471562	0.711712	0.344	38715	393.395	125	1.12613	111	0.919671	6.68575e-05	0.286512	1170.5	681.302	GUCACGCGAAGUCTHRPROLYSSERALAAAC	0.303628	0.286512	0.941316	5.33939	0.87365	0.337527	33823.4	13067.3	0.23	0	0.113786
4tue_PAR	PAR	687.983	358.566	0.484727	0.72807	0.385827	38958.9	392.986	127	1.11404	114	0.90988	6.56468e-05	0.325704	1198.54	687.983	GUCACGCCGAAGUCTHRPROLYSCAACA	0.290338	0.325704	0.936913	5.35264	0.894017	0.349563	34829.9	13618.6	0.23	0	0.113786
4u1v_04X	04X	100.859	57.8819	0.426113	0.736842	0.0909091	1014.18	205.832	11	0.578947	19	1.64319	0.00411946	0.116749	191.664	100.859	AAULYSTHRPRO	0.499959	0.116749	0.977965	2.82613	0.872215	0.208769	884.586	211.73	0.03	0	NULL
4u1v_04X_CA	04X	100.859	57.8819	0.426113	0.736842	0.0909091	1014.18	205.832	11	0.578947	19	1.64319	0.00411946	0.116749	191.664	100.859	AAULYSTHRPRO	0.499959	0.116749	0.977965	2.82613	0.872215	0.208769	884.586	211.73	0.03	0	NULL
4u26_DOL	DOL	NULL	NULL	NULL	NULL	NULL	NULL	NULL	NULL	NULL	NULL	NULL	NULL	NULL	NULL	NULL	NULL	NULL	NULL	NULL	NULL	NULL	NULL	NULL	NULL	0	0	0.347644
4u27_04X_CD	04X	NULL	NULL	NULL	NULL	NULL	NULL	NULL	NULL	NULL	NULL	NULL	NULL	NULL	NULL	NULL	NULL	NULL	NULL	NULL	NULL	NULL	NULL	NULL	NULL	0	0	NULL
4u27_VIF	VIF	NULL	NULL	NULL	NULL	NULL	NULL	NULL	NULL	NULL	NULL	NULL	NULL	NULL	NULL	NULL	NULL	NULL	NULL	NULL	NULL	NULL	NULL	NULL	NULL	0	0	0.533415
4u4n_EDE	EDE	295.947	180.108	0.402124	0.818182	0.0384615	13220.3	342.624	26	0.393939	66	1.67508	0.000665426	0.118964	405.752	295.947	GAUAGAACCGUAGGULEU	0.707522	0.118964	0.993876	6.63943	0.972084	0.1105	12851.3	1460.84	0.04	0	0.0205398
4u4o_GET	GET	769.384	445.67	0.426335	0.725	0.341772	52138.6	356.749	158	1.31667	120	0.856803	3.72284e-05	0.309829	1357.22	769.384	CGUCGCUAAAGUGLUSERLYSGLNASNSERALAILEALALYSAC	0.212547	0.309829	0.908292	5.53518	0.812005	0.418337	42336.8	21811.5	0.31	0	0.164561
4u52_3J2	NULL	302.074	200.972	0.336875	0.723077	0.0769231	3232.48	117.286	26	0.4	65	1.28118	0.000795694	0.174708	371.192	302.074	GGACUAUGUU	0.332955	0.174708	0.949233	3.31528	0.809102	0.314572	2615.41	1016.85	0.16	0	NULL
4u56_BLS	BLS	314.3	155.588	0.52398	0.614035	0.0588235	4451.16	172.669	34	0.596491	57	1.21949	0.000544609	0.308227	421.84	314.3	ACCUACUUACAOHX	0.277403	0.308227	0.933366	3.48537	0.870088	0.358926	3872.9	1597.64	0.03	0	0.152127
4ujc_GNP	GNP	332.321	204.666	0.384131	0.62069	0.338983	12078.1	254.371	59	1.01724	58	1.07397	0.000406799	0.21989	619.208	332.321	VALASPTHRGLYLYSTHRLYSASPHISGLUASNLYSASPARGSERALAHIS	0.530527	0.21989	0.980632	4.28858	0.962329	0.195859	11623.1	2365.61	0.06	0	0.203675
4ujc_GNP_MG	GNP	270.831	165.764	0.387941	0.604167	0.283019	6973.33	185.313	53	1.10417	48	1.06281	0.000364488	0.282103	528.528	270.831	ASPTHRGLYLYSTHRLYSASNLYSASPARGSERALAHISMG	0.298942	0.282103	0.940077	3.47726	0.866626	0.340963	6043.27	2377.65	0.04	0	0.203675
4ujc_GNP_PB	GNP	357.095	216.233	0.394466	0.6	0.287879	14526.3	238.176	66	1.01538	65	1.05703	0.000361306	0.197537	657.192	357.095	VALASPTHRGLYLYSTHRLYSASPTHRGLYHISGLUASNLYSASPARGSERALAHIS	0.554867	0.197537	0.983187	4.429	0.958372	0.182602	13921.6	2652.52	0.04	0	0.203675
4ujd_GNP	NULL	307.515	191.824	0.379882	0.625	0.0625	8999.89	152.59	32	0.5	64	1.3275	0.000642314	0.110017	489.064	307.515	GUVALASPTHRGLYLYSTHRLYSTHRHISGLUASNLYSASPARGSERALAHIS	0.598682	0.110017	0.987326	4.93023	0.917432	0.158704	8256.79	1428.32	0.16	0	NULL
4v19_Y5P	Y5P	129.672	74.1526	0.428151	0.761905	0	1533.09	217.983	14	0.666667	21	1.58076	0.00272329	0.0487698	225.072	129.672	P5PP5PP5P	0.517778	0.0487698	0.979873	3.04431	0.833429	0.199621	1277.72	306.037	0.03	0	NULL
4v4h_KSG	KSG	435.197	262.528	0.406574	0.766234	0.285714	18740.1	237.499	77	1	77	0.974825	0.000256868	0.158599	752.152	435.197	UUAGAACGCGCUAACGGU	0.534754	0.158599	0.981549	4.62536	0.920426	0.191208	17248.9	3583.26	0.1	0	0.170279
4v51_PAR	PAR	657.036	344.139	0.482111	0.740385	0.333333	35348	438.851	123	1.18269	104	0.935707	7.7603e-05	0.397177	1160.83	657.036	GUCACGCGAAGUTHRLYSUCAAC	0.299414	0.397177	0.937238	5.25144	0.956498	0.348691	33810.3	12325.5	0.18	0	0.113786
4v55_LLL	LLL	633.675	362.215	0.437046	0.809091	0.372263	44723	349.158	137	1.24545	110	0.855565	6.43403e-05	0.277944	1214.25	633.675	CGUCACGUGAAGUCAC	0.340272	0.277944	0.950552	5.47303	0.893651	0.310566	39966.8	13889.4	0.21	0	0.193095
4v56_SCM	SCM	681.844	373.481	0.462127	0.655738	0.361111	47487.2	212.054	144	1.18033	122	0.8716	4.9262e-05	0.209858	1156.97	681.844	ACCGCAGCUACGUCGGCACVALLYSGLYGLYARGILEPHEARG	0.294196	0.209858	0.938782	5.43332	0.805918	0.34451	38270.8	16359.8	0.46	0	0.340782
4v57_SCM	SCM	623.586	342.977	0.46182	0.660714	0.333333	35689.3	204.199	135	1.20536	112	0.869034	5.7623e-05	0.300904	1090.36	623.586	ACCGCAGCUACGUGGCVALLYSGLYGLYARGILEPHE	0.230673	0.300904	0.916464	4.94611	0.82285	0.400117	29366.9	14279.9	0.24	0	0.340782
4v5c_PAR	PAR	542.997	296.61	0.461213	0.764706	0.305263	25670.1	375.719	95	1.11765	85	0.964413	0.000113159	0.285596	950.968	542.997	GUCACGCGAAGUCTHRAC	0.341661	0.285596	0.950742	4.98638	0.900446	0.309984	23114.5	7957.32	0.08	0	0.113786
4v5c_PAR_MG	PAR	618.634	320.918	0.487911	0.734043	0.321739	32304.2	379.435	115	1.2234	94	0.906725	7.95522e-05	0.337903	1102.6	618.634	CGUCACGCGAAGUCMGMGTHRUCAC	0.289144	0.337903	0.936287	5.13381	0.902627	0.351235	29158.6	11346.4	0.08	0	0.113786
4v5d_PAR	PAR	610.291	339.529	0.449224	0.747253	0.380531	33970.9	381.867	113	1.24176	91	0.93632	8.88916e-05	0.321354	1076.13	610.291	GUCACGCGAAGUTHRPROUAC	0.347222	0.321354	0.951236	5.29453	0.931475	0.308463	31643	10478.8	0.21	0	0.113786
4v5d_PHA	PHA	148.021	72.9229	0.507348	0.6875	0	780.022	96.2253	11	0.34375	32	1.6637	0.00785726	0.161281	176.192	148.021	8ANGACAUUUA	0.60693	0.161281	0.987723	2.49785	0.957415	0.156215	746.804	121.851	0.03	0	0.607318
4v5f_FUA	FUA	281.565	193.68	0.313683	0.723404	0.230769	7386.85	384.962	26	0.553191	47	1.47606	0.000312317	0.102942	462.496	281.565	ILEILEASPTHRPROGLYVALPHEGLULEUGLUASPTHRLEUHISILEILEARGAG	0.326511	0.102942	0.9461	4.94921	0.747192	0.323875	5519.39	2392.42	0.16	0	NULL
4v5f_FUA_MG	FUA	296.875	193.68	0.349076	0.708333	0.230769	7386.85	371.441	26	0.541667	48	1.47606	0.000312317	0.102942	462.496	296.875	ILEILEASPTHRPROGLYVALPHEGLULEUGLUASPTHRLEUHISILEILEARGMGAG	0.326511	0.102942	0.9461	4.94921	0.747192	0.323875	5519.39	2392.42	0.16	0	NULL
4v5f_FUA_PB	FUA	281.565	193.68	0.313683	0.723404	0.230769	7386.85	384.962	26	0.553191	47	1.47606	0.000312317	0.102942	462.496	281.565	ILEILEASPTHRPROGLYVALPHEGLULEUGLUASPTHRLEUHISILEILEARGAG	0.326511	0.102942	0.9461	4.94921	0.747192	0.323875	5519.39	2392.42	0.16	0	NULL
4v5f_GDP	GDP	281.56	156.924	0.442663	0.571429	0.257143	3872.98	154.1	35	0.833333	42	1.2343	0.00071405	0.253772	390.288	281.56	ASPALAGLYTHRTHRASNLYSASPLYSSERALALEUGU	0.333161	0.253772	0.949208	3.17243	0.870165	0.31465	3370.13	1218.63	0.02	0	0.309446
4v5f_GDP_MG	GDP	325.166	171.973	0.471124	0.589286	0.2	5788.66	157.049	45	0.803571	56	1.16098	0.000430891	0.238034	476.768	325.166	ASPALAGLYLYSTHRTHRASNLYSASPLYSSERALALEULYSMGGU	0.304931	0.238034	0.942037	3.41071	0.836856	0.33551	4844.28	1942.15	0.03	0	0.309446
4v5f_GDP_PB	GDP	311.399	169.657	0.45518	0.612245	0.195122	4834.98	178.984	41	0.836735	49	1.1816	0.000395973	0.241787	445.416	311.399	ASPALAGLYTHRTHRASNLYSASPLYSSERALALEULYSGU	0.229948	0.241787	0.915083	3.26785	0.772057	0.403264	3732.88	1949.77	0.03	0	0.309446
4v5g_GDP	NULL	312.07	215.492	0.329515	0.627451	0.0952381	7934.1	171.411	42	0.823529	51	1.16886	0.000498148	0.0839885	482.544	312.07	VALASPHISGLYLYSTHRTHRALAASNLYSASPMETSERLEULEUGU	0.49145	0.0839885	0.976931	4.02254	0.844049	0.213556	6696.77	1694.37	0.16	0	NULL
4v5g_GDP_PB	NULL	324.07	229.142	0.313665	0.607143	0	8876.08	176.938	43	0.767857	56	1.14934	0.000510573	0.109156	514.072	324.07	VALASPHISGLYLYSTHRTHRGLYASNLYSASPMETSERLEULEUAGU	0.526776	0.109156	0.980918	4.22314	0.881097	0.194422	7820.69	1725.7	0.16	0	NULL
4v5j_PHA	PHA	696.001	430.165	0.389784	0.733333	0.308943	37574.2	298.99	123	0.911111	135	0.922623	3.28807e-05	0.336292	1176.23	696.001	C8ANGLNCGACCACCACAGUGUUCCGUC	0.120418	0.336292	0.828299	5.35205	0.692213	0.560286	26009.3	21052.3	0.39	0	0.607318
4v5j_PHA_CA	PHA	665.662	403.055	0.402716	0.728682	0.216216	34638.2	294.713	111	0.860465	129	0.960431	4.01597e-05	0.327589	1090.78	665.662	C8ANGLNCGACCACCAAAGUUUCCGU	0.137716	0.327589	0.853704	5.40052	0.724406	0.520758	25092.1	18038.1	0.3	0	0.607318
4v5l_GCP	GCP	592.278	365.383	0.391486	0.626263	0.327586	28378.1	137.293	116	1.17172	99	0.898225	9.70395e-05	0.245577	949.144	592.278	VALASPHISGLYLYSTHRTHRTYRASPARGGLYILETHRASPCYSPROGLYHISTYRASNLYSASPMETSERALALEULEUGUAG	0.333899	0.245577	0.949456	4.70998	0.864416	0.313899	24530.5	8907.88	0.3	0	0.238845
4v5l_GCP_MG	GCP	552.346	329.485	0.409299	0.637363	0.358491	24252.6	133.222	106	1.16484	91	0.897876	0.000104166	0.260666	915.864	552.346	VALASPHISGLYLYSTHRTHRTYRASPGLYILETHRPROGLYHISTYRASNLYSASPMETSERALALEUMGGUAG	0.302641	0.260666	0.941307	4.56746	0.852761	0.337552	20681.7	8186.53	0.3	0	0.238845
4v5l_GCP_PB	GCP	592.278	365.383	0.391486	0.626263	0.327586	28378.1	137.293	116	1.17172	99	0.898225	9.70395e-05	0.245577	949.144	592.278	VALASPHISGLYLYSTHRTHRTYRASPARGGLYILETHRASPCYSPROGLYHISTYRASNLYSASPMETSERALALEULEUGUAG	0.333899	0.245577	0.949456	4.70998	0.864416	0.313899	24530.5	8907.88	0.3	0	0.238845
4v5l_PAR	PAR	808.492	449.264	0.451073	0.716418	0.364198	61084.7	468.988	162	1.20896	134	0.876878	4.43016e-05	0.402437	1441.74	808.492	CGUCACGCGGCGAAGUCARGVALTHRPROLYSASNSERAAAC	0.293721	0.402437	0.935462	6.02139	0.956429	0.353428	58423.2	21589	0.37	0	0.113786
4v5m_FUA	FUA	261.68	170.455	0.348612	0.675	0.173913	5811.33	400.525	23	0.575	40	1.58634	0.000351429	0.132623	423.736	261.68	THRILEASPTHRGLYPHELYSLEUGLUASPTHRLEUHISILEILEARGA	0.28407	0.132623	0.933296	4.6914	0.733397	0.359108	4262.01	2086.9	0.16	0	NULL
4v5n_GDP	NULL	337.129	179.705	0.466954	0.576271	0.195652	7742.03	248.419	46	0.779661	59	1.18615	0.00036971	0.21029	536.304	337.129	ASPALAGLYLYSTHRTHRTHRASNLYSASPLYSSERALALEULYSGU	0.355582	0.21029	0.954583	3.88186	0.852815	0.297947	6602.52	2306.71	0.02	0	NULL
4v5p_GDP	NULL	316.707	194.303	0.410954	0.610169	0.0697674	9360.74	202.277	43	0.728814	59	1.17667	0.000701887	0.156335	485.08	316.707	VALASPHISGLYLYSTHRTHRPROASNLYSASPMETSERALALEULEUU	0.627423	0.156335	0.989193	4.37273	0.963331	0.146622	9017.49	1372.49	0.04	0	NULL
4v68_GDP	NULL	285.614	166.884	0.433607	0.563636	0.142857	5811.16	164.289	28	0.509091	55	1.34658	0.000605596	0.143945	426.736	285.614	HISVALASPHISGLYLYSTHRTHRASPPROHISASNLYSASPMETSERALALEUG	0.439168	0.143945	0.96988	4.2603	0.857218	0.243582	4981.43	1415.49	0.02	0	NULL
4v68_GDP_PB	GDP	499.689	305.192	0.400557	0.602564	0.158537	23606	218.917	82	1.05128	78	0.986837	0.000149927	0.160958	810.112	499.689	VALASPHISGLYLYSTHRTHRASPCYSPROHISALAASNLYSASPMETSERALALEULEUAGU	0.436546	0.160958	0.969451	5.03257	0.868105	0.245284	20492.5	5790.18	0.06	0	0.309446
4v6o_TRP	TRP	165.341	114.519	0.309202	0.777778	0	1380.09	125.565	14	0.311111	45	1.57954	0.00369932	0.0895322	214.472	165.341	AAGUCGUC	0.566892	0.0895322	0.984769	2.90856	0.887657	0.173867	1225.04	239.951	0.16	0	0.67672
4v7b_FUA	FUA	188.743	116.823	0.381046	0.675676	0	2214.83	158.603	10	0.27027	37	1.9879	0.00447544	0.0962362	206.216	188.743	LYSTHRASPTHRPROGLYHISASPPHEILEGLUASPHISILEILEARG	0.737083	0.0962362	0.995215	4.36476	0.96857	0.0977137	2145.22	216.419	0.16	0	NULL
4v7b_GDP	GDP	358.004	217.227	0.393512	0.606061	0.348485	10945.2	187.011	66	1	66	1.00037	0.000183043	0.172505	643.896	358.004	ASPGLYLYSTHRTHRTHRASNLYSASPARGSERALAPHEAGU	0.264808	0.172505	0.927599	3.82746	0.748442	0.373577	8191.87	4088.89	0.06	0	0.309446
4v7m_MYN	MYN	422.558	248.236	0.414659	0.71875	0.234375	15112.2	286.529	64	1	64	1.05917	0.000200733	0.193695	666.688	422.558	ACGGAAGTHRPROSERSERAC	0.378572	0.193695	0.959371	4.58435	0.855896	0.282146	12934.5	4263.85	0.04	0	NULL
4v7m_MYN_CA	MYN	363.279	218.662	0.400553	0.740741	0.0425532	10905.1	272.846	47	0.87037	54	1.18342	0.000413743	0.147583	533.408	363.279	ACGGAAGTHRPROSERSERC	0.516816	0.147583	0.979755	4.50744	0.90328	0.200199	9850.33	2183.19	0.04	0	NULL
4v7m_MYN_CD	MYN	422.558	248.236	0.414659	0.71875	0.234375	15112.2	286.529	64	1	64	1.05917	0.000200733	0.193695	666.688	422.558	ACGGAAGTHRPROSERSERAC	0.378572	0.193695	0.959371	4.58435	0.855896	0.282146	12934.5	4263.85	0.04	0	NULL
4v7w_CLM	CLM	282.701	214.576	0.247823	0.767123	0	2640.82	120.724	20	0.273973	73	1.46671	0.000873067	0.189082	317.968	282.701	AGGACCAUGUU	0.296611	0.189082	0.939257	3.42532	0.79132	0.343214	2089.74	906.368	0.16	0	0.409071
4v7w_CLM_K	CLM	255.581	173.354	0.329296	0.75	0	2640.82	115.457	20	0.294118	68	1.46671	0.000873067	0.189082	317.968	255.581	AGACAUGUUK	0.296611	0.189082	0.939257	3.42532	0.79132	0.343214	2089.74	906.368	0.16	0	0.409071
4v85_GNP_MG	GNP	644.637	363.933	0.439961	0.575	0.405405	31854.6	41.0128	148	1.23333	120	0.864949	5.67658e-05	0.476936	1099.43	644.637	SERHISPROASPALAGLYLYSTHRTHRTHRVALLYSARGGLYSERTRPILESERTHRPROGLYHISPHEASPLYSASNLYSASPARGTHRALALEUMGGUGGAGG	0.15185	0.476936	0.871318	4.61596	0.887343	0.490718	28266	15631.6	0.08	0	0.203675
4v85_GNP_PB	GNP	676.942	406.91	0.403201	0.587786	0.343949	42943.2	60.6114	157	1.19847	131	0.858405	5.55087e-05	0.388022	1201.57	676.942	SERHISPROASPALAGLYLYSTHRTHRTHRVALLYSARGGLYSERTRPILESERASPTHRPROGLYHISPHELYSASNLYSASPARGTHRALALEUGUGGAGG	0.253592	0.388022	0.923608	5.11427	0.913771	0.383338	39240.2	16461.8	0.26	0	0.203675
4v89_GNP	NULL	356.644	230.3	0.354543	0.592105	0.125	8926.32	78.8837	32	0.421053	76	1.32494	0.000606093	0.127279	484	356.644	SERHISPROASPALAGLYLYSTHRTHRTHRVALTRPILESERTHRPROGLYASNLYSASPARGTHRALALEUGUA	0.576177	0.127279	0.985474	4.92477	0.918787	0.169826	8201.38	1515.92	0.16	0	NULL
4v89_GNP_MG	GNP	580.955	335.037	0.428666	0.587719	0.390625	23474.4	26.9804	128	1.12281	114	0.867297	6.23186e-05	0.551162	998.752	580.955	SERHISPROASPALAGLYLYSTHRTHRTHRVALLYSARGGLYSERTRPILESERPROGLYASPLYSASNLYSASPARGTHRALALEUMGGUGGAGG	0.0874854	0.551162	0.808281	4.32497	0.861345	0.588797	20219.5	13821.6	0.02	0	0.203675
4v89_GNP_PB	GNP	651.561	392.529	0.40234	0.618321	0.4	32978	46.5757	135	1.03053	131	0.902961	5.8132e-05	0.399292	1085.72	651.561	SERHISPROASPALAGLYLYSTHRTHRTHRVALLYSARGGLYSERTRPILESERILETHRPROGLYHISPHEASPLYSASNLYSASPARGTHRALALEUGUGGAGG	0.185385	0.399292	0.893997	4.84363	0.858991	0.448073	28327.8	14776.6	0.31	0	0.203675
4v8a_T8B_MG	T8B	471.446	286.895	0.395368	0.788889	0.0227273	16905.7	245.785	44	0.488889	90	1.23116	0.00043575	0.126647	612.088	471.446	AACUAMGMGACGGAA	0.662419	0.126647	0.991506	5.77919	0.958095	0.130058	16197.3	2198.72	0.12	0	0.0775117
4v8f_PAR	NULL	406.922	216.685	0.482688	0.738462	0.170732	12343.2	297.46	41	0.630769	65	1.17308	0.000255696	0.0967664	628.048	406.922	ACGUCACGCGAAGUC	0.419039	0.0967664	0.966505	5.08923	0.810012	0.256649	9998.13	3167.87	0.03	0	NULL
4v8j_PAR	PAR	680.641	381.757	0.44762	0.743363	0.356589	40956.6	408.918	129	1.14159	113	0.900962	6.57091e-05	0.303975	1203.88	680.641	GUCACGCGAAGUTHRPROSERALAUAAC	0.312077	0.303975	0.943278	5.42346	0.893495	0.332004	36594.5	13597.7	0.21	0	0.113786
4v8j_PAR_MG	PAR	712.946	381.648	0.471341	0.713043	0.266667	39261.5	393.27	120	1.04348	115	0.9613	5.95395e-05	0.317931	1170.86	712.946	GUCACGCGAAGUCMGTHRPROLYSASNSERALAUCAAC	0.263652	0.317931	0.928773	5.51987	0.866431	0.370648	34017.4	14552.2	0.08	0	0.113786
4v8o_GCP	GCP	630.869	348.889	0.453291	0.62	0.341667	25753.2	142.633	120	1.2	100	0.899953	6.91425e-05	0.388683	1002.37	630.869	HISPROASPALAGLYLYSTHRTHRILELYSGLUARGGLYILESERTHRPROGLYHISASNLYSASPTHRALALEUGUGGAGG	0.168848	0.388683	0.884422	4.53071	0.831003	0.466688	21401	12018.7	0.1	0	0.238845
4v8o_GCP_PB	GCP	630.869	348.889	0.453291	0.62	0.341667	25753.2	142.633	120	1.2	100	0.899953	6.91425e-05	0.388683	1002.37	630.869	HISPROASPALAGLYLYSTHRTHRILELYSGLUARGGLYILESERTHRPROGLYHISASNLYSASPTHRALALEUGUGGAGG	0.168848	0.388683	0.884422	4.53071	0.831003	0.466688	21401	12018.7	0.1	0	0.238845
4v8q_GDP	GDP	569.788	356.313	0.401261	0.611765	0.268817	28583.8	230.944	93	1.09412	85	0.974256	0.000145409	0.190714	905.448	569.788	AGUAHISVALASPHISGLYLYSTHRTHRCYSPROGLYALAASNLYSASPMETVALSERALALEULEU	0.481628	0.190714	0.97544	5.22747	0.915507	0.220267	26168.7	6296.07	0.18	0	0.309446
4v8q_GDP_MG	GDP	519.247	315.014	0.421701	0.592105	0.302326	21589.2	184.374	86	1.13158	76	0.992356	0.000154783	0.287451	815.344	519.247	AGUAHISVALASPHISGLYLYSTHRTHRSERALAASPASNLYSASPMETVALSERALALEULEUMG	0.388913	0.287451	0.960249	4.80785	0.932798	0.279144	20138.3	6026.48	0.04	0	0.309446
4v8q_GDP_PB	GDP	505.852	318.378	0.401068	0.618421	0.213333	21788.9	189.846	75	0.986842	76	1.03027	0.000200977	0.189432	762.432	505.852	AGUAHISVALASPHISGLYLYSTHRTHRCYSPROGLYALAASNLYSASPMETVALSERALALEULEU	0.498777	0.189432	0.977493	5.08113	0.923834	0.210966	20129.3	4596.71	0.06	0	0.309446
4v8u_GDP	NULL	344.773	195.353	0.433388	0.6	0.142857	5946.93	191.441	42	0.7	60	1.16525	0.000370291	0.277741	500.584	344.773	ILEASPALAGLYLYSTHRTHRASNLYSASPLYSSERALALEULYSGU	0.256591	0.277741	0.926612	3.60436	0.828032	0.37602	4924.25	2236.16	0.03	0	NULL
4v8y_HSO	NULL	146.737	57.5427	0.607851	0.555556	0	676.496	49.9986	10	0.37037	27	1.70653	0.00872571	0.114144	161.672	146.737	GLYVALTHRTHRPROPHELEUVALGLUGLNTHRASNLYS	0.603884	0.114144	0.987705	2.41973	0.92278	0.156326	624.257	105.754	0.02	0	NULL
4v8z_GCP	NULL	241.41	164.907	0.3169	0.568965	0.09375	8999.49	205.661	32	0.551724	58	1.33072	0.000642352	0.110018	488.896	241.41	GGLYVALASPTHRGLYLYSTHRLYSASPASPTHRPROGLYASNLYSALAVAL	0.598686	0.110018	0.987326	4.93012	0.917435	0.158703	8256.44	1428.24	0.12	0	NULL
4v8z_HSO	HSO	146.737	57.5427	0.607851	0.555556	0	676.496	49.9986	10	0.37037	27	1.70653	0.00872571	0.114144	161.672	146.737	GLYVALTHRTHRPROPHELEUVALGLUGLNTHRASNLYS	0.603884	0.114144	0.987705	2.41973	0.92278	0.156326	624.257	105.754	0.02	0	NULL
4v8z_HSO_CA	HSO	146.737	57.5427	0.607851	0.555556	0	676.496	49.9986	10	0.37037	27	1.70653	0.00872571	0.114144	161.672	146.737	GLYVALTHRTHRPROPHELEUVALGLUGLNTHRASNLYS	0.603884	0.114144	0.987705	2.41973	0.92278	0.156326	624.257	105.754	0.02	0	NULL
4v8z_HSO_PB	HSO	146.737	57.5427	0.607851	0.555556	0	676.496	49.9986	10	0.37037	27	1.70653	0.00872571	0.114144	161.672	146.737	GLYVALTHRTHRPROPHELEUVALGLUGLNTHRASNLYS	0.603884	0.114144	0.987705	2.41973	0.92278	0.156326	624.257	105.754	0.02	0	NULL
4v90_GCP	GCP	665.411	394.506	0.407365	0.607143	0.289256	31352.3	146.513	121	1.08036	112	0.920324	7.2249e-05	0.239154	1044.44	665.411	ILEASPALAGLYLYSTHRTHRGLYALAALAASPARGGLYILETHRASPTHRPROGLYHISASNLYSASPLYSSERALALEULYSAGUAGG	0.275993	0.239154	0.933214	4.84164	0.813925	0.359321	25518.4	11265.6	0.28	0	0.238845
4v90_GCP_MG	GCP	586.81	356.451	0.392562	0.597938	0.300971	25491.8	129.648	103	1.06186	97	0.919647	0.000114823	0.222075	918.08	586.81	ILEASPALAGLYLYSTHRTHRALAALAASPGLYILETHRPROGLYHISASNLYSASPLYSTHRSERALALEULYSMGAGU	0.359615	0.222075	0.955386	4.71729	0.864526	0.295359	22038.3	7529.24	0.21	0	0.238845
4v90_GCP_PB	GCP	659.851	403.128	0.389062	0.586538	0.301724	30189.3	173.04	116	1.11538	104	0.921514	7.77318e-05	0.269468	1015.69	659.851	ILEASPALAGLYLYSTHRTHRALAALAASPGLUARGGLYILETHRASPTHRPROGLYHISASNLYSASPLYSTHRALALEULYSAGUAGG	0.277654	0.269468	0.933806	4.87916	0.839593	0.357781	25346.7	10801.2	0.14	0	0.238845
4v97_PAR	PAR	553.39	318.315	0.430677	0.791209	0.371429	26867.8	365.081	105	1.15385	91	0.961507	0.000101166	0.299957	958.552	553.39	UCACGCGAAGUTHRPROUAC	0.316289	0.299957	0.94443	4.86528	0.893476	0.328711	24005.8	8831.76	0.21	0	0.113786
4v97_PAR_MG	PAR	528.754	281.438	0.474015	0.731707	0.368932	26677.3	354.738	103	1.2561	82	0.941826	0.000107814	0.291395	952.096	528.754	UCACGCGAAGUMGTHRAAC	0.337036	0.291395	0.94959	4.88709	0.901668	0.313494	24054.1	8363.18	0.23	0	0.113786
4v9a_TAC	TAC	88.2179	52.0424	0.419173	0.727273	0	332.888	116.713	8	0.363636	22	1.81133	0.00992346	0.0239747	128.896	88.2179	GCUGG	0.456475	0.0239747	0.971724	1.86877	0.779993	0.236118	259.65	78.601	0.03	0	0.264685
4v9b_T1C	NULL	130.956	65.3749	0.509679	0.62963	0.0909091	1151.58	157.905	11	0.407407	27	1.61894	0.0066707	0.0418173	203.008	130.956	GCCUGG	0.686252	0.0418173	0.992961	2.9731	0.909833	0.118439	1047.74	136.392	0.03	0	NULL
4v9h_GCP	NULL	586.904	315.038	0.463598	0.586538	0.336207	38107.1	197.291	116	1.11538	104	0.900141	0.000117442	0.183171	1032.56	586.904	HISILEASPALAGLYLYSTHRTHRMETGLUGLYILETHRASPTHRPROGLYHISASNLYSASPLYSTHRSERALALEULYSAGU	0.506987	0.183171	0.97847	5.39715	0.923667	0.206388	35198.2	7864.86	0.04	0	NULL
4v9h_GCP_PB	GCP	582.577	319.094	0.452426	0.582524	0.317757	31938.6	202.248	107	1.03883	103	0.927722	0.000121396	0.205597	1007.16	582.577	HISILEASPALAGLYLYSTHRTHRMETGLUGLYILETHRASPTHRPROGLYHISASNLYSASPLYSTHRSERALALEULYSAGU	0.455785	0.205597	0.971946	5.16527	0.911944	0.235205	29126.3	7512.12	0.03	0	0.238845
4v9l_FUA	NULL	244.491	159.764	0.346544	0.578947	0	6489.63	432.564	21	0.552632	38	1.61768	0.000341569	0.183179	420.952	244.491	ASPLYSTHRILETHRVALPHEGLUASPILEILEARGGAG	0.2876	0.183179	0.936257	5.2347	0.778746	0.351315	5053.78	2279.91	0.1	0	NULL
4v9o_GCP	GCP	506.275	275.435	0.458317	0.6	0.247312	27168	202.935	93	0.93	100	0.966232	0.000136321	0.2807	913.544	506.275	GUAILEASPGLYLYSTHRTHRTHRGLUTHRASPGLUGLNGLYILETHRASPTHRPROGLYHISPHEASNLYSASPARGSERALAPHE	0.425676	0.2807	0.966545	5.18	0.949954	0.256496	25808.4	6968.5	0.07	0	0.238845
4v9o_GCP_MG	GCP	429.012	228.241	0.470869	0.597403	0.289855	15788.2	179.92	69	0.896104	77	0.998067	0.00022709	0.149468	713.648	429.012	GUAMGILEASPGLYLYSTHRTHRTHRASPGLYILETHRHISASNLYSASPARGSERALAPHEMG	0.443627	0.149468	0.970536	4.47765	0.863913	0.240957	13639.6	3804.28	0.03	0	0.238845
4v9o_GCP_PB	GCP	541.188	298.053	0.451412	0.606061	0.336449	29318.1	222.962	107	1.08081	99	0.923569	0.000127411	0.307408	986.048	541.188	GUAILEASPGLYLYSTHRTHRTHRGLUTHRASPGLUGLNGLYILETHRTHRPROGLYHISPHEASNLYSASPARGSERALAPHE	0.424099	0.307408	0.965772	5.04152	0.968944	0.259392	28407.6	7604.88	0.1	0	0.238845
4v9p_GCP	GCP	523.624	274.82	0.476128	0.581633	0.309091	29286.2	194.133	110	1.12245	98	0.895511	0.000110942	0.317763	988.96	523.624	GUAILEASPALAGLYLYSTHRTHRTHRGLUTHRASPGLUGLNGLYILETHRTHRPROGLYHISPHEASNLYSASPARGSERALAPHE	0.373359	0.317763	0.95669	4.97917	0.945831	0.291108	27699.8	8525.43	0.04	0	0.238845
4v9p_GCP_MG	GCP	499.514	271.143	0.459921	0.593407	0.326087	22931.5	197.253	92	1.01099	91	0.951364	0.000151032	0.178416	865.824	499.514	AGUILEASPALAGLYLYSTHRTHRTHRASPGLYILETHRGLYHISASNLYSASPARGSERALAPHEMG	0.425185	0.178416	0.967628	4.69729	0.874087	0.252379	20044.1	5787.43	0.05	0	0.238845
4v9p_GCP_PB	GCP	523.624	274.82	0.476128	0.581633	0.309091	29286.2	194.133	110	1.12245	98	0.895511	0.000110942	0.317763	988.96	523.624	GUAILEASPALAGLYLYSTHRTHRTHRGLUTHRASPGLUGLNGLYILETHRTHRPROGLYHISPHEASNLYSASPARGSERALAPHE	0.373359	0.317763	0.95669	4.97917	0.945831	0.291108	27699.8	8525.43	0.04	0	0.238845
4v9q_BLS	BLS	799.923	430.326	0.474274	0.671429	0.375	41455.8	240.31	160	1.14286	140	0.838168	3.19544e-05	0.434346	1333.05	799.923	ACCCGGGUACCUUCACAGUCCA	0.0991654	0.434346	0.817582	5.02232	0.762773	0.575812	31621.3	23870.7	0.49	0	0.152127
4v9q_BLS_MG	BLS	717.764	354.159	0.521329	0.682171	0.364286	32004.9	212.386	140	1.08527	129	0.882039	5.43386e-05	0.53387	1174.05	717.764	ACCCGGGUACCUUCACAMGCCAMG	0.130092	0.53387	0.852241	4.8118	0.909812	0.52315	29118.4	16743.4	0.31	0	0.152127
4w29_NMY	NMY	481.349	306.896	0.376532	0.753086	0.26087	21322	322.648	92	1.1358	81	0.968618	7.39666e-05	0.374048	890.624	481.349	VALTHRLYSLYSACCGAAGUAA	0.145529	0.374048	0.866847	4.69513	0.786311	0.498575	16765.7	10630.6	0.36	0	0.113925
4w29_NMY_PB	NMY	472.176	294.964	0.390518	0.731707	0.280899	19998.6	321.138	89	1.08537	82	0.974815	9.565e-05	0.387617	874.696	472.176	VALTHRLYSLYSMETACCGAAGAA	0.187678	0.387617	0.895441	4.63509	0.851573	0.445181	17030.3	8903.01	0.1	0	0.113925
4w2e_GDP	GDP	306.18	222.323	0.27388	0.603774	0	8826.62	194.156	26	0.490566	53	1.48922	0.00143394	0.0826165	390.376	306.18	ALAHISVALASPHISGLYLYSSERTHRGLYHISASNLYSASPLEUSERGLYLYSTHR	0.787322	0.0826165	0.997002	5.39119	0.979267	0.0773707	8643.62	682.922	0.16	0	0.309446
4w2e_GDP_CA	GDP	364.211	251.336	0.309916	0.578125	0.0322581	11984.7	233.618	31	0.484375	64	1.48523	0.000724426	0.0852519	466.768	364.211	ILEILEALAHISVALASPHISGLYLYSSERTHRTHRPROGLYHISASNLYSASPLEUSERGLYLYSTHR	0.708557	0.0852519	0.994006	5.75576	0.949171	0.109326	11375.5	1310.24	0.12	0	0.309446
4w2e_GDP_MG	GDP	176.661	134.662	0.237737	0.638889	0	1362.35	113.653	17	0.472222	36	1.44919	0.00112277	0.0932188	243.344	176.661	ASPHISGLYTHRASNLYSASPLEUSERGLYLYSTHR	0.240512	0.0932188	0.907212	2.62413	0.643465	0.420674	876.625	573.106	0.16	0	0.309446
4w2e_GDP_PB	GDP	364.211	251.336	0.309916	0.578125	0.0322581	11984.7	233.618	31	0.484375	64	1.48523	0.000724426	0.0852519	466.768	364.211	ILEILEALAHISVALASPHISGLYLYSSERTHRTHRPROGLYHISASNLYSASPLEUSERGLYLYSTHR	0.708557	0.0852519	0.994006	5.75576	0.949171	0.109326	11375.5	1310.24	0.12	0	0.309446
4w2h_PCY_MG	PCY	776.424	411.407	0.476815	0.695312	0.379085	44671.5	292.616	153	1.19531	128	0.845563	5.25847e-05	0.349662	1321.81	776.424	UGAAGAUUAGAACCGUAMGMGGLYGLYAAAAAC	0.25745	0.349662	0.926058	5.24554	0.886482	0.377381	39600.4	16858.2	0.34	0	0.172457
4w2i_NEG	NEG	624.658	235.274	0.648733	0.628319	0.189474	31471	222.356	95	0.840708	113	0.991053	0.000121651	0.20241	955.744	624.658	CGAAGCUGCCUGGUCAAAPSUUGAMIA	0.452299	0.20241	0.971492	5.43841	0.907629	0.237074	28564	7460.95	0.06	0	0.316986
4w2i_NEG_MG	NEG	349.338	102.707	0.72155	0.619048	0.131579	5377.84	142.324	38	0.603175	63	1.22259	0.000249567	0.155965	456.768	349.338	AAGGCCUGGUMGMGAUGMG	0.19581	0.155965	0.880638	3.52546	0.635889	0.47379	3419.7	2547.96	0.03	0	0.316986
4wf1_NEG	NEG	172.479	60.3293	0.673376	0.606061	0.117647	2184.6	203.967	17	0.515152	33	1.46744	0.00190702	0.15618	282.976	172.479	UGGCCAAG	0.489799	0.15618	0.976651	3.35955	0.895006	0.214832	1955.23	469.321	0.03	0	0.316986
4woi_PAR	PAR	426.825	269.094	0.378314	0.788732	0.277778	17740.5	326.605	72	1.01408	71	1.07125	0.00020836	0.255995	732.656	426.825	CGUCACAUGAAGUCTHRAC	0.429609	0.255995	0.967556	4.73582	0.933927	0.252658	16568.3	4482.28	0.36	0	0.113786
4wpo_GDP	GDP	487.861	289.24	0.407453	0.575	0.333333	19972.9	217.658	84	1.05	80	0.960707	0.000148875	0.174589	804.112	487.861	AGUAILEASPALAGLYLYSTHRTHRASNLYSASPLYSTHRSERALALEULYS	0.37749	0.174589	0.959187	4.58471	0.840813	0.282772	16793.5	5647.78	0.04	0	0.309446
4wpo_GDP_CA	GDP	487.861	289.24	0.407453	0.575	0.333333	19972.9	217.658	84	1.05	80	0.960707	0.000148875	0.174589	804.112	487.861	AGUAILEASPALAGLYLYSTHRTHRASNLYSASPLYSTHRSERALALEULYS	0.37749	0.174589	0.959187	4.58471	0.840813	0.282772	16793.5	5647.78	0.04	0	0.309446
4wpo_GDP_MG	GDP	510.262	301.308	0.409707	0.5875	0.3375	18134.2	232.797	80	1	80	0.99767	0.000143911	0.165392	812.912	510.262	AGUGMGILEASPALAGLYLYSTHRTHRASNLYSASPLYSTHRASPSERALALEULYSMG	0.340187	0.165392	0.950945	4.46919	0.807336	0.309359	14640.4	5609.96	0.04	0	0.309446
4wpo_GDP_PB	GDP	487.861	289.24	0.407453	0.575	0.333333	19972.9	217.658	84	1.05	80	0.960707	0.000148875	0.174589	804.112	487.861	AGUAILEASPALAGLYLYSTHRTHRASNLYSASPLYSTHRSERALALEULYS	0.37749	0.174589	0.959187	4.58471	0.840813	0.282772	16793.5	5647.78	0.04	0	0.309446
4wqf_FUA	FUA	249.613	157.736	0.368078	0.74	0.125	1907.97	94.9914	24	0.48	50	1.28768	0.000967695	0.550494	329.224	249.613	PROASPPHEILEGLUARGLYSLEUGLUASPPROTHRMETHISILEILEARG	0.143391	0.550494	0.860623	2.84716	0.940232	0.509242	1793.94	971.62	0.16	0	NULL
4wqf_FUA_MG	FUA	243.525	163.958	0.326731	0.717391	0.0416667	2020.86	111.677	24	0.521739	46	1.33574	0.00109399	0.388126	311.752	243.525	PROASPPHEILEGLUARGLYSLEUGLUASPTHRHISILEILEARG	0.229633	0.388126	0.914753	2.83764	0.893189	0.404013	1805.01	816.454	0.16	0	NULL
4wqf_FUA_PB	FUA	274.101	182.325	0.334825	0.759259	0.153846	2517.5	117.722	26	0.481481	54	1.30026	0.00075645	0.535436	366.968	274.101	PROASPPHEILEGLUARGLYSLEUGLUASPPROTHRMETHISILEILEARGLEU	0.154947	0.535436	0.86951	3.13256	0.940593	0.493915	2367.94	1243.43	0.16	0	NULL
4wqf_GDP	GDP	439.477	267.531	0.391252	0.544118	0.194444	16692.7	198.732	72	1.05882	68	1.01502	0.000185	0.119416	700.264	439.477	AGUASPALAGLYLYSTHRTHRASNLYSASPLYSTHRSERALALEULYS	0.405416	0.119416	0.964278	4.4836	0.81802	0.264891	13654.9	4421.74	0.04	0	0.309446
4wqf_GDP_MG	GDP	441.74	269.585	0.389722	0.521127	0.24359	18212.6	187.499	78	1.09859	71	0.984101	0.000167548	0.123322	740.68	441.74	AGUMGASPALAGLYLYSTHRTHRASNLYSASPLYSTHRSERALALEULYSMG	0.400571	0.123322	0.963423	4.50261	0.817754	0.267986	14893.4	4880.71	0.04	0	0.309446
4wqf_GDP_PB	GDP	439.477	267.531	0.391252	0.544118	0.194444	16692.7	198.732	72	1.05882	68	1.01502	0.000185	0.119416	700.264	439.477	AGUASPALAGLYLYSTHRTHRASNLYSASPLYSTHRSERALALEULYS	0.405416	0.119416	0.964278	4.4836	0.81802	0.264891	13654.9	4421.74	0.04	0	0.309446
4wqu_GDP	GDP	472.143	283.979	0.398531	0.534247	0.218391	22561.9	216.484	87	1.19178	73	0.94215	0.000154356	0.148926	822.848	472.143	AGUILEASPALAGLYLYSTHRTHRTHRASNLYSASPLYSTHRSERALALEULYS	0.434532	0.148926	0.96917	4.76645	0.858078	0.246392	19359.9	5559.07	0.04	0	0.309446
4wqu_GDP_MG	GDP	497.407	289.565	0.417851	0.538462	0.234568	20625.6	209.08	81	1.03846	78	0.977814	0.000161205	0.173226	810.872	497.407	AGUMGHISILEASPALAGLYLYSTHRTHRTHRASNLYSASPLYSTHRASPSERALALEULYSMG	0.413374	0.173226	0.965728	4.74336	0.863006	0.259555	17800	5353.48	0.04	0	0.309446
4wqu_GDP_PB	GDP	472.143	283.979	0.398531	0.534247	0.218391	22561.9	216.484	87	1.19178	73	0.94215	0.000154356	0.148926	822.848	472.143	AGUILEASPALAGLYLYSTHRTHRTHRASNLYSASPLYSTHRSERALALEULYS	0.434532	0.148926	0.96917	4.76645	0.858078	0.246392	19359.9	5559.07	0.04	0	0.309446
4wqy_GDP	GDP	490.444	304.838	0.378898	0.61039	0.258824	22235.6	223.952	85	1.1039	77	0.985291	0.000155513	0.131489	802.896	490.444	AGUAILEASPGLYLYSTHRTHRASNLYSASPLYSTHRASPSERALALEULYS	0.437001	0.131489	0.969552	4.77263	0.846793	0.244885	18828.9	5445.15	0.27	0	0.309446
4wqy_GDP_PB	GDP	490.444	304.838	0.378898	0.61039	0.258824	22235.6	223.952	85	1.1039	77	0.985291	0.000155513	0.131489	802.896	490.444	AGUAILEASPGLYLYSTHRTHRASNLYSASPLYSTHRASPSERALALEULYS	0.437001	0.131489	0.969552	4.77263	0.846793	0.244885	18828.9	5445.15	0.27	0	0.309446
4wsd_PAR	PAR	848.016	467.327	0.455843	0.744186	0.391813	65029.9	421.28	171	1.32558	129	0.858358	3.68687e-05	0.356455	1501.34	848.016	GUCACGCGCGAAGUCARGVALTHRPROLYSAACUA	0.262388	0.356455	0.927549	5.99427	0.895977	0.373703	58265.3	24301.8	0.44	0	0.113786
4wt8_3V6	3V6	734.84	365.989	0.512699	0.66129	0.224138	40233.9	329.084	116	0.935484	124	0.931531	9.40036e-05	0.182174	1160.76	734.84	ACCAACCCGUACCUUUCACA	0.452824	0.182174	0.971717	5.54474	0.893151	0.23615	35935	9501.25	0.08	0	NULL
4wt8_3V6_CA	3V6	722.78	357.235	0.51697	0.639344	0.25	39272	321.606	120	0.983607	122	0.918148	9.22117e-05	0.187749	1143.69	722.78	ACCAACCCGUACCUUCACA	0.437394	0.187749	0.969452	5.39131	0.888242	0.24528	34883	9632.64	0.08	0	NULL
4wt8_3V6_MG	3V6	485.112	245.051	0.504643	0.597561	0.242857	16570.4	209.758	70	0.853659	82	1.0225	0.000213607	0.146589	727.336	485.112	CCAACCUACCUCACAMG	0.440297	0.146589	0.970047	4.55205	0.859827	0.242919	14247.7	4025.27	0.04	0	NULL
4wt8_PAR	PAR	389.978	211.963	0.467721	0.75	0.350649	14198.7	255.301	77	1.20312	64	0.980606	0.00023532	0.21423	677.512	389.978	CACCGAAGUAAC	0.404761	0.21423	0.964035	4.0661	0.888026	0.265777	12608.8	3773.69	0.08	0	0.113786
4x64_6MD	6MD	450.103	257.191	0.556757	0.683333	0.337209	15340.7	320.998	86	1.43333	60	0.940831	0.000160317	0.458553	815.76	450.103	CAGUAAUUU70UUU12AA	0.250689	0.458553	0.919375	4.18702	0.967477	0.393382	14841.8	6034.78	0.26	0	NULL
4x64_6MD_CA	6MD	466.126	272.341	0.534277	0.672131	0.373626	17217.1	317.059	91	1.4918	61	0.93008	0.000145221	0.451277	853.096	466.126	CAGUCUAAUUU70UUU12A	0.257629	0.451277	0.922138	4.30595	0.967259	0.386861	16653.4	6660.61	0.2	0	NULL
4x64_6MD_MG	6MD	439.216	238.807	0.567962	0.627119	0.283951	14538.2	265.405	81	1.37288	59	0.95546	0.000163232	0.367772	761.672	439.216	GCAGUAAUMGU70UUU12A	0.256549	0.367772	0.925271	4.12688	0.900132	0.379306	13086.3	5514.43	0.08	0	NULL
4x64_PAR	PAR	813.877	470.916	0.42693	0.742424	0.36747	62583.3	510.752	166	1.25758	132	0.870263	3.7752e-05	0.413067	1523.85	813.877	5MCGU5MCACGGGCGAAGUCTHRPROLYSASNSERALAA	0.245531	0.413067	0.919814	6.03328	0.926995	0.392355	58014.4	24554.8	0.37	0	0.113786
4y4o_ARG	NULL	441.797	238.292	0.475065	0.773333	0.407407	12001.4	197.498	81	1.08	75	0.93554	0.000105836	0.280826	733.208	441.797	GACUGGGCGCCGCCUGLYSGLY	0.142007	0.280826	0.847071	3.68914	0.675073	0.53148	8101.8	6378.49	0.08	0	NULL
4y4o_ARG_CD	ARG	441.797	238.292	0.475065	0.773333	0.407407	12001.4	197.498	81	1.08	75	0.93554	0.000105836	0.280826	733.208	441.797	GACUGGGCGCCGCCUGLYSGLY	0.142007	0.280826	0.847071	3.68914	0.675073	0.53148	8101.8	6378.49	0.08	0	0.188746
4yhh_T1C	T1C	114.569	51.1548	0.585165	0.62069	0	398.19	117.052	4	0.137931	29	2.2991	0.0135118	0.00378679	117.904	114.569	AGCCUGG	0.602499	0.00378679	0.987578	2.88071	0.845398	0.15713	336.629	62.5675	0.03	0	0.0934573
4yhh_T1C_MG	T1C	294.102	93.9108	0.6848	0.6	0.135135	15427.7	435.214	37	0.74	50	1.3225	0.00062824	0.102286	571.328	294.102	UAGUGCACUGGMGMG	0.731514	0.102286	0.994975	5.99506	0.97047	0.100128	14972.2	1544.74	0.03	0	0.0934573
5aa0_GCP_PB	GCP	311.506	168.161	0.460167	0.661017	0.225806	8392.48	228.653	31	0.525424	59	1.30596	0.00067865	0.144672	481.624	311.506	ALAHISVALASPHISGLYLYSTHRGLNLEUGLULYSPROGLYHISASNLYSASPARGSERALA	0.588191	0.144672	0.986379	4.86639	0.936847	0.164487	7862.47	1380.46	0.03	0	0.238845
5aj4_Y5P	Y5P	45.7222	26.4028	0.422538	0.5	0	295.284	202.672	7	0.875	8	1.85112	0.00900489	0.358863	136.904	45.7222	THRGLYGLN	0.296038	0.358863	0.937655	1.99732	0.924182	0.347567	272.897	102.631	0.02	0	NULL
5d8h_QUA	QUA	193.598	117.179	0.394728	0.681818	0	1179.63	120.907	14	0.318182	44	1.57028	0.00261587	0.0705426	213.072	193.598	AAILEALAALASERTHRTHR	0.420726	0.0705426	0.966534	2.68032	0.791621	0.25654	933.82	302.623	0.04	0	NULL
5d8h_QUA_CA	QUA	215.009	126.736	0.410555	0.697674	0	1954.89	142.119	22	0.511628	43	1.36976	0.00105906	0.103926	275.84	215.009	AAILEALAALASERTHRTHR	0.298308	0.103926	0.937096	2.76832	0.7227	0.34907	1412.8	682.396	0.04	0	NULL
5d8h_TS9	TS9	108.357	72.1377	0.334258	0.571429	0.125	313.316	143.767	8	0.380952	21	1.74249	0.00726322	0.262768	144.704	108.357	AGLYPROILETHRTHR	0.270424	0.262768	0.931441	1.89043	0.828103	0.363892	259.458	114.013	0.12	0	NULL
5dat_5CT	NULL	214.294	82.9138	0.633488	0.652174	0	2408.81	160.077	15	0.326087	46	1.61894	0.0017976	0.0635028	257.936	214.294	CCGUAACGLYHISGLY	0.524536	0.0635028	0.980658	3.69583	0.847522	0.195729	2041.52	471.474	0.03	0	NULL
5dat_5CT_CA	5CT	352.546	184.868	0.493786	0.681159	0.0666667	4286.36	155.578	30	0.434783	69	1.26482	0.000776682	0.266836	414.888	352.546	ACCUACUUACGLYHIS	0.391813	0.266836	0.96113	3.61345	0.919162	0.276096	3939.86	1183.45	0.03	0	0.226488
5dat_5CT_CD	5CT	352.546	184.868	0.493786	0.681159	0.0666667	4286.36	155.578	30	0.434783	69	1.26482	0.000776682	0.266836	414.888	352.546	ACCUACUUACGLYHIS	0.391813	0.266836	0.96113	3.61345	0.919162	0.276096	3939.86	1183.45	0.03	0	0.226488
5dge_5CT	5CT	584.47	300.736	0.5037	0.685185	0.21978	24264.6	151.619	91	0.842593	108	0.96063	0.000137512	0.238468	858.28	584.47	ACCCGUACAUUACOHXGLYHISCC8AN	0.398719	0.238468	0.962744	4.91091	0.902292	0.270416	21893.8	6561.54	0.09	0	0.226488
5dge_5CT_CA	5CT	584.47	300.736	0.5037	0.685185	0.21978	24264.6	151.619	91	0.842593	108	0.96063	0.000137512	0.238468	858.28	584.47	ACCCGUACAUUACOHXGLYHISCC8AN	0.398719	0.238468	0.962744	4.91091	0.902292	0.270416	21893.8	6561.54	0.09	0	0.226488
5dge_5CT_CD	5CT	584.47	300.736	0.5037	0.685185	0.21978	24264.6	151.619	91	0.842593	108	0.96063	0.000137512	0.238468	858.28	584.47	ACCCGUACAUUACOHXGLYHISCC8AN	0.398719	0.238468	0.962744	4.91091	0.902292	0.270416	21893.8	6561.54	0.09	0	0.226488
5dge_5CT_MG	5CT	595.964	310.086	0.497614	0.693694	0.184783	25301.1	169.409	92	0.828829	111	0.946307	0.000126864	0.260685	919.64	595.964	GACCCGUACAAUUACOHXGLYHISCC8ANMG	0.380775	0.260685	0.959193	5.00756	0.907576	0.282752	22962.7	7153.96	0.09	0	0.226488
5dge_SPS	SPS	403.062	278.622	0.30888	0.743243	0	6608.06	137.439	32	0.432432	74	1.33127	0.000300622	0.144698	449.648	403.062	GACUCCGUUAC8AN	0.272807	0.144698	0.929519	4.25018	0.73258	0.368774	4840.94	2436.88	0.36	0	0.436064
5dge_SPS_CA	SPS	380.683	266.231	0.300803	0.736111	0	5947.88	139.88	27	0.375	72	1.41323	0.000452615	0.142038	414.032	380.683	GACUCCGUUAC8AN	0.356826	0.142038	0.954637	4.38775	0.801628	0.297771	4767.98	1771.1	0.36	0	0.436064
5dge_SPS_CD	SPS	380.683	266.231	0.300803	0.736111	0	5947.88	139.88	27	0.375	72	1.41323	0.000452615	0.142038	414.032	380.683	GACUCCGUUAC8AN	0.356826	0.142038	0.954637	4.38775	0.801628	0.297771	4767.98	1771.1	0.36	0	0.436064
5dge_SPS_MG	SPS	420.977	294.648	0.300224	0.717949	0	8049.69	170.002	32	0.410256	78	1.36482	0.000259211	0.144197	481.632	420.977	GCACAGUCCGUUAC8ANMG	0.285193	0.144197	0.934218	4.69053	0.744283	0.356702	5991.25	2871.34	0.36	0	0.436064
5el7_PAR	PAR	872.861	478.729	0.455166	0.720588	0.365269	62111.9	412.14	167	1.22794	136	0.862567	3.63108e-05	0.35125	1496.17	872.861	CGUCACGCGCGAAGUCGARGVALTHRLYSAACUA	0.244394	0.35125	0.921381	5.92216	0.87656	0.38866	54444.8	24140.4	0.44	0	0.113786
5gad_GNP	GNP	935.957	510.867	0.454177	0.581818	0.320513	60720.1	59.6348	156	0.945455	165	0.888064	4.41311e-05	0.219501	1376.39	935.957	GLNGLYALAGLYLYSTHRTHRSERLYSASPTYRARGALAGLNLEUASPTHRALAGLYTHRLYSASPGLYVALGLYGLUASNGLYVALGLYLYSTHRTHRTHRLYSASPPHEARGALAGLNASPTHRALAGLYARGLEULYSLEUTHRLYSGLYGLU	0.332272	0.219501	0.9492	5.91308	0.843212	0.314674	51199.9	19107	0.13	0	0.203675
5gad_GNP_MG	GNP	782.102	414.011	0.470643	0.586466	0.27907	43937.2	59.8789	129	0.969925	133	0.9006	7.33768e-05	0.186058	1123.69	782.102	GLNGLYALAGLYLYSTHRTHRSERLYSASPTYRARGGLNLEUALAGLYTHRLYSASPGLYVALGLYGLUMGASNGLYVALGLYLYSTHRTHRASPPHEARGALAGLNALAGLYARGLEULYSLEULYSGLU	0.400125	0.186058	0.963405	5.49838	0.864189	0.268051	37970.1	11777.4	0.05	0	0.203675
5gad_GNP_PB	GNP	935.957	510.867	0.454177	0.581818	0.320513	60720.1	59.6348	156	0.945455	165	0.888064	4.41311e-05	0.219501	1376.39	935.957	GLNGLYALAGLYLYSTHRTHRSERLYSASPTYRARGALAGLNLEUASPTHRALAGLYTHRLYSASPGLYVALGLYGLUASNGLYVALGLYLYSTHRTHRTHRLYSASPPHEARGALAGLNASPTHRALAGLYARGLEULYSLEUTHRLYSGLYGLU	0.332272	0.219501	0.9492	5.91308	0.843212	0.314674	51199.9	19107	0.13	0	0.203675
5gaf_GNP	GNP	564.049	307.233	0.468298	0.54023	0.336066	46166.6	334.991	122	1.4023	87	0.905106	9.89547e-05	0.162673	1120.25	564.049	LEUGLNGLYALAGLYLYSTHRTHRSERLYSASPARGALAALAGLNLEUASPTHRALAGLYARGMETTHRLYSASPGLYGLYVALGLYGLU	0.517585	0.162673	0.97976	5.77165	0.914489	0.200177	42218.9	9241.49	0.07	0	0.203675
5gaf_GNP_PB	GNP	564.049	307.233	0.468298	0.54023	0.336066	46166.6	334.991	122	1.4023	87	0.905106	9.89547e-05	0.162673	1120.25	564.049	LEUGLNGLYALAGLYLYSTHRTHRSERLYSASPARGALAALAGLNLEUASPTHRALAGLYARGMETTHRLYSASPGLYGLYVALGLYGLU	0.517585	0.162673	0.97976	5.77165	0.914489	0.200177	42218.9	9241.49	0.07	0	0.203675
5gak_5CT	5CT	315.773	157.76	0.514281	0.666667	0	3798.97	76.1714	27	0.409091	66	1.3265	0.00108841	0.0876661	340.28	315.773	ACCUACUACCCAGLYHIS	0.504202	0.0876661	0.978453	3.47378	0.853731	0.206472	3243.3	784.381	0.03	0	0.226488
5gak_5CT_CA	5CT	355.756	172.07	0.532191	0.666667	0.0882353	4894.15	82.7648	34	0.453333	75	1.25944	0.00082928	0.150102	405.84	355.756	ACCUACUUACCCAGLYHISUNK	0.482893	0.150102	0.975836	3.55186	0.886833	0.218506	4340.29	1069.4	0.03	0	0.226488
5gin_SAH	SAH	436.83	259.146	0.406758	0.637255	0.277778	18921	3.33551	90	0.882353	102	0.974482	0.000151443	0.311792	775.624	436.83	ARGSERLYSTYRLEUGLYALAALASERGLYTHRTHRILEVALGLUPHESERVALALAASPALAARGASPILEALAGLNILELYSAUGAUG	0.331276	0.311792	0.947851	4.41967	0.913257	0.318713	17279.7	6030.37	0.09	0	0.348875
5gin_SAH_CA	SAH	430.694	256.595	0.404229	0.64	0.258824	16952.7	6.37645	85	0.85	100	0.994545	0.000169891	0.350726	753.712	430.694	LYSTYRLEUGLYALAALASERGLYTHRTHRVALGLUPHESERVALALAASPALAARGASPILEALAGLNILELYSAUGAUGA	0.325061	0.350726	0.945383	4.33629	0.938809	0.325963	15915.4	5525.96	0.09	0	0.348875
5gip_SAH	SAH	487.322	299.178	0.386076	0.62963	0.258427	19566.5	19.2208	89	0.824074	108	1.01749	0.000132633	0.339669	789.248	487.322	ARGSERLYSTYRLEUGLYALAALASERGLYTHRTHRILEVALGLUPHESERVALALAASPALAARGASPILEALAGLNILELYSAUAUGA	0.291986	0.339669	0.937056	4.54323	0.906178	0.34918	17730.7	6832.24	0.09	0	0.348875
5gip_SAH_CA	SAH	487.322	299.178	0.386076	0.62963	0.258427	19566.5	19.2208	89	0.824074	108	1.01749	0.000132633	0.339669	789.248	487.322	ARGSERLYSTYRLEUGLYALAALASERGLYTHRTHRILEVALGLUPHESERVALALAASPALAARGASPILEALAGLNILELYSAUAUGA	0.291986	0.339669	0.937056	4.54323	0.906178	0.34918	17730.7	6832.24	0.09	0	0.348875
5hau_GDP	GDP	512.94	300.011	0.415684	0.575	0.211111	30338.4	256.106	90	1.125	80	0.981555	0.000165726	0.108223	879.432	512.94	AGUALAHISILEASPALAGLYLYSTHRTHRPROASNLYSASPLYSTHRASPSERALALEULYS	0.558289	0.108223	0.983974	5.3959	0.896535	0.178313	27199.5	5409.75	0.08	0	0.309446
5hau_GDP_PB	GDP	545.433	330.328	0.394737	0.581395	0.268041	31260.8	258.066	97	1.12791	86	0.977674	0.000149018	0.155749	911.44	545.433	AGUALAHISILEASPALAGLYLYSTHRTHRPROGLYHISASNLYSASPLYSTHRASPSERALALEULYS	0.525103	0.155749	0.980587	5.31987	0.913436	0.196082	28554.7	6129.69	0.08	0	0.309446
5hr6_5AD	5AD	556.553	325.907	0.466995	0.691489	0.209877	14008.7	56.5601	81	0.861702	94	0.973975	0.000182756	0.335697	753.904	556.553	ALAVALSERPHECYSSERTHRVALGLYGLYGLUPROTHRLEUSERSERHISGLUVALILEPROTRPASNPHEARGLYSTHRALAGLYGLNLEUSF4A	0.288396	0.335697	0.936125	4.02657	0.900329	0.351668	12612.4	4926.39	0.09	0	NULL
5hr6_5AD_CA	5AD	564.764	329.743	0.471365	0.663158	0.294118	15270.9	40.782	85	0.894737	95	0.949172	0.000149955	0.305325	771.656	564.764	ALAVALCYSPHECYSSERTHRVALGLYGLYGLUPROTHRLEUSERSERSERHISGLUVALILEPROTRPASNPHEARGLYSTHRARGALAGLYGLNLEUSF4A	0.260607	0.305325	0.927897	4.08076	0.853777	0.372837	13038	5693.55	0.07	0	NULL
5hr6_5AD_CS	5AD	555.8	325.743	0.466568	0.691489	0.25	13885.3	56.5104	80	0.851064	94	0.975002	0.000184894	0.299358	749.928	555.8	ALAVALSERPHECYSSERTHRVALGLYGLYGLUPROTHRLEUSERSERHISGLUVALILEPROTRPASNPHEARGLYSTHRALAGLYGLNLEUSF4A	0.297833	0.299358	0.939529	4.00655	0.879225	0.342469	12208.3	4755.29	0.09	0	NULL
5hr6_5AD_FE2	5AD	591.007	350.794	0.459295	0.676471	0.271739	17734.1	54.2889	92	0.901961	102	0.963623	0.000151695	0.298669	809.04	591.007	ALAVALSERCYSPHECYSSERTHRVALGLYGLYGLUPROVALTHRLEUSERSERSERHISGLUVALILEPROTRPASNPHEARGLYSTHRARGALAGLYGLNLEUSF4A	0.313191	0.298669	0.943661	4.22176	0.890214	0.330913	15787.2	5868.45	0.08	0	NULL
5hr6_SMC	SMC	105.217	62.6119	0.404928	0.73913	0	316.521	56.3125	7	0.304348	23	1.83292	0.014535	0.237697	133.912	105.217	ILEASNARGALAALAGLYGLNA	0.506334	0.237697	0.977856	2.02203	0.962821	0.209279	304.753	66.2414	0.04	0	NULL
5hr6_SMC_CA	SMC	105.217	62.6119	0.404928	0.73913	0	316.521	56.3125	7	0.304348	23	1.83292	0.014535	0.237697	133.912	105.217	ILEASNARGALAALAGLYGLNA	0.506334	0.237697	0.977856	2.02203	0.962821	0.209279	304.753	66.2414	0.04	0	NULL
5hr6_SMC_CS	SMC	105.217	62.6119	0.404928	0.73913	0	316.521	56.3125	7	0.304348	23	1.83292	0.014535	0.237697	133.912	105.217	ILEASNARGALAALAGLYGLNA	0.506334	0.237697	0.977856	2.02203	0.962821	0.209279	304.753	66.2414	0.04	0	NULL
5hr6_SMC_FE2	SMC	105.217	62.6119	0.404928	0.73913	0	316.521	56.3125	7	0.304348	23	1.83292	0.014535	0.237697	133.912	105.217	ILEASNARGALAALAGLYGLNA	0.506334	0.237697	0.977856	2.02203	0.962821	0.209279	304.753	66.2414	0.04	0	NULL
5hr7_5AD	5AD	558.483	321.142	0.478645	0.659341	0.270588	15371.4	49.142	85	0.934066	91	0.961102	0.0001592	0.309925	772.088	558.483	AALAVALSERPHECYSSERTHRVALGLYGLYPROTHRLEUSERTHRSERSERHISGLUVALILEPROTRPASNPHEARGLYSTHRARGALAGLYGLNLEUSF4	0.27995	0.309925	0.934127	4.09766	0.873479	0.356941	13426.6	5486.67	0.07	0	NULL
5hr7_5AD_CA	5AD	568.276	326.973	0.476547	0.663158	0.317647	15146.8	42.6588	85	0.894737	95	0.976419	0.000161071	0.289775	759.736	568.276	AALAVALPHECYSTHRVALGLYGLYGLUPROTHRLEUSERTHRSERSERHISGLUVALILEPROTRPASNPHEARGLYSTHRARGALAGLYGLNLEUSF4	0.284106	0.289775	0.935665	4.05247	0.860949	0.352889	13040.7	5345.15	0.07	0	NULL
5hr7_5AD_CS	5AD	558.483	321.142	0.478645	0.659341	0.270588	15371.4	49.142	85	0.934066	91	0.961102	0.0001592	0.309925	772.088	558.483	AALAVALSERPHECYSSERTHRVALGLYGLYPROTHRLEUSERTHRSERSERHISGLUVALILEPROTRPASNPHEARGLYSTHRARGALAGLYGLNLEUSF4	0.27995	0.309925	0.934127	4.09766	0.873479	0.356941	13426.6	5486.67	0.07	0	NULL
5hr7_5AD_FE2	5AD	568.276	326.973	0.476547	0.663158	0.317647	15146.8	42.6588	85	0.894737	95	0.976419	0.000161071	0.289775	759.736	568.276	AALAVALPHECYSTHRVALGLYGLYGLUPROTHRLEUSERTHRSERSERHISGLUVALILEPROTRPASNPHEARGLYSTHRARGALAGLYGLNLEUSF4	0.284106	0.289775	0.935665	4.05247	0.860949	0.352889	13040.7	5345.15	0.07	0	NULL
5hr7_CAS	CAS	239.915	159.681	0.334425	0.673913	0.0434783	2374.21	139.557	23	0.5	46	1.34733	0.000454316	0.115084	320.768	239.915	TYRHISTYRCYSTRPALALYSGLYALAPROILEPHE	0.196926	0.115084	0.854491	2.98951	0.560318	0.519466	1330.31	1233.32	0.16	0	NULL
5hr7_CAS_CA	CAS	239.439	154.798	0.353498	0.666667	0.0714286	2921.14	140.711	28	0.666667	42	1.22167	0.000518261	0.182622	369.976	239.439	TYRHISTYRCYSTRPALALYSGLYALAPROILEPHE	0.202301	0.182622	0.893353	3.0412	0.680284	0.449356	1987.2	1312.63	0.16	0	NULL
5hr7_CAS_CS	CAS	214.823	134.829	0.372374	0.690476	0.0416667	2344.1	131.859	24	0.571429	42	1.31332	0.000523915	0.0863141	314.096	214.823	TYRHISTYRCYSTRPALALYSGLYALAPROPHE	0.217025	0.0863141	0.879768	2.89356	0.583845	0.475402	1368.59	1114.39	0.16	0	NULL
5hr7_CAS_FE2	CAS	239.915	159.681	0.334425	0.673913	0.0434783	2374.21	139.557	23	0.5	46	1.34733	0.000454316	0.115084	320.768	239.915	TYRHISTYRCYSTRPALALYSGLYALAPROILEPHE	0.196926	0.115084	0.854491	2.98951	0.560318	0.519466	1330.31	1233.32	0.16	0	NULL
5hr7_SMC	SMC	108.884	65.2802	0.400459	0.782609	0	328.882	59.2103	7	0.304348	23	1.84048	0.0149098	0.203575	133.624	108.884	AILEASNARGALAGLYGLN	0.532496	0.203575	0.980991	2.04852	0.951545	0.194052	312.946	63.8202	0.04	0	NULL
5hr7_SMC_CA	SMC	108.884	65.2802	0.400459	0.782609	0	328.882	59.2103	7	0.304348	23	1.84048	0.0149098	0.203575	133.624	108.884	AILEASNARGALAGLYGLN	0.532496	0.203575	0.980991	2.04852	0.951545	0.194052	312.946	63.8202	0.04	0	NULL
5hr7_SMC_CS	SMC	108.884	65.2802	0.400459	0.782609	0	328.882	59.2103	7	0.304348	23	1.84048	0.0149098	0.203575	133.624	108.884	AILEASNARGALAGLYGLN	0.532496	0.203575	0.980991	2.04852	0.951545	0.194052	312.946	63.8202	0.04	0	NULL
5hr7_SMC_FE2	SMC	108.884	65.2802	0.400459	0.782609	0	328.882	59.2103	7	0.304348	23	1.84048	0.0149098	0.203575	133.624	108.884	AILEASNARGALAGLYGLN	0.532496	0.203575	0.980991	2.04852	0.951545	0.194052	312.946	63.8202	0.04	0	NULL
5ib7_PAR	PAR	863.059	465.397	0.466669	0.722628	0.353293	64341.4	413.849	167	1.21898	137	0.8763	3.84272e-05	0.336496	1473.97	863.059	CGUCACGCGCGAAGUCARGVALTHRPROLYSASNGAAACUA	0.276865	0.336496	0.932664	6.01079	0.891927	0.360745	57387.8	23210.8	0.48	0	0.113786
5ibb_SPE	SPE	97.3783	67.4548	0.307291	0.736842	0	144.779	86.3317	5	0.263158	19	2.05963	0.0142424	4.50255e-07	97.904	97.3783	UGGGUGCU	0.340219	4.50255e-07	0.945168	1.55267	0.673416	0.326585	97.4964	47.2826	0.16	0	NULL
5imq_GCP_PB	GCP	496.457	268.275	0.465335	0.606742	0.26506	17378.8	104.207	83	0.932584	89	0.957267	0.000135766	0.201807	756.136	496.457	GUGAALAHISVALASPHISGLYLYSSERTHRGLUGLNARGARGGLYILETHRPROGLYHISASNLYSLYSLEU	0.299173	0.201807	0.940207	4.32318	0.803638	0.340603	13966.3	5919.28	0.06	0	0.238845
5imr_GCP	GCP	167.787	69.7938	0.584034	0.454545	0	477.235	62.8902	9	0.272727	33	1.72762	0.00697144	0.0888283	154.28	167.787	ASPHISGLYLYSSERGLNARGGLYILETHRPROGLYHIS	0.437505	0.0888283	0.96947	2.13296	0.815816	0.24521	389.336	117.023	0.02	0	0.238845
5imr_GCP_PB	GCP	282.456	110.265	0.609622	0.533333	0.117647	3087.49	109.775	34	0.755556	45	1.2414	0.000932515	0.227254	347.832	282.456	HISVALASPHISGLYLYSSERGLNARGGLYILETHRPROGLYHISPHEA	0.352955	0.227254	0.953925	2.86009	0.863873	0.300047	2667.2	926.39	0.02	0	0.238845
5iwa_6EK	6EK	171.737	115.925	0.324988	0.8	0.269231	7856.74	595.832	26	0.866667	30	1.68279	0.000190037	0.20018	453.96	171.737	PROARGLYSGC	0.19331	0.20018	0.88871	5.19207	0.684526	0.458469	5378.14	3602.07	0.16	0	0.0848923
5j5b_TAC	TAC	214.13	103.173	0.529319	0.648649	0.153846	4950.38	302.224	26	0.702703	37	1.33294	0.000769814	0.260073	412.68	214.13	U2MGGCCAAGC	0.439221	0.260073	0.968933	4.16614	0.942516	0.247323	4665.81	1224.34	0.03	0	0.264685
5j5b_TAC_CA	TAC	87.8291	48.5425	0.466045	0.578947	0	236.884	103.364	6	0.315789	19	1.94466	0.0145561	1.48968e-08	112.912	87.8291	CCAAG	0.477181	1.48968e-08	0.974402	1.81302	0.775186	0.224814	183.629	53.2549	0.02	0	0.264685
5j5b_TAC_MG	TAC	237.262	85.1238	0.642713	0.611111	0.142857	5100.58	281.154	28	0.777778	36	1.27481	0.000732125	0.256671	429.776	237.262	U2MGGCCAAGCMGMG	0.432945	0.256671	0.968051	4.07252	0.936372	0.250752	4776.05	1278.98	0.03	0	0.264685
5j7l_TAC	TAC	200.202	107.925	0.479648	0.702703	0.125	4402.37	285.992	24	0.648649	37	1.33674	0.000973994	0.260494	392.312	200.202	U2MGCCAAGC	0.479212	0.260494	0.974341	4.08952	0.9651	0.225076	4248.72	990.868	0.03	0	0.264685
5j7l_TAC_CA	TAC	200.202	107.925	0.479648	0.702703	0.125	4402.37	285.992	24	0.648649	37	1.33674	0.000973994	0.260494	392.312	200.202	U2MGCCAAGC	0.479212	0.260494	0.974341	4.08952	0.9651	0.225076	4248.72	990.868	0.03	0	0.264685
5j7l_TAC_MG	TAC	221.592	89.7857	0.603165	0.628571	0.148148	4708.61	266.357	27	0.771429	35	1.27058	0.00090834	0.27949	412.264	221.592	U2MGCCAAGCMGMG	0.475414	0.27949	0.973559	4.00139	0.977031	0.228437	4600.46	1075.62	0.03	0	0.264685
5j8a_GUN	GUN	118.661	65.418	0.453838	0.742857	0	575.427	107.686	11	0.314286	35	1.67126	0.00308698	0.00038808	160.4	118.661	ASNARGAACGUUA	0.308464	0.00038808	0.932844	2.08707	0.639978	0.360281	368.261	207.315	0.03	0	NULL
5j8a_GUN_CA	GUN	118.661	65.418	0.453838	0.742857	0	575.427	107.686	11	0.314286	35	1.67126	0.00308698	0.00038808	160.4	118.661	ASNARGAACGUUA	0.308464	0.00038808	0.932844	2.08707	0.639978	0.360281	368.261	207.315	0.03	0	NULL
5j8a_GUN_CD	GUN	118.661	65.418	0.453838	0.742857	0	575.427	107.686	11	0.314286	35	1.67126	0.00308698	0.00038808	160.4	118.661	ASNARGAACGUUA	0.308464	0.00038808	0.932844	2.08707	0.639978	0.360281	368.261	207.315	0.03	0	NULL
5j8a_T1C	T1C	236.68	127.229	0.476182	0.692308	0.129032	9077.73	416.109	31	0.794872	39	1.3618	0.000614096	0.217329	497.616	236.68	U2MGCCAAGC	0.570759	0.217329	0.984415	5.12682	0.980343	0.175859	8899.29	1596.4	0.03	0	0.0934573
5j8a_T1C_CA	T1C	236.68	127.229	0.476182	0.692308	0.129032	9077.73	416.109	31	0.794872	39	1.3618	0.000614096	0.217329	497.616	236.68	U2MGCCAAGC	0.570759	0.217329	0.984415	5.12682	0.980343	0.175859	8899.29	1596.4	0.03	0	0.0934573
5j8a_T1C_MG	T1C	263.165	110.296	0.58636	0.641026	0.147059	9644.86	399.877	34	0.871795	39	1.30238	0.000593182	0.222663	519.416	263.165	U2MGCCAAGCMGMG	0.578092	0.222663	0.984985	5.05086	0.987702	0.17264	9526.25	1665.09	0.03	0	0.0934573
5j8b_GCP	GCP	540.661	302.065	0.443193	0.569892	0.317757	24537.2	104.769	107	1.15054	93	0.913778	0.000108044	0.229812	890.2	540.661	GUGVALASPHISGLYLYSSERTHRLEUGLUGLNASPARGGLYILETHRASPTHRPROGLYHISASNLYSASPLEUSERGLYLYS	0.326072	0.229812	0.947642	4.54712	0.846584	0.319334	20772.8	7835.55	0.02	0	0.238845
5j8b_GCP_MG	GCP	555.396	290.399	0.477311	0.588889	0.257426	21274.8	91.9327	101	1.12222	90	0.933138	0.000107574	0.307317	866.92	555.396	GUMGVALASPHISGLYLYSSERTHRLEUGLUGLNASPARGGLYILETHRPROGLYHISASNLYSASPLEUSERGLYLYSMG	0.259909	0.307317	0.927635	4.42029	0.854773	0.373488	18185.2	7945.89	0.06	0	0.238845
5j8b_GCP_PB	GCP	570.221	314.261	0.4503	0.59375	0.345133	25802.9	117.082	113	1.17708	96	0.919933	9.62931e-05	0.258376	917.84	570.221	AGUVALASPHISGLYLYSSERTHRLEUGLUGLNASPARGGLYILETHRASPTHRPROGLYHISASNLYSASPLEUSERGLYLYS	0.298103	0.258376	0.94004	4.56102	0.847421	0.341063	21865.9	8800.43	0.1	0	0.238845
5j91_T1C	T1C	267.938	131.456	0.528158	0.625	0.2	11430.5	439.588	35	0.729167	48	1.33386	0.000475178	0.193011	549.592	267.938	U2MGUGCCAAGC	0.566173	0.193011	0.984235	5.39075	0.960655	0.176867	10980.8	2021.67	0.03	0	0.0934573
5j91_T1C_CA	T1C	267.938	131.456	0.528158	0.625	0.2	11430.5	439.588	35	0.729167	48	1.33386	0.000475178	0.193011	549.592	267.938	U2MGUGCCAAGC	0.566173	0.193011	0.984235	5.39075	0.960655	0.176867	10980.8	2021.67	0.03	0	0.0934573
5j91_T1C_MG	T1C	292.939	116.233	0.613286	0.604167	0.243243	11718.5	423.904	37	0.770833	48	1.28577	0.000464358	0.19779	568.472	292.939	U2MGUGCCAAGCMGMG	0.566027	0.19779	0.984183	5.31319	0.96401	0.177157	11296.7	2076.01	0.03	0	0.0934573
5jb3_GNP	GNP	627.28	341.608	0.455414	0.56701	0.338983	27827.4	113.255	118	1.21649	97	0.915306	6.47148e-05	0.304661	989.872	627.28	VALASPHISGLYLYSTHRTHRTRPLYSARGGLYTHRASPALAPROGLYHISASNASNLYSVALASPVALSERALALEUSERTRPTYRGLNPROVALLYSPRO	0.195277	0.304661	0.899097	4.67476	0.788317	0.437749	21936.8	12181.4	0.03	0	0.203675
5jb3_GNP_MG	GNP	516.664	281.135	0.455865	0.569444	0.346939	16757.4	140.157	98	1.36111	72	0.896472	0.000118514	0.371584	821.416	516.664	ASPGLYTHRTHRTRPLYSARGGLYASNASNLYSVALASPVALSERALALEUMGSERTRPTYRGLNPROVALLYSPRO	0.202016	0.371584	0.903025	4.03101	0.853157	0.429587	14296.7	7198.76	0.07	0	0.203675
5jb3_GNP_PB	GNP	585.861	323.809	0.447293	0.568421	0.324074	24002.8	115.158	108	1.13684	95	0.935982	7.35074e-05	0.339879	938.336	585.861	VALASPHISGLYLYSTHRTHRTRPLYSGLYTHRASPALAPROGLYHISASNASNLYSVALASPVALSERALALEUSERTRPTYRGLNPROVALLYSPRO	0.180013	0.339879	0.890908	4.56814	0.801353	0.454183	19234.7	10901.7	0.02	0	0.203675
5jbh_GNP	GNP	435.347	256.562	0.410672	0.567568	0.174603	17696	209.934	63	0.851351	74	1.15366	0.00028082	0.160516	670.976	435.347	HISVALASPHISGLYLYSTHRTHRTRPLYSGLYTHRILEASPALAPROGLYHISLEUASNASNLYSASPVALSERALALEU	0.544247	0.160516	0.982462	4.97072	0.926599	0.186461	16397.1	3299.62	0.04	0	0.203675
5jbh_GNP_CA	GNP	481.32	283.694	0.41059	0.589744	0.261905	29342.1	228.473	84	1.07692	78	1.03676	0.00020267	0.1499	824.72	481.32	HISVALASPHISGLYLYSTHRTHRTRPLYSGLYTHRILEASPALAPROGLYHISLEUASNASNLYSASPVALSERALALEU	0.599934	0.1499	0.987263	5.53283	0.946095	0.159094	27760.4	4668.15	0.14	0	0.203675
5jbh_GNP_MG	GNP	356.27	185.108	0.480427	0.491803	0.155556	9498.11	184.461	45	0.737705	61	1.19711	0.000422851	0.181503	544.88	356.27	VALASPGLYLYSTHRTHRTRPLYSGLYTHRASPALAPROGLYASNASNLYSASPVALSERALALEUMG	0.472459	0.181503	0.974353	4.32489	0.903768	0.225026	8584.09	2137.32	0.02	0	0.203675
5jbh_GNP_PB	GNP	456.412	261.905	0.426166	0.558442	0.197368	24116.3	206.795	76	0.987013	77	1.03468	0.000226934	0.142668	771.84	456.412	HISVALASPHISGLYLYSTHRTHRLEUTRPLYSGLYTHRILEASPALAPROGLYHISLEUASNASNLYSASPVALSERALALEU	0.576753	0.142668	0.985458	5.26671	0.929941	0.16992	22426.7	4097.85	0.02	0	0.203675
5juo_GDP	GDP	449.136	229.905	0.488116	0.607143	0.279412	17599	158.02	68	0.809524	84	1.03942	0.000389737	0.13275	678.84	449.136	UVALASPHISGLYLYSSERTHRARGARGGLYILETHRASPPROGLYHISASNLYSASPARGLEUGLUSERGLYLEUHISLYS	0.642581	0.13275	0.990289	4.74818	0.953572	0.139025	16781.9	2446.7	0.04	0	0.309446
5juo_GDP_CA	GDP	449.136	229.905	0.488116	0.607143	0.279412	17599	158.02	68	0.809524	84	1.03942	0.000389737	0.13275	678.84	449.136	UVALASPHISGLYLYSSERTHRARGARGGLYILETHRASPPROGLYHISASNLYSASPARGLEUGLUSERGLYLEUHISLYS	0.642581	0.13275	0.990289	4.74818	0.953572	0.139025	16781.9	2446.7	0.04	0	0.309446
5juo_GDP_MG	GDP	305.11	152.527	0.500093	0.551724	0.111111	7533.53	138.775	45	0.775862	58	1.12281	0.000648197	0.194188	486.888	305.11	UVALASPHISGLYLYSSERTHRARGARGASNLYSASPARGLEUGLUSERGLYLEUHISLYSMG	0.532752	0.194188	0.9811	3.86042	0.944915	0.193503	7118.55	1457.76	0.02	0	0.309446
5juo_GDP_PB	GDP	392.118	208.709	0.467741	0.605263	0.220339	13703.4	165.834	59	0.776316	76	1.07869	0.00047011	0.122216	611.768	392.118	VALASPHISGLYLYSSERTHRARGARGGLYILETHRPROGLYHISASNLYSASPARGLEUGLUSERGLYLEUHISLYS	0.627024	0.122216	0.989317	4.48984	0.939154	0.145783	12869.6	1997.73	0.03	0	0.309446
5jup_GDP	GDP	548.879	332.503	0.394214	0.604396	0.244898	26775	198.024	98	1.07692	91	0.944144	0.000136892	0.155218	883.008	548.879	AGUALAHISVALASPHISGLYLYSSERTHRLEUGLYILETHRGLYHISASNLYSASPARGGLUSERGLYLEUHIS	0.449188	0.155218	0.971329	4.89777	0.871384	0.237741	23331.3	6365.5	0.18	0	0.309446
5jup_GDP_CA	GDP	527.466	321.439	0.390664	0.585366	0.255556	25031	200.091	90	1.09756	82	0.967653	0.000167862	0.116303	826.6	527.466	UAGUVALASPHISGLYLYSSERTHRILETHRGLYHISASNLYSASPARGLEUGLUSERGLYLEUHIS	0.501831	0.116303	0.978182	4.90811	0.872912	0.20775	21849.9	5200.19	0.04	0	0.309446
5jup_GDP_MG	GDP	483.623	275.065	0.431242	0.56	0.391304	18815.7	205.083	92	1.22667	75	0.926764	0.00012167	0.237599	823.008	483.623	AGUALAHISVALASPHISGLYLYSSERTHRLEUGLYGLYASNLYSASPARGGLUSERGLYLEUHISMG	0.279519	0.237599	0.934367	4.30025	0.81571	0.356313	15348.1	6704.27	0.02	0	0.309446
5jup_GDP_PB	GDP	551.437	330.814	0.400087	0.577778	0.31068	28591.3	206.178	103	1.14444	90	0.929534	0.000136436	0.154959	910.216	551.437	AGUALAHISVALASPHISGLYLYSSERTHRLEUGLYILETHRPROGLYHISASNLYSASPARGGLUSERGLYLEUHIS	0.469138	0.154959	0.974064	4.93657	0.88266	0.226272	25236.4	6469.41	0.1	0	0.309446
5jup_SO1_CA	SO1	339.211	253.329	0.253182	0.758621	0.350649	8465.88	115.192	77	1.32759	58	0.918564	0.000205629	0.55773	628.824	339.211	GLNTYRMETSERGLUSERILEPROVALVALALAARGPROPHEVALSERPHEPHETRP	0.125962	0.55773	0.847063	3.35324	0.925238	0.531493	7832.96	4499.56	0.41	0	0.50627
5jup_SO1_PB	SO1	337.89	251.952	0.254339	0.766667	0.337662	8831.75	117.312	77	1.28333	60	0.936481	0.000207727	0.504535	624.344	337.89	GLNTYRMETSERGLUSERILEPROVALVALALAARGPROPHEVALSERPHEPHETRP	0.150096	0.504535	0.868644	3.38823	0.908925	0.495437	8027.39	4375.57	0.36	0	0.50627
5jus_GDP	GDP	532.868	312.604	0.413357	0.588235	0.313953	20630.4	179.926	86	1.01176	85	0.970516	0.000150319	0.206812	831.096	532.868	AGUALAHISVALASPHISGLYLYSSERTHRLEUTHRGLYHISVALASNLYSASPARGLEUGLUSERGLYLEUHIS	0.382227	0.206812	0.960017	4.63155	0.868141	0.279942	17910.1	5775.33	0.04	0	0.309446
5jus_GDP_MG	GDP	459.534	272.537	0.406926	0.597222	0.3125	14681.9	162.08	80	1.11111	72	0.964773	0.000129365	0.23868	764.008	459.534	AGUASPHISGLYLYSSERTHRASNLYSASPARGLEUGLUSERGLYLEUHISMG	0.229001	0.23868	0.914523	4.07435	0.768339	0.404534	11280.7	5939.32	0.06	0	0.309446
5jus_GDP_PB	GDP	532.868	312.604	0.413357	0.588235	0.313953	20630.4	179.926	86	1.01176	85	0.970516	0.000150319	0.206812	831.096	532.868	AGUALAHISVALASPHISGLYLYSSERTHRLEUTHRGLYHISVALASNLYSASPARGLEUGLUSERGLYLEUHIS	0.382227	0.206812	0.960017	4.63155	0.868141	0.279942	17910.1	5775.33	0.04	0	0.309446
5jut_SO1	SO1	370.775	276.144	0.255226	0.712329	0.305556	10376.3	101.93	72	0.986301	73	0.951187	0.000219964	0.322094	646.36	370.775	GLNTYRMETSERGLUSERILEPROVALVALALATYRARGGLUPROPHEVALSERPHEMETPHETRP	0.255273	0.322094	0.92583	3.66631	0.862618	0.377939	8950.82	3921.63	0.36	0	0.50627
5jut_SO1_MG	SO1	366.683	278.026	0.24178	0.693333	0.278689	7395.7	114.453	61	0.813333	75	1.02925	0.000219063	0.375498	579.104	366.683	GLNTYRMETSERGLUSERILEPROVALVALALATYRARGGLUPROPHEVALSERPHEMETPHETRP	0.150688	0.375498	0.871231	3.39682	0.795276	0.490873	5881.62	3630.35	0.36	0	0.50627
5jut_SO1_PB	SO1	370.775	276.144	0.255226	0.712329	0.305556	10376.3	101.93	72	0.986301	73	0.951187	0.000219964	0.322094	646.36	370.775	GLNTYRMETSERGLUSERILEPROVALVALALATYRARGGLUPROPHEVALSERPHEMETPHETRP	0.255273	0.322094	0.92583	3.66631	0.862618	0.377939	8950.82	3921.63	0.36	0	0.50627
5juu_GDP	GDP	566.938	333.122	0.412419	0.606383	0.259259	21943.3	152.926	81	0.861702	94	1.01499	0.00017356	0.103938	808.704	566.938	AGUHISVALASPHISGLYLYSSERTHRLEUGLYILETHRASNLYSASPARGLEUGLUSERGLYLEUHISLYS	0.474619	0.103938	0.974843	4.83365	0.848885	0.222894	18627.3	4891.02	0.08	0	0.309446
5juu_GDP_CA	GDP	566.938	333.122	0.412419	0.606383	0.259259	21943.3	152.926	81	0.861702	94	1.01499	0.00017356	0.103938	808.704	566.938	AGUHISVALASPHISGLYLYSSERTHRLEUGLYILETHRASNLYSASPARGLEUGLUSERGLYLEUHISLYS	0.474619	0.103938	0.974843	4.83365	0.848885	0.222894	18627.3	4891.02	0.08	0	0.309446
5juu_GDP_MG	GDP	523.008	311.019	0.405326	0.595238	0.240964	19431.3	146.275	83	0.988095	84	0.991803	0.000159803	0.115458	762.632	523.008	AGUHISVALASPHISGLYLYSSERTHRLEUGLYASNLYSASPARGLEUGLUSERGLYLEUHISLYSMG	0.408306	0.115458	0.96477	4.5024	0.816957	0.263096	15874.5	5112.29	0.08	0	0.309446
5juu_GDP_PB	GDP	604.817	350.965	0.419718	0.604167	0.197802	28285.3	163.263	91	0.947917	96	0.994294	0.000161034	0.1239	863.056	604.817	AGUALAHISVALASPHISGLYLYSSERTHRLEUGLYILETHRASNLYSASPARGLEUGLUSERGLYLEUHISLYS	0.524941	0.1239	0.980697	5.19551	0.890626	0.195532	25191.6	5530.68	0.07	0	0.309446
5jvg_6NO	6NO	602.039	337.836	0.441268	0.684783	0.313253	142166	821.473	83	0.902174	92	1.18359	0.000171325	0.0381807	1246.94	602.039	AGAGAUCGGGAAGGARGILESERARGARG	0.883928	0.0381807	0.999181	12.0185	0.985328	0.0404542	140080	5751.23	0.12	0	NULL
5jvg_6NO_MG	6NO	602.039	337.836	0.441268	0.684783	0.313253	142166	821.473	83	0.902174	92	1.18359	0.000171325	0.0381807	1246.94	602.039	AGAGAUCGGGAAGGARGILESERARGARG	0.883928	0.0381807	0.999181	12.0185	0.985328	0.0404542	140080	5751.23	0.12	0	NULL
5jvh_6O1	6O1	639.98	380.386	0.407137	0.705882	0.261364	178658	917.15	88	0.862745	102	1.21633	0.00013589	0.037399	1337.63	639.98	AGAAUCGGGAAAGGARGILESERARGARGARGGLU	0.883621	0.037399	0.999177	13.0829	0.984688	0.0405591	175923	7246.21	0.29	0	0.0495321
5kcr_6UQ	6UQ	586.884	322.287	0.452482	0.660194	0.256757	122710	772.723	74	0.718447	103	1.21318	0.000215493	0.0469045	1175.39	586.884	AGAGAUCGAGAAGGLYSARGARGALATHRARGARG	0.89208	0.0469045	0.999293	11.8428	0.99417	0.0375965	121994	4613.46	0.09	0	NULL
5kcs_EVN	EVN	614.394	332.765	0.459295	0.686869	0.238636	175617	993.876	88	0.888889	99	1.19175	0.00014892	0.0412971	1382.41	614.394	AGAGAUCGAAGUAGGLYSARGARGTHRARGARG	0.891202	0.0412971	0.999283	12.9796	0.990059	0.0378567	173871	6648.28	0.12	0	0.0495321
5ll6_ANP	ANP	588.631	358.921	0.390245	0.616162	0.294118	26791.7	215.882	102	1.0303	99	0.901965	8.21234e-05	0.163943	949.752	588.631	TYRSERASNSERPHEGLYILEGLYLYSSERTHRLYSGLNGLNTYRSERASPGLNGLUGLNHISLEUSERGLU	0.292086	0.163943	0.93727	4.80965	0.767008	0.348605	20549.4	9339.7	0.28	0	0.246841
5ll6_ANP_MG	ANP	595.754	362.04	0.3923	0.607843	0.252336	29786.1	236.448	107	1.04902	102	0.907113	6.97147e-05	0.162945	976.488	595.754	TYRSERASNSERPHEGLYILEGLYLYSSERTHRLYSGLNGLNTYRSERASPGLNGLUGLNHISLEUSERGLYGLUMG	0.277243	0.162945	0.932031	4.95053	0.75249	0.362379	22413.7	10793.8	0.28	0	0.246841
5ll6_ANP_PB	ANP	586.025	360.247	0.38527	0.62766	0.215686	27485.7	240.252	102	1.08511	94	0.908983	6.70174e-05	0.154824	957.464	586.025	TYRASNSERPHEGLYILEGLYLYSSERTHRLYSGLNGLNTYRSERASPGLNGLUGLNHISLEUSERGLYGLU	0.251385	0.154824	0.920748	4.86373	0.718676	0.390157	19753.3	10723.7	0.3	0	0.246841
5lzb_GNP	GNP	380.116	187.492	0.506752	0.514706	0.104167	12031.4	198.144	48	0.705882	68	1.18328	0.000211585	0.136021	579.912	380.116	GLYVALASPHISGLYLYSTHRTHRGLNGLYMETTHRASPVALPROGLYHISTHRLYSASPARGTHRALAALATHR	0.34236	0.136021	0.951119	4.67545	0.786163	0.308824	9458.66	3715.59	0.02	0	0.203675
5lzb_GNP_CA	GNP	412.879	214.449	0.4806	0.520548	0.152542	17689.9	205.45	59	0.808219	73	1.14016	0.000241858	0.16041	656.944	412.879	GLYVALASPHISGLYLYSTHRTHRGLNGLYMETTHRASPVALPROGLYHISTHRLYSASPARGTHRALAALATHRGLU	0.497319	0.16041	0.977517	5.13546	0.902127	0.210855	15958.5	3729.99	0.02	0	0.203675
5lzb_GNP_PB	GNP	419.724	214.898	0.488002	0.527778	0.133333	18331.9	240.828	60	0.833333	72	1.11251	0.000176007	0.164229	715.128	419.724	GLYVALASPHISGLYLYSTHRTHRGLNGLYMETTHRASPVALPROGLYHISTHRLYSASPARGTHRALAALATHRGLU	0.406177	0.164229	0.964521	5.18756	0.851821	0.264006	15615.5	4839.71	0.02	0	0.203675
5lzb_SEC	SEC	72.9438	34.3555	0.529014	0.521739	0	215.19	2.41333	6	0.26087	23	1.9253	0.0207155	0.051065	113.68	72.9438	ATYRARGTHRHISALAGLNASNARGILEALA	0.536494	0.051065	0.981867	1.7429	0.845062	0.189571	181.849	40.7937	0.02	0	0.365766
5lzb_SEC_CA	SEC	72.9438	34.3555	0.529014	0.521739	0	215.19	2.41333	6	0.26087	23	1.9253	0.0207155	0.051065	113.68	72.9438	ATYRARGTHRHISALAGLNASNARGILEALA	0.536494	0.051065	0.981867	1.7429	0.845062	0.189571	181.849	40.7937	0.02	0	0.365766
5lzc_GNP	GNP	406.568	231.513	0.430567	0.571429	0.025641	15003.9	176.902	39	0.506494	77	1.34426	0.000440888	0.0519094	525.288	406.568	VALASPHISGLYLYSTHRTHRLEUALAGLYMETTHRASPVALPROGLYHISTHRLYSALAASPARGTHRALAALATHR	0.64673	0.0519094	0.990717	5.70914	0.899272	0.135943	13492.6	2039.68	0.02	0	0.203675
5lzc_GNP_CA	GNP	406.568	231.513	0.430567	0.571429	0.025641	15003.9	176.902	39	0.506494	77	1.34426	0.000440888	0.0519094	525.288	406.568	VALASPHISGLYLYSTHRTHRLEUALAGLYMETTHRASPVALPROGLYHISTHRLYSALAASPARGTHRALAALATHR	0.64673	0.0519094	0.990717	5.70914	0.899272	0.135943	13492.6	2039.68	0.02	0	0.203675
5lzc_GNP_MG	GNP	211.622	133.07	0.371191	0.571429	0	1800.15	85.0566	21	0.5	42	1.40094	0.00187854	0.105055	259.152	211.622	HISGLYTHRLEUALATHRLYSALAASPARGTHRALAALATHR	0.437609	0.105055	0.969577	2.71954	0.82779	0.244788	1490.15	440.656	0.12	0	0.203675
5lzc_GNP_PB	GNP	406.568	231.513	0.430567	0.571429	0.025641	15003.9	176.902	39	0.506494	77	1.34426	0.000440888	0.0519094	525.288	406.568	VALASPHISGLYLYSTHRTHRLEUALAGLYMETTHRASPVALPROGLYHISTHRLYSALAASPARGTHRALAALATHR	0.64673	0.0519094	0.990717	5.70914	0.899272	0.135943	13492.6	2039.68	0.02	0	0.203675
5lzc_SEC	SEC	110.976	54.3609	0.510158	0.5	0	221.599	11.3857	6	0.1875	32	1.91804	0.0210523	0.0432346	114.208	110.976	ATYRTYRARGTHRHISALAGLNASNARGILEALA	0.551887	0.0432346	0.983358	1.76633	0.847565	0.181679	187.82	40.26	0.02	0	0.365766
5lzc_SEC_CA	SEC	110.976	54.3609	0.510158	0.5	0	221.599	11.3857	6	0.1875	32	1.91804	0.0210523	0.0432346	114.208	110.976	ATYRTYRARGTHRHISALAGLNASNARGILEALA	0.551887	0.0432346	0.983358	1.76633	0.847565	0.181679	187.82	40.26	0.02	0	0.365766
5lzd_GNP_CA	GNP	503.202	250.348	0.502491	0.55102	0.215385	16477.3	172.148	65	0.663265	98	1.07822	0.000120089	0.262624	752.352	503.202	VALASPHISGLYLYSTHRTHRLEUGLNASNASPGLULYSGLYMETTHRASPVALPROGLYHISTHRLYSASPARGALAALATHRGUA	0.231699	0.262624	0.916459	4.80939	0.791751	0.400129	13045.9	6593.04	0.02	0	0.203675
5lzd_GNP_PB	GNP	503.202	250.348	0.502491	0.55102	0.215385	16477.3	172.148	65	0.663265	98	1.07822	0.000120089	0.262624	752.352	503.202	VALASPHISGLYLYSTHRTHRLEUGLNASNASPGLULYSGLYMETTHRASPVALPROGLYHISTHRLYSASPARGALAALATHRGUA	0.231699	0.262624	0.916459	4.80939	0.791751	0.400129	13045.9	6593.04	0.02	0	0.203675
5lzd_SEC	SEC	101.116	48.2248	0.523075	0.548387	0	218.552	4.68457	6	0.193548	31	1.92282	0.0174416	0.134545	116.04	101.116	ATYRTYRARGTHRHISALAGLNASNARGILEALA	0.466852	0.134545	0.973817	1.78187	0.866575	0.227333	189.392	49.6843	0.02	0	0.365766
5lzs_GDP_CA	GDP	808.08	434.638	0.464798	0.586957	0.380117	66356.7	162.545	171	1.23913	138	0.820609	5.47414e-05	0.260083	1396.88	808.08	HISPHECAGUAAHISVALASPSERGLYLYSSERTHRTHRSERPHEALAASPGLUGLYILETHRASPALAPROGLYHISGLYVALGLUASNLYSASPSERTHRSERGLYTRPASN	0.422876	0.260083	0.966451	5.94767	0.932997	0.25685	61910.6	17043.7	0.17	0	0.309446
5lzs_GDP_MG	GDP	731.181	399.368	0.455848	0.620968	0.4	45104.9	131.454	155	1.25	124	0.83295	5.61925e-05	0.35895	1228.78	731.181	HISPHECAGUAHISVALASPSERGLYLYSSERTHRTHRSERPHEALAGLYILETHRPROGLYHISGLYVALGLUASNLYSASPSERTHRSERGLYTRPASNMG	0.27996	0.35895	0.93302	5.24601	0.911998	0.359825	41135.6	16229.9	0.23	0	0.309446
5lzs_GDP_PB	GDP	808.08	434.638	0.464798	0.586957	0.380117	66356.7	162.545	171	1.23913	138	0.820609	5.47414e-05	0.260083	1396.88	808.08	HISPHECAGUAAHISVALASPSERGLYLYSSERTHRTHRSERPHEALAASPGLUGLYILETHRASPALAPROGLYHISGLYVALGLUASNLYSASPSERTHRSERGLYTRPASN	0.422876	0.260083	0.966451	5.94767	0.932997	0.25685	61910.6	17043.7	0.17	0	0.309446
5lzs_SEP	SEP	131.769	96.5346	0.267397	0.708333	0.1	600.894	77.0946	10	0.416667	24	1.67541	0.00597997	0.238897	176.728	131.769	METTHRPROPROTYRGLNLYSARGTYRTRP	0.423479	0.238897	0.966841	2.33146	0.917664	0.25538	551.42	153.456	0.16	0	NULL
5lzs_SEP_CA	SEP	131.769	96.5346	0.267397	0.708333	0.1	600.894	77.0946	10	0.416667	24	1.67541	0.00597997	0.238897	176.728	131.769	METTHRPROPROTYRGLNLYSARGTYRTRP	0.423479	0.238897	0.966841	2.33146	0.917664	0.25538	551.42	153.456	0.16	0	NULL
5lzs_SEP_MG	SEP	131.769	96.5346	0.267397	0.708333	0.1	600.894	77.0946	10	0.416667	24	1.67541	0.00597997	0.238897	176.728	131.769	METTHRPROPROTYRGLNLYSARGTYRTRP	0.423479	0.238897	0.966841	2.33146	0.917664	0.25538	551.42	153.456	0.16	0	NULL
5lzs_SEP_PB	SEP	131.769	96.5346	0.267397	0.708333	0.1	600.894	77.0946	10	0.416667	24	1.67541	0.00597997	0.238897	176.728	131.769	METTHRPROPROTYRGLNLYSARGTYRTRP	0.423479	0.238897	0.966841	2.33146	0.917664	0.25538	551.42	153.456	0.16	0	NULL
5lzt_GCP	GCP	702.52	371.428	0.471669	0.578512	0.333333	47344.1	178.252	126	1.04132	121	0.923923	8.60514e-05	0.166139	1137.74	702.52	AGUAGHISVALASPALAGLYLYSSERTHRILETHRTRPTYRLEUSERASPGLYLYSTHRASPALAPROGLYHISPHEARGGLUASNLYSASPASPPROSERGLYLEU	0.480443	0.166139	0.975457	5.75479	0.897062	0.220191	42470.6	10424.7	0.05	0	0.238845
5lzt_GCP_MG	GCP	677.99	357.34	0.472942	0.567568	0.314286	29725.3	159.458	105	0.945946	111	0.948462	9.83595e-05	0.216779	1004.87	677.99	AGUHISVALASPALAGLYLYSSERTHRILETHRTRPSERASPGLYLYSTHRPROGLYHISARGGLUASNLYSASPASPPROSERGLYLEUMG	0.360639	0.216779	0.955634	5.0404	0.861217	0.294558	25599.9	8755.81	0.04	0	0.238845
5lzt_GCP_PB	GCP	702.52	371.428	0.471669	0.578512	0.333333	47344.1	178.252	126	1.04132	121	0.923923	8.60514e-05	0.166139	1137.74	702.52	AGUAGHISVALASPALAGLYLYSSERTHRILETHRTRPTYRLEUSERASPGLYLYSTHRASPALAPROGLYHISPHEARGGLUASNLYSASPASPPROSERGLYLEU	0.480443	0.166139	0.975457	5.75479	0.897062	0.220191	42470.6	10424.7	0.05	0	0.238845
5lzw_GCP	GCP	211.915	86.846	0.590184	0.463415	0	1840.35	138.86	22	0.536585	41	1.38711	0.00119854	0.120202	270.456	211.915	AGCCLYSGLNARGGLN	0.308282	0.120202	0.941153	2.69357	0.745498	0.337982	1371.98	622.004	0.02	0	0.238845
5lzw_GCP_MG	GCP	318.473	121.578	0.623443	0.591837	0.15625	7216.47	259.659	32	0.653061	49	1.25981	0.000423046	0.128174	484.288	318.473	UAGGCCARGGLN	0.399241	0.128174	0.963207	4.42873	0.820502	0.268762	5921.13	1939.51	0.03	0	0.238845
5lzx_GCP	GCP	500.615	302.069	0.396604	0.579545	0.411765	31470.4	209.959	119	1.35227	88	0.888705	0.000115296	0.235128	988.672	500.615	VALASPALAGLYLYSSERTHRLEUSERPHEALAASPARGGLYVALTHRALAGLYHISGLUASNLYSASPGLNSERGLYLEUSER	0.427529	0.235128	0.967518	4.88778	0.917278	0.252804	28867.2	7955.85	0.26	0	0.238845
5lzx_GCP_MG	GCP	444.056	253.686	0.428707	0.573333	0.35	15514.4	177.422	80	1.06667	75	0.977021	0.000214823	0.270051	745.256	444.056	VALASPALAGLYLYSSERTHRLEUSERPHEALAGLYVALTHRGLYHISGLUASNLYSASPGLNSERGLYLEUSERMG	0.391525	0.270051	0.961027	4.21227	0.921387	0.276456	14294.8	4289.04	0.02	0	0.238845
5lzx_GCP_PB	GCP	500.615	302.069	0.396604	0.579545	0.411765	31470.4	209.959	119	1.35227	88	0.888705	0.000115296	0.235128	988.672	500.615	VALASPALAGLYLYSSERTHRLEUSERPHEALAASPARGGLYVALTHRALAGLYHISGLUASNLYSASPGLNSERGLYLEUSER	0.427529	0.235128	0.967518	4.88778	0.917278	0.252804	28867.2	7955.85	0.26	0	0.238845
5lzy_GCP	GCP	480.168	292.732	0.390354	0.595238	0.266667	23645.6	209.003	90	1.07143	84	0.954855	0.000148562	0.247375	888.304	480.168	VALASPALAGLYLYSSERTHRLEUSERPHEALAASPGLYVALTHRALAPROGLYHISPHEGLUASNLYSASPGLNSERGLYLEU	0.414077	0.247375	0.965226	4.88261	0.918319	0.261418	21714.3	6181.4	0.08	0	0.238845
5lzy_GCP_MG	GCP	418.141	238.933	0.428583	0.591549	0.320513	11823.7	202.003	78	1.09859	71	0.986938	0.00020174	0.435596	701.088	418.141	UVALASPALAGLYLYSSERTHRLEUALASERPHEALAGLYVALHISGLUASNLYSASPGLNSERGLYLEUSERMG	0.244348	0.435596	0.91836	3.84244	0.943978	0.395746	11161.3	4679.17	0.03	0	0.238845
5lzy_GCP_PB	GCP	477.71	291.02	0.390802	0.595238	0.26087	24012.2	211.779	92	1.09524	84	0.958154	0.000147668	0.248656	887.024	477.71	VALASPALAGLYLYSSERTHRLEUSERPHEALAASPGLYVALTHRALAPROGLYHISPHEGLUASNLYSASPGLNSERGLYLEU	0.41697	0.248656	0.965678	4.86766	0.921008	0.259744	22115.4	6237.03	0.08	0	0.238845
5lzz_GCP	GCP	509.011	312.036	0.386976	0.569767	0.366071	31359.8	226.096	112	1.30233	86	0.89954	0.000129098	0.241977	994.296	509.011	UVALASPALAGLYLYSSERTHRLEUSERPHEALAASPGLYVALTHRALAGLYHISPHEGLUASNLYSASPGLNSERGLYLEUSER	0.463015	0.241977	0.972516	5.03558	0.942636	0.232835	29560.9	7301.68	0.1	0	0.238845
5m1j_5CR_MG	5CR	640.571	370.182	0.423955	0.752137	0.258065	22643.3	154.393	93	0.794872	117	0.955174	8.51633e-05	0.170024	873.784	640.571	GACCAACAGUUUMGMGCA	0.256382	0.170024	0.923948	4.63563	0.737641	0.382518	16702.7	8661.49	0.11	0	NULL
5m1j_GNP_MG	GNP	772.304	452.361	0.415534	0.605263	0.280992	38651.7	175.367	121	1.0614	114	0.880581	8.55307e-05	0.188823	1099.78	772.304	AGUAHISVALASPALAGLYLYSSERTHRLEUSERPHEALAARGGLYVALTHRGLYASPASNLYSMETASPASNSERGLYPHESERMG	0.407518	0.188823	0.964677	5.32744	0.8709	0.263437	33661.8	10182.3	0.28	0	0.203675
5m1j_GNP_PB	GNP	890.42	534.475	0.401406	0.62585	0.3	55045.8	169.322	140	0.952381	147	0.894953	6.977e-05	0.185654	1270.77	890.42	AGUGAGGHISVALASPALAGLYLYSSERTHRLEULYSSERPHELYSPHEALATRPASPARGGLYVALTHRASPALAPROGLYHISPHEASPASNLYSMETASPASNSERGLYPHESER	0.457016	0.185654	0.972274	5.90718	0.89809	0.233844	49436.1	12872.1	0.36	0	0.203675
5nco_ALF	ALF	110.965	38.7805	0.650515	0.56	0	152.94	44.7612	5	0.2	25	1.9786	0.00654076	2.27823e-05	105.88	110.965	GLNGLYLYSTHRASPARGALAGLNTHRALAGLY	0.249989	2.27823e-05	0.866071	1.59584	0.500094	0.499921	76.4846	76.4581	0.02	0	NULL
5nco_ALF_MG	ALF	88.8997	30.3837	0.658225	0.541667	0	152.94	33.3467	5	0.208333	24	1.9786	0.00654076	2.27823e-05	105.88	88.8997	GLNGLYLYSASPARGALAGLNTHRALAGLYMG	0.249989	2.27823e-05	0.866071	1.59584	0.500094	0.499921	76.4846	76.4581	0.02	0	NULL
5nco_ALF_PB	ALF	110.965	38.7805	0.650515	0.56	0	152.94	44.7612	5	0.2	25	1.9786	0.00654076	2.27823e-05	105.88	110.965	GLNGLYLYSTHRASPARGALAGLNTHRALAGLY	0.249989	2.27823e-05	0.866071	1.59584	0.500094	0.499921	76.4846	76.4581	0.02	0	NULL
5nco_GDP	GDP	697.148	361.697	0.481176	0.523077	0.263158	25223.2	63.8049	114	0.876923	130	0.956227	7.50418e-05	0.511727	995.336	697.148	GGLNGLYALAGLYLYSTHRTHRSERLYSARGGLNLEUGLNTHRLYSASPGLYVALGLYGLULYSTHRASNASPPHEARGALAALAGLNASPTHRALAGLYLEULYSLYS	0.15749	0.511727	0.872915	4.7127	0.92344	0.487872	23292.1	12305.7	0.04	0	0.309446
5nco_GDP_MG	GDP	681.058	366.239	0.462251	0.551181	0.22807	25924.7	65.238	114	0.897638	127	0.986677	7.04546e-05	0.485544	999.12	681.058	GGLNGLYALAGLYLYSTHRTHRSERLYSARGGLNLEUGLNTHRLYSASPGLYVALGLYGLULYSTHRMGASNASPPHEARGALAALAGLNALAGLYLEULYSLYS	0.152734	0.485544	0.871482	4.75284	0.895774	0.490428	23222.7	12714.2	0.05	0	0.309446
5ndj_8UZ	8UZ	799.281	444.465	0.450022	0.741935	0.369128	52879.3	395.834	149	1.20161	124	0.900288	4.07016e-05	0.297351	1369.3	799.281	GUCACGCCGAAGUCARGVALTHRPROLYSASNSERAACUA	0.244492	0.297351	0.922065	5.72698	0.833008	0.387036	44048.8	20466.2	0.31	0	0.167564
5ndk_8UZ	8UZ	793.089	421.874	0.475889	0.730769	0.335526	49781.7	426.648	152	1.16923	130	0.914624	4.30795e-05	0.350783	1375.85	793.089	GUCACGCCGAAGUCVALTHRLYSAACUA	0.229328	0.350783	0.915541	5.5568	0.862596	0.402224	42941.5	20023.4	0.34	0	0.167564
5ndv_PAR	PAR	202.229	128.879	0.364876	0.794872	0.0869565	1803.25	156.599	23	0.589744	39	1.31999	0.00101221	0.333733	316.184	202.229	GAGGGCGCCU	0.190001	0.333733	0.896741	2.71009	0.807783	0.442555	1456.64	798.038	0.16	0	0.113786
5ndv_PAR_MG	PAR	176.782	117.31	0.338515	0.852941	0.263158	1087.47	147.495	19	0.558824	34	1.36486	0.00167648	0.414016	256.448	176.782	GAGGGCGCCU	0.168414	0.414016	0.88392	2.3512	0.852563	0.467638	927.136	508.542	0.16	0	0.113786
5ndw_8UZ	8UZ	452.457	264.966	0.42943	0.761194	0.217391	18102.7	269.256	69	1.02985	67	1.03713	0.00021605	0.201984	710.392	452.457	UCUGUGUGGSER	0.459408	0.201984	0.972472	4.83942	0.911357	0.233019	16498	4218.27	0.06	0	0.167564
5ndw_8UZ_MG	8UZ	443.168	251.092	0.446032	0.760563	0.239437	16403.7	235.783	71	1	71	1.03674	0.000194523	0.214375	689.288	443.168	UCUAGUGUGGMGMGSER	0.389612	0.214375	0.961347	4.55147	0.878576	0.275339	14411.9	4516.57	0.03	0	0.167564
5no2_GNP	GNP	480.429	285.513	0.405714	0.536585	0.287234	23206.7	178.919	94	1.14634	82	0.955872	0.000180257	0.259592	834.832	480.429	LEUASNLYSASPLEUSERSERHISSERGLYVALGLYLYSSERSERASNLEUASNASPILESERGLNHISTHRTHRASPSERPROGLY	0.470995	0.259592	0.973312	4.74358	0.959971	0.229484	22277.8	5325.58	0.04	0	0.203675
5no2_GNP_MG	GNP	429.492	248.734	0.420864	0.513889	0.27381	16340.4	161.281	84	1.16667	72	0.96499	0.000183887	0.336386	737.464	429.492	LEUASNLYSASPLEUSERSERHISSERGLYVALGLYLYSSERSERASNASNASPILESERASPGLNHISTHRTHRMG	0.342557	0.336386	0.949829	4.27098	0.939809	0.31277	15356.9	5110.8	0.02	0	0.203675
5no2_GNP_PB	GNP	468.552	276.065	0.410814	0.518072	0.344086	21505.6	162.05	93	1.12048	83	0.935788	0.000173296	0.250986	814.304	468.552	LEUASNLYSASPLEUSERSERHISSERGLYVALGLYLYSSERSERASNASNASPILESERASPGLNHISTHRTHRASPSERPROGLY	0.433363	0.250986	0.968197	4.58371	0.932412	0.250188	20052.1	5380.46	0.05	0	0.203675
5no3_GNP	GNP	457.578	279.338	0.389528	0.505882	0.333333	25661.6	171.536	99	1.16471	85	0.935372	0.000181549	0.214933	836.336	457.578	ALALEUASNLYSASPLEUSERSERHISSERGLYVALGLYLYSSERSERASNASPILESERASPGLNHISTHRTHRTHRASPSERPROGLY	0.514159	0.214933	0.978973	4.82145	0.950357	0.20399	24387.7	5234.72	0.1	0	0.203675
5no3_GNP_MG	GNP	468.159	264.28	0.435491	0.53012	0.282609	18659.5	172.426	92	1.10843	83	0.962403	0.000148717	0.396114	825.176	468.159	LEUASNLYSASPLEUSERSERHISSERGLYVALGLYLYSSERSERASNLEUASNASPILESERASPGLNHISTHRTHRGLYMG	0.30366	0.396114	0.938419	4.41078	0.95875	0.345498	17889.8	6446.81	0.02	0	0.203675
5no3_GNP_PB	GNP	482.387	284.019	0.411222	0.522727	0.3125	22938.8	171.784	96	1.09091	88	0.933833	0.000153341	0.291071	862.16	482.387	ALALEUASNLYSASPLEUSERSERHISSERGLYVALGLYLYSSERSERASNASNASPILESERASPGLNHISTHRTHRASPSERPROGLY	0.405949	0.291071	0.963159	4.69377	0.945963	0.268934	21699.2	6169.01	0.05	0	0.203675
5no4_GNP	GNP	471.558	279.537	0.407205	0.511364	0.329897	23820.3	160.572	97	1.10227	88	0.915316	0.000148395	0.254507	859.704	471.558	ALALEUASNLYSASPLEUSERSERHISSERGLYVALGLYLYSSERSERASNASNASPILESERASPGLNHISTHRTHRTHRASPSERPROGLY	0.41472	0.254507	0.965231	4.7266	0.924	0.2614	22010	6226.63	0.05	0	0.203675
5no4_GNP_MG	GNP	465.699	271.102	0.417862	0.512195	0.269663	17606.2	187.949	89	1.08537	82	0.956138	0.000156834	0.379108	782.544	465.699	ALALEUASNLYSASPLEUSERSERHISSERGLYVALGLYLYSSERSERASNLEUASNASPILESERASPGLNHISTHRTHRGLYMG	0.305018	0.379108	0.939414	4.34194	0.946513	0.342784	16664.5	6035.12	0.04	0	0.203675
5no4_GNP_PB	GNP	471.558	279.537	0.407205	0.511364	0.329897	23820.3	160.572	97	1.10227	88	0.915316	0.000148395	0.254507	859.704	471.558	ALALEUASNLYSASPLEUSERSERHISSERGLYVALGLYLYSSERSERASNASNASPILESERASPGLNHISTHRTHRTHRASPSERPROGLY	0.41472	0.254507	0.965231	4.7266	0.924	0.2614	22010	6226.63	0.05	0	0.203675
5npm_MLI	MLI	60.9674	49.2403	0.192349	0.9	0	256.768	144.085	7	0.7	10	1.87625	0.0149262	0.0761177	119.376	60.9674	GGG	0.484303	0.0761177	0.976015	1.77016	0.834363	0.217703	214.238	55.8992	0.16	0	NULL
5ns4_96T	96T	85.9977	76.487	0.110592	0.869565	0	476.409	158.549	10	0.434783	23	1.65175	0.0028384	0.0366374	158.128	85.9977	ARGUA	0.249248	0.0366374	0.900122	2.00386	0.589088	0.435639	280.647	207.542	0.16	0	0.558161
5obm_LLL	LLL	325.523	126.827	0.647187	0.677966	0.166667	6350.55	238.433	30	0.508475	59	1.24871	0.000698935	0.221894	467.8	325.523	CAGAACCCUGAGUARG	0.497168	0.221894	0.976999	4.36256	0.946503	0.213242	6010.81	1354.21	0.03	0	0.193095
5obm_LLL_MG	LLL	325.523	126.827	0.647187	0.677966	0.166667	6350.55	238.433	30	0.508475	59	1.24871	0.000698935	0.221894	467.8	325.523	CAGAACCCUGAGUARG	0.497168	0.221894	0.976999	4.36256	0.946503	0.213242	6010.81	1354.21	0.03	0	0.193095
5ot7_GDP	GDP	243.845	172.791	0.291391	0.609756	0.272727	3016.86	108.68	33	0.804878	41	1.15703	0.000492103	0.308267	384.24	243.845	GUASPALATHRASNLYSASPLYSSERALALEULYS	0.15432	0.308267	0.869084	2.91257	0.734383	0.494665	2215.53	1492.34	0.16	0	0.309446
5ot7_GDP_MG	GDP	179.533	135.324	0.246242	0.5625	0.0555556	1115.76	95.4317	18	0.5625	32	1.42553	0.00117239	0.216953	239.912	179.533	UASPALATHRASNLYSASPLYSSERALALEULYS	0.168658	0.216953	0.86556	2.35863	0.655106	0.500804	730.94	558.777	0.12	0	0.309446
5t3k_75B_MG	75B	782.146	426.354	0.483115	0.710526	0.414508	89464.5	557.491	193	1.69298	114	0.823865	4.27905e-05	0.245553	1592.21	782.146	GGUGAAGUCGCMGGCACAMG	0.443494	0.245553	0.969764	6.48336	0.934252	0.244043	83582.4	21833.2	0.46	0	NULL
5t62_GNP	GNP	420.005	205.999	0.509532	0.531646	0.307692	15487.5	114.755	78	0.987342	79	0.987107	0.000268086	0.277379	691.144	420.005	ASNLYSALALEUTYRPROASNVALGLYLYSSERSERSERVALSERSERTHRPROGLYLYSTHRASPCYSPROGLYVALASNGLY	0.465581	0.277379	0.972321	4.26796	0.970109	0.23365	15024.5	3618.64	0.02	0	0.203675
5t62_GNP_MG	GNP	433.062	205.062	0.526483	0.531646	0.333333	16454.9	116.138	78	0.987342	79	0.964105	0.000261687	0.267887	710.984	433.062	ASNLYSALALEUTYRPROASNVALGLYLYSSERSERSERVALSERSERTHRPROGLYLYSTHRASPCYSPROGLYASNGLYMG	0.47948	0.267887	0.974261	4.39159	0.970679	0.225424	15972.4	3709.31	0.02	0	0.203675
5t62_GNP_PB	GNP	428.155	201.356	0.529712	0.519481	0.285714	13884.5	113.059	77	1	77	0.980577	0.000269368	0.320096	691.448	428.155	ASNLYSALALEUTYRPROASNVALGLYLYSSERSERSERVALSERSERTHRPROGLYLYSTHRASPCYSPROGLYVALASN	0.422517	0.320096	0.965239	4.0995	0.977519	0.261367	13572.3	3628.94	0.02	0	0.203675
5tga_8AN	8AN	124.559	83.1429	0.3325	0.73913	0.0588235	1780.69	186.205	17	0.73913	23	1.48765	0.00293003	0.136845	248.192	124.559	UGGUU	0.563555	0.136845	0.984352	3.02286	0.919379	0.176211	1637.13	313.778	0.16	0	NULL
5tga_8AN_CA	8AN	124.559	83.1429	0.3325	0.73913	0.0588235	1780.69	186.205	17	0.73913	23	1.48765	0.00293003	0.136845	248.192	124.559	UGGUU	0.563555	0.136845	0.984352	3.02286	0.919379	0.176211	1637.13	313.778	0.16	0	NULL
5tga_8AN_OS	8AN	124.559	83.1429	0.3325	0.73913	0.0588235	1780.69	186.205	17	0.73913	23	1.48765	0.00293003	0.136845	248.192	124.559	UGGUU	0.563555	0.136845	0.984352	3.02286	0.919379	0.176211	1637.13	313.778	0.16	0	NULL
5uym_GCP	GCP	359.916	220.93	0.434599	0.549296	0.125	10540.3	155.35	32	0.450704	71	1.35739	0.000634261	0.105975	503.872	359.916	GUVALASPHISGLYLYSTHRTHRASPGLYILETHRASPCYSPROGLYHISASNLYSASPMETSERALALEU	0.639766	0.105975	0.990201	5.33177	0.933589	0.139648	9840.3	1471.93	0.02	0	0.238845
5uym_GCP_CA	GCP	359.916	220.93	0.434599	0.549296	0.125	10540.3	155.35	32	0.450704	71	1.35739	0.000634261	0.105975	503.872	359.916	GUVALASPHISGLYLYSTHRTHRASPGLYILETHRASPCYSPROGLYHISASNLYSASPMETSERALALEU	0.639766	0.105975	0.990201	5.33177	0.933589	0.139648	9840.3	1471.93	0.02	0	0.238845
5uym_GCP_MG	GCP	348.638	202.155	0.470162	0.557143	0.125	10540.3	154.913	32	0.457143	70	1.35739	0.000634261	0.105975	503.872	348.638	GUVALASPHISGLYLYSTHRTHRASPGLYILETHRASPCYSPROGLYHISASNLYSASPMETSERALALEUMG	0.639766	0.105975	0.990201	5.33177	0.933589	0.139648	9840.3	1471.93	0.02	0	0.238845
5uyn_GCP	GCP	338.024	202.112	0.402077	0.596774	0.133333	9607.53	169.232	30	0.483871	62	1.38825	0.000722887	0.139176	470.576	338.024	VALASPHISGLYLYSTHRTHRPHEGLYILETHRPROGLYHISASNLYSASPMETSERALALEU	0.645057	0.139176	0.990417	5.28775	0.959189	0.138109	9215.43	1326.89	0.04	0	0.238845
5uyn_GCP_PB	GCP	338.024	202.112	0.402077	0.596774	0.133333	9607.53	169.232	30	0.483871	62	1.38825	0.000722887	0.139176	470.576	338.024	VALASPHISGLYLYSTHRTHRPHEGLYILETHRPROGLYHISASNLYSASPMETSERALALEU	0.645057	0.139176	0.990417	5.28775	0.959189	0.138109	9215.43	1326.89	0.04	0	0.238845
5uyp_GCP	GCP	330.111	171.772	0.481014	0.584615	0.137931	9196.75	192.118	29	0.446154	65	1.39147	0.000715494	0.141492	473.664	330.111	HISVALASPHISGLYTHRTHRPHEGLYILETHRCYSPROGLYHISASNASPMETSERALALEU	0.629946	0.141492	0.989434	5.26404	0.954015	0.144982	8773.84	1333.36	0.02	0	0.238845
5uyq_GCP	GCP	338.284	204.137	0.414457	0.6	0.09375	10059.8	197.695	32	0.492308	65	1.36247	0.00058605	0.13494	499.104	338.284	GUHISVALASPHISGLYTHRTHRPHEGLYILETHRCYSGLYHISASNCYSASPMETSERALALEU	0.599883	0.13494	0.98733	5.23507	0.935514	0.158682	9411.04	1596.31	0.04	0	0.238845
5uyq_GCP_CA	GCP	338.284	204.137	0.414457	0.6	0.09375	10059.8	197.695	32	0.492308	65	1.36247	0.00058605	0.13494	499.104	338.284	GUHISVALASPHISGLYTHRTHRPHEGLYILETHRCYSGLYHISASNCYSASPMETSERALALEU	0.599883	0.13494	0.98733	5.23507	0.935514	0.158682	9411.04	1596.31	0.04	0	0.238845
5uyq_GCP_CD	GCP	338.284	204.137	0.414457	0.6	0.09375	10059.8	197.695	32	0.492308	65	1.36247	0.00058605	0.13494	499.104	338.284	GUHISVALASPHISGLYTHRTHRPHEGLYILETHRCYSGLYHISASNCYSASPMETSERALALEU	0.599883	0.13494	0.98733	5.23507	0.935514	0.158682	9411.04	1596.31	0.04	0	0.238845
5uyq_GCP_MG	GCP	344.714	191.567	0.461847	0.6	0.09375	10059.8	194.035	32	0.492308	65	1.36247	0.00058605	0.13494	499.104	344.714	GUHISVALASPHISGLYTHRTHRPHEGLYILETHRCYSGLYHISASNCYSASPMETSERALALEUMG	0.599883	0.13494	0.98733	5.23507	0.935514	0.158682	9411.04	1596.31	0.03	0	0.238845
5uyq_GCP_PB	GCP	338.284	204.137	0.414457	0.6	0.09375	10059.8	197.695	32	0.492308	65	1.36247	0.00058605	0.13494	499.104	338.284	GUHISVALASPHISGLYTHRTHRPHEGLYILETHRCYSGLYHISASNCYSASPMETSERALALEU	0.599883	0.13494	0.98733	5.23507	0.935514	0.158682	9411.04	1596.31	0.04	0	0.238845
5uz4_GGM	GGM	516.739	340.415	0.341226	0.545455	0.263158	13841.9	135.692	76	0.987013	77	1.00351	0.000165971	0.259243	728.928	516.739	ALALEUASNLYSASPLEUSERSERHISGLNGLYVALGLYLYSSERSERLEUTHRASNASPILESERASPASPSERPROGLYARGGLU	0.274218	0.259243	0.932703	4.07405	0.828531	0.360645	11468.4	4992.01	0.13	0	0.0996386
5v8i_ARG	ARG	351.768	203.43	0.437195	0.821429	0.210526	7593.19	185.879	57	1.01786	56	1.03874	0.000155256	0.283008	585.2	351.768	ACUGGGCGCGCCUG	0.134574	0.283008	0.832144	3.49946	0.653764	0.55456	4964.16	4210.88	0.03	0	0.188746
5v8i_ARG_CA	ARG	295.653	180.852	0.402505	0.816327	0.228571	3743.15	157.037	35	0.714286	49	1.17442	0.000520454	0.291909	435.448	295.653	CUGGGCGCGCCUG	0.218751	0.291909	0.911038	3.14068	0.80326	0.412323	3006.72	1543.38	0.04	0	0.188746
5v8i_ARG_MG	ARG	395.311	184.489	0.549675	0.712121	0.211538	6363.06	142.782	52	0.787879	66	1.06765	0.000252622	0.338691	549.368	395.311	CGCUGGGCGCCGCCUGMGMGMGMGLYSGLY	0.159748	0.338691	0.876648	3.38887	0.773397	0.481133	4921.17	3061.48	0.03	0	0.188746
5w4k_9VA	9VA	348.938	222.571	0.362834	0.730769	0.0263158	7156.17	29.791	38	0.487179	78	1.22564	0.00061917	0.12159	444.488	348.938	GUCGUGGGUUCGUCASERPROASNALASER	0.516973	0.12159	0.979859	4.04244	0.884796	0.199688	6331.75	1429	0.16	0	NULL
5w4k_9VA_CA	9VA	348.938	222.571	0.362834	0.730769	0.0263158	7156.17	29.791	38	0.487179	78	1.22564	0.00061917	0.12159	444.488	348.938	GUCGUGGGUUCGUCASERPROASNALASER	0.516973	0.12159	0.979859	4.04244	0.884796	0.199688	6331.75	1429	0.16	0	NULL
5w4k_9VD	9VD	86.855	47.0512	0.458278	0.666667	0.142857	245.016	145.364	7	0.466667	15	1.86429	0.0090063	0.305435	127.384	86.855	AHISTHRARGALAASN	0.249534	0.305435	0.923936	1.80125	0.844158	0.382546	206.832	93.7298	0.03	0	NULL
5w4k_9VD_CA	9VD	86.855	47.0512	0.458278	0.666667	0.142857	245.016	145.364	7	0.466667	15	1.86429	0.0090063	0.305435	127.384	86.855	AHISTHRARGALAASN	0.249534	0.305435	0.923936	1.80125	0.844158	0.382546	206.832	93.7298	0.03	0	NULL
5wdt_GNP	GNP	524.51	272.44	0.504544	0.616279	0.210526	20302.1	141.831	76	0.883721	86	1.04175	0.000246956	0.231603	742.616	524.51	GUAHISVALASPHISGLYLYSTHRTHRASPGLYILETHRPROGLYALATYRASNLYSASPMETSERALALEU	0.535279	0.231603	0.98098	4.90932	0.97321	0.194109	19758.2	3940.83	0.06	0	0.203675
5wdt_GNP_CA	GNP	557.821	289.429	0.509084	0.6	0.225	21949.7	136.094	80	0.888889	90	1.02222	0.000224588	0.242776	780.296	557.821	GUGAHISVALASPHISGLYLYSTHRTHRASPGLYILETHRPROGLYALATYRASNLYSASPMETSERALALEULYS	0.528206	0.242776	0.980133	4.98545	0.977759	0.198343	21461.5	4353.56	0.06	0	0.203675
5wdt_GNP_MG	GNP	544.419	282.58	0.506757	0.586957	0.236111	18901.7	135.576	72	0.782609	92	1.07513	0.000252443	0.254302	733.088	544.419	AGUGAMGHISVALASPHISGLYLYSTHRTHRASPGLYILETHRPROGLYALATYRASNLYSASPMETSERALALEULYSMGMG	0.515887	0.254302	0.978687	4.88684	0.979879	0.205357	18521.4	3881.59	0.03	0	0.203675
5wdt_GNP_PB	GNP	519.669	266.285	0.514011	0.5875	0.197368	21265.5	134.621	76	0.95	80	1.02566	0.000252108	0.209001	732.208	519.669	GUHISVALASPHISGLYLYSTHRTHRASPGLYILETHRPROGLYALAASNLYSASPMETSERALALEULYS	0.559779	0.209001	0.98353	5.00405	0.969021	0.180747	20606.7	3843.68	0.03	0	0.203675
5we4_GNP	GNP	500.075	244.648	0.530183	0.585366	0.28169	15874.8	161.833	71	0.865854	82	1.04579	0.000245387	0.274298	723.952	500.075	GUHISVALASPHISGLYLYSTHRTHRILEASPARGGLYILETHRPROGLYHISASNLYSASPMETSERALALEULYS	0.4442	0.274298	0.969426	4.52644	0.955885	0.245384	15174.5	3895.42	0.02	0	0.203675
5we4_GNP_CA	GNP	458.772	228.454	0.517065	0.560976	0.217391	15184.5	171.27	69	0.841463	82	1.04958	0.000229168	0.280819	701.976	458.772	GUHISVALASPHISGLYLYSTHRTHRILEASPGLYILETHRCYSPROGLYHISASNLYSASPMETSERALALEULYS	0.404159	0.280819	0.963048	4.49602	0.937217	0.26933	14231.2	4089.65	0.02	0	0.203675
5we4_GNP_MG	GNP	445.905	203.764	0.566549	0.582278	0.132075	12137	145.209	53	0.670886	79	1.1663	0.000353895	0.284318	608.496	445.905	GUMGHISVALASPHISGLYLYSTHRTHRASPGLYILETHRPROGLYHISASNLYSASPMETSERALALEULYSMG	0.476154	0.284318	0.973569	4.58932	0.980997	0.228393	11906.3	2772	0.02	0	0.203675
5we6_GTP	GTP	693.691	424.726	0.420124	0.610619	0.25	40943.5	174.771	116	1.02655	113	0.917174	9.62144e-05	0.232538	1070.79	693.691	AGUAGLYHISVALASPHISGLYLYSTHRTHRASPGLUGLYILETHRASPCYSPROGLYALAASNLYSASPMETSERALALEULYS	0.455617	0.232538	0.971637	5.64408	0.931573	0.236479	38141.8	9682.26	0.07	0	0.237484
5we6_GTP_CA	GTP	694.452	426.281	0.418116	0.605505	0.263158	36718.8	179.952	114	1.04587	109	0.931214	9.67944e-05	0.241653	1062.76	694.452	AGUGLYHISVALASPHISGLYLYSTHRTHRASPGLUARGGLYILETHRCYSPROGLYALAASNLYSASPMETSERALALEULYS	0.419217	0.241653	0.966131	5.40055	0.917163	0.258052	33677.1	9475.37	0.07	0	0.237484
5we6_GTP_PB	GTP	706.545	437.058	0.412738	0.623932	0.262712	41092	189.682	118	1.00855	117	0.927552	9.4617e-05	0.22491	1091.56	706.545	AGUAGGLYHISVALASPHISGLYLYSTHRTHRASPGLYILETHRASPCYSPROGLYALAASNLYSASPMETSERALALEULYS	0.452733	0.22491	0.971328	5.59848	0.924348	0.237744	37983.3	9769.36	0.36	0	0.237484
5wf0_GTP	GTP	309.103	149.593	0.516043	0.603175	0.15	6916.84	153.256	40	0.634921	63	1.24825	0.000628509	0.181253	459.624	309.103	HISVALASPHISGLYLYSTHRTHRASPGLYILETHRCYSPROGLYALATYRASNLYSSERALALEU	0.498059	0.181253	0.977473	3.91442	0.917545	0.211061	6346.51	1459.88	0.03	0	0.237484
5wf0_GTP_CA	GTP	309.103	149.593	0.516043	0.603175	0.15	6916.84	153.256	40	0.634921	63	1.24825	0.000628509	0.181253	459.624	309.103	HISVALASPHISGLYLYSTHRTHRASPGLYILETHRCYSPROGLYALATYRASNLYSSERALALEU	0.498059	0.181253	0.977473	3.91442	0.917545	0.211061	6346.51	1459.88	0.03	0	0.237484
5wf0_GTP_PB	GTP	336.519	167.347	0.50271	0.621212	0.0888889	10141	149.485	45	0.681818	66	1.2031	0.000482941	0.176224	528.568	336.519	HISVALASPHISGLYLYSTHRTHRASPGLYILETHRCYSPROGLYALATYRASNLYSSERALALEU	0.536831	0.176224	0.981643	4.46468	0.934087	0.190727	9472.59	1934.16	0.03	0	0.237484
5wfk_GTP_CA	GTP	335.933	160.11	0.523387	0.584615	0.152174	9260.26	158.971	46	0.707692	65	1.20998	0.000512448	0.194601	510.464	335.933	HISVALASPHISGLYLYSTHRTHRASPGLYILETHRCYSPROGLYALATYRASNLYSMETSERALALEU	0.523583	0.194601	0.980162	4.23357	0.940534	0.198199	8709.59	1835.37	0.02	0	0.237484
5wfk_GTP_PB	GTP	335.933	160.11	0.523387	0.584615	0.152174	9260.26	158.971	46	0.707692	65	1.20998	0.000512448	0.194601	510.464	335.933	HISVALASPHISGLYLYSTHRTHRASPGLYILETHRCYSPROGLYALATYRASNLYSMETSERALALEU	0.523583	0.194601	0.980162	4.23357	0.940534	0.198199	8709.59	1835.37	0.02	0	0.237484
5wfs_GTP	GTP	439.938	240.883	0.454735	0.584416	0.210526	11109.1	136.603	57	0.74026	77	1.08461	0.000292805	0.27286	617.024	439.938	GUHISVALASPHISGLYLYSTHRTHRASPARGGLYILETHRASPCYSPROGLYALATYRASNLYSMETSERALALEU	0.382661	0.27286	0.959358	4.22493	0.917915	0.282192	10197.2	3134.9	0.02	0	0.237484
5wfs_GTP_CA	GTP	334.269	180.585	0.459761	0.564516	0.236842	6130.05	143.588	38	0.612903	62	1.19139	0.000714499	0.207833	463.784	334.269	GUHISVALASPHISGLYLYSTHRTHRASPGLYILETHRASPCYSPROGLYALATYRASNLYSMETSERALALEU	0.495339	0.207833	0.976933	3.79875	0.935321	0.213548	5733.56	1309.06	0.02	0	0.237484
5wfs_GTP_MG	GTP	430.148	234.537	0.456964	0.592105	0.21875	11613.9	133.295	64	0.842105	76	1.02465	0.000291981	0.305593	629.624	430.148	GUHISVALASPHISGLYLYSTHRTHRASPGLYILETHRPROGLYALATYRASNLYSMETSERALALEUMGMG	0.390545	0.305593	0.960176	4.10146	0.94744	0.279395	11003.5	3244.87	0.03	0	0.237484
5wfs_GTP_PB	GTP	400.441	217.216	0.45968	0.608108	0.169811	9854.57	136.598	53	0.716216	74	1.0946	0.000399179	0.244825	567.832	400.441	GUHISVALASPHISGLYLYSTHRTHRASPGLYILETHRASPCYSPROGLYALATYRASNLYSMETSERALALEU	0.452808	0.244825	0.971091	4.10561	0.939012	0.238708	9253.56	2352.36	0.03	0	0.237484
5wnt_B6M	B6M	617.216	360.072	0.422589	0.74	0.333333	44970.4	464.31	135	1.35	100	0.898609	5.6079e-05	0.289325	1206.5	617.216	GU5MCACGGCGAAGUCTHRPROLYS	0.294628	0.289325	0.938768	5.54024	0.86892	0.344551	39075.7	15494.6	0.39	0	0.113786
5wnu_B6M	B6M	575.547	350.293	0.394728	0.741573	0.316239	36536.3	426.129	117	1.31461	89	0.919856	7.00182e-05	0.232882	1092.07	575.547	5MCGU5MCACGGCGAAGUTHRPRO	0.314144	0.232882	0.944558	5.30917	0.839976	0.328346	30689.6	11996.5	0.22	0	0.113786
5xj2_SAH	SAH	710.72	446.127	0.393591	0.633663	0.328571	38944.6	273.032	140	1.38614	101	0.887138	6.20103e-05	0.420334	1187.21	710.72	PROALAPHETYRGLNTYRTYRSERGLYILEGLYTHRILEVALGLULEUILEALAASPTHRALAGLUASPPROPROARGLYSGLYTHRPHECYSPHEGLN	0.251372	0.420334	0.921551	5.18978	0.937626	0.388257	36515.5	15120.5	0.41	0	0.348875
5y7m_GTP	GTP	131.647	115.636	0.259976	0.809524	0.190476	2669.54	288.445	21	1	21	1.3927	0.00111282	0.0842646	318.096	131.647	GCC	0.404911	0.0842646	0.963862	3.29994	0.791399	0.266401	2112.67	711.168	0.16	0	0.237484
5y7m_GTP_PB	GTP	131.647	115.636	0.259976	0.809524	0.190476	2669.54	288.445	21	1	21	1.3927	0.00111282	0.0842646	318.096	131.647	GCC	0.404911	0.0842646	0.963862	3.29994	0.791399	0.266401	2112.67	711.168	0.16	0	0.237484
5z1h_FSJ	FSJ	310.84	196.093	0.376506	0.764706	0.219512	7262.05	243.335	41	0.803922	51	1.19724	0.00064068	0.208486	490.488	310.84	CACCGAAGU	0.514828	0.208486	0.97911	3.98097	0.946038	0.203333	6870.18	1476.62	0.16	0	0.207143
5z1i_FSJ	FSJ	185.808	117.136	0.379911	0.821429	0.28	5779.59	340.785	25	0.892857	28	1.35879	0.00101102	0.135815	416.368	185.808	CGUCGC	0.597164	0.135815	0.987119	4.49003	0.93485	0.159987	5403.05	924.657	0.16	0	0.207143
5z71_GET	GET	533.921	323.67	0.398973	0.77381	0.26	32086.4	376.347	100	1.19048	84	0.964584	0.000109035	0.19618	974.192	533.921	CGUCGCUAAAAGUC	0.42414	0.19618	0.967361	5.34634	0.886536	0.253402	28445.8	8130.77	0.18	0	0.164561
5zei_GET	GET	348.535	210.941	0.409662	0.79661	0.147059	8446.25	237.493	34	0.576271	59	1.21652	0.000535329	0.173173	527.08	348.535	GAAGUCCGUC1MAC	0.512221	0.173173	0.979117	4.68505	0.919222	0.203299	7763.98	1717.12	0.04	0	0.164561
5zej_PAR	PAR	484.317	297.27	0.392388	0.740741	0.305263	28146.6	417.281	95	1.17284	81	0.958815	8.5395e-05	0.210559	958.448	484.317	GUC1MACGCGAAGUC	0.301881	0.210559	0.941087	5.15067	0.812804	0.338164	22877.6	9518.17	0.17	0	0.113786
5zlu_ANP	ANP	680.027	417.53	0.38601	0.616071	0.270833	26922.5	162.288	96	0.857143	112	0.949087	0.000141287	0.205629	916.608	680.027	VALTHRSERGLYGLYGLUARGHISASPPHEARGILEILEASNGLYTHRGLYLYSTHRSERLYSGLNASPGLUVALSERHIS	0.449479	0.205629	0.971067	5.0067	0.908369	0.238805	24455.6	6429.25	0.28	0	0.246841
5zlu_ANP_PB	ANP	708.338	437.594	0.382225	0.610169	0.266055	34660.7	191.294	109	0.923729	118	0.928002	0.00012129	0.185358	1029.44	708.338	VALASPTHRSERGLYGLYGLUARGHISASPPHEARGTHRILEILEASNGLYTHRGLYLYSTHRSERLYSGLNASPGLUVALSERHIS	0.486422	0.185358	0.976067	5.31208	0.91424	0.21747	31688.2	7537.66	0.4	0	0.246841
5zq0_MUM	MUM	481.767	336.315	0.374057	0.641026	0.285714	12013.2	82.3277	70	0.897436	78	0.978517	0.000229349	0.216758	643.728	481.767	ARGLYSPHETYRGLNVALTYRGLYGLULEUILEASPPROPROARGILESERCYSLEUPHEHISGLNUGA	0.341753	0.216758	0.95146	3.92443	0.847985	0.307774	10187	3697.35	0.29	0	NULL
5zq0_MUM_CA	MUM	481.767	336.315	0.374057	0.641026	0.285714	12013.2	82.3277	70	0.897436	78	0.978517	0.000229349	0.216758	643.728	481.767	ARGLYSPHETYRGLNVALTYRGLYGLULEUILEASPPROPROARGILESERCYSLEUPHEHISGLNUGA	0.341753	0.216758	0.95146	3.92443	0.847985	0.307774	10187	3697.35	0.29	0	NULL
5zq1_SAH_CA	SAH	854.724	516.229	0.431116	0.59542	0.309353	40113.6	198.946	139	1.06107	131	0.897963	3.03785e-05	0.323421	1243.57	854.724	LYSARGILEPHEGLYPROALAPHETYRGLNTYRTYRSERGLYILEGLYTHRILEVALGLULEUILEALAASPTHRALAGLUASPPROPROARGLYSGLYTHRCYSGLNAAU	0.123375	0.323421	0.828718	5.18943	0.682002	0.559666	27357.5	22450.2	0.13	0	0.348875
5zth_MUM	MUM	498.62	348.278	0.385744	0.642857	0.211268	12964.2	82.2007	71	0.845238	84	1.01998	0.000220054	0.31518	660.568	498.62	LYSARGPHETYRGLNVALTYRSERGLYGLULEUILEASPPROPROARGILESERCYSLEUPHEHISGLNAU	0.329054	0.31518	0.947253	4.12152	0.914299	0.320488	11853.2	4154.88	0.09	0	NULL
5zth_SAH	SAH	854.762	562.598	0.383695	0.646154	0.274074	39512.7	197.952	135	1.03846	130	0.925429	4.57809e-05	0.373715	1214.14	854.762	LYSARGILEPHEPROALAPHETYRGLNTYRTYRSERGLYILEGLYTHRILEVALGLULEUILEALAASPTHRALAGLUASPPROPROARGLYSTHRPHEILESERCYSPHEGLNAAU	0.176722	0.373715	0.889299	5.27596	0.82727	0.457326	32687.7	18070.2	0.37	0	0.348875
6az1_C4J	C4J	942.157	492.03	0.497227	0.651852	0.259259	67731.1	407.34	162	1.2	135	0.845873	3.72851e-05	0.254732	1520.02	942.157	SERTYRARGACACC5MCAACUUUOMGUGUGCCUCA	0.304123	0.254732	0.941755	6.16759	0.849279	0.3363	57522.6	22778	0.16	0	NULL
6az1_M1Y	M1Y	1000.81	480.905	0.567236	0.682432	0.322404	81719.2	293.539	183	1.23649	148	0.825939	4.74864e-05	0.247105	1551.18	1000.81	HISCYSTHRGCGGUUUUGAOMGGACOMUGOMGUGUCOMUCGACAU	0.447786	0.247105	0.970356	6.36521	0.937845	0.241678	76640	19749.8	0.22	0	NULL
6boh_BLS	BLS	220.806	131.577	0.43207	0.78125	0	3856.24	127.758	17	0.265625	64	1.73487	0.0018009	0.146899	255.864	220.806	CCOMGGUAACAALACCA	0.643995	0.146899	0.990316	4.45625	0.964143	0.138832	3717.96	535.368	0.03	0	0.152127
6boh_BLS_MG	BLS	364.352	223.242	0.401472	0.731707	0.0333333	7792.87	124.93	30	0.365854	82	1.31473	0.000768781	0.127483	462.264	364.352	CCCOMGGUAUACAALAHISCCA	0.605759	0.127483	0.987799	4.75256	0.933023	0.155737	7270.93	1213.64	0.06	0	0.152127
6cae_EUP	EUP	122.574	49.7832	0.620888	0.555556	0	292.183	45.2452	8	0.296296	27	1.75312	0.00809877	0.35501	139.392	122.574	CGCUCLYSALAGLYHIS	0.258529	0.35501	0.926294	1.85713	0.891637	0.376803	260.521	110.095	0.02	0	NULL
6cae_EUP_CD	EUP	122.574	49.7832	0.620888	0.555556	0	292.183	45.2452	8	0.296296	27	1.75312	0.00809877	0.35501	139.392	122.574	CGCUCLYSALAGLYHIS	0.258529	0.35501	0.926294	1.85713	0.891637	0.376803	260.521	110.095	0.02	0	NULL
6cae_EUP_MG	EUP	122.574	49.7832	0.620888	0.555556	0	292.183	45.2452	8	0.296296	27	1.75312	0.00809877	0.35501	139.392	122.574	CGCUCLYSALAGLYHIS	0.258529	0.35501	0.926294	1.85713	0.891637	0.376803	260.521	110.095	0.02	0	NULL
6cae_IAR	IAR	313.29	152.508	0.517698	0.608696	0.138889	5890.11	196.255	36	0.782609	46	1.21009	0.000779109	0.104975	437.784	313.29	CGCUCCCLYSALAGLYHISLYS	0.531564	0.104975	0.981415	3.75712	0.880624	0.191897	5186.97	1130.3	0.03	0	NULL
6cae_IAR_CA	IAR	345.372	165.133	0.528466	0.571429	0.0512821	5934.14	202.062	39	0.795918	49	1.18863	0.000460981	0.12731	464.632	345.372	CGCUCCCLYSALAGLYHISLYS	0.366319	0.12731	0.956593	3.63725	0.797207	0.291427	4730.74	1729.37	0.02	0	NULL
6cae_IAR_CD	IAR	296.687	147.627	0.507106	0.568182	0.0357143	4543.39	197.555	28	0.636364	44	1.33602	0.00104645	0.0723799	374.072	296.687	CGCUCCCLYSALAGLYHISLYS	0.549971	0.0723799	0.98323	3.7207	0.867074	0.182372	3939.45	828.587	0.02	0	NULL
6cae_ORD	ORD	124.086	56.1835	0.560385	0.62069	0	486.698	36.3166	8	0.275862	29	1.81087	0.0141402	0.0812501	145.152	124.086	CGGCGGLYPROHISLYS	0.651632	0.0812501	0.99099	2.28169	0.92174	0.133934	448.609	65.1856	0.03	0	NULL
6cae_ORD_CA	ORD	124.086	56.1835	0.560385	0.62069	0	486.698	36.3166	8	0.275862	29	1.81087	0.0141402	0.0812501	145.152	124.086	CGGCGGLYPROHISLYS	0.651632	0.0812501	0.99099	2.28169	0.92174	0.133934	448.609	65.1856	0.03	0	NULL
6cae_ORD_CD	ORD	124.086	56.1835	0.560385	0.62069	0	486.698	36.3166	8	0.275862	29	1.81087	0.0141402	0.0812501	145.152	124.086	CGGCGGLYPROHISLYS	0.651632	0.0812501	0.99099	2.28169	0.92174	0.133934	448.609	65.1856	0.03	0	NULL
6cae_ORD_MG	ORD	124.086	56.1835	0.560385	0.62069	0	486.698	36.3166	8	0.275862	29	1.81087	0.0141402	0.0812501	145.152	124.086	CGGCGGLYPROHISLYS	0.651632	0.0812501	0.99099	2.28169	0.92174	0.133934	448.609	65.1856	0.03	0	NULL
6cao_PAR	PAR	711.246	437.862	0.388281	0.681818	0.348148	44284.8	455.031	135	1.22727	110	0.899508	5.67515e-05	0.420323	1297.21	711.246	5MCGU5MCACGGCGAAGUCVALTHRPROLYSU	0.26487	0.420323	0.926053	5.63571	0.948478	0.377394	42003.2	16712.8	0.44	0	0.113786
6cap_SIS	SIS	617.728	358.868	0.423152	0.728972	0.341667	34783.5	412.969	120	1.1215	107	0.933516	6.30203e-05	0.437243	1150.21	617.728	5MCGU5MCACGCGAAGUCTHRLYSUUAA	0.216482	0.437243	0.907443	5.31512	0.921053	0.420176	32037.4	14615.2	0.16	0	0.193907
6caq_EUS	EUS	643.714	367.593	0.435885	0.745283	0.349593	37693.3	408.102	123	1.16038	106	0.924616	6.55341e-05	0.424213	1179.88	643.714	5MCGU5MCACGCGAAGUCARGTHRLYSUU	0.258264	0.424213	0.923713	5.45124	0.946299	0.383086	35669.1	14439.8	0.16	0	0.148554
6car_SIS	SIS	640.709	367.125	0.431767	0.728972	0.317829	41753.8	415.548	129	1.20561	107	0.895267	5.36947e-05	0.375687	1234.85	640.709	5MCGU5MCACGGCGAAGUCTHRLYSUU	0.236803	0.375687	0.917918	5.5503	0.889542	0.39677	37141.8	16566.7	0.07	0	0.193907
6cas_EUS	EUS	692.958	398.533	0.429767	0.765766	0.361111	46081	467.239	144	1.2973	111	0.876568	4.79835e-05	0.447154	1358.14	692.958	5MCGU5MCACGGCGAAGUCTHRLYSUU	0.217275	0.447154	0.907287	5.59549	0.929806	0.420512	42846.3	19377.6	0.2	0	0.148554
6cfk_ARG	ARG	537.221	289.757	0.477486	0.758242	0.318681	17362	209.726	91	1	91	0.90672	8.0166e-05	0.2631	856.304	537.221	CGACUGGGCGCCGCCUGLYSGLY	0.15957	0.2631	0.866907	4.17274	0.693792	0.49847	12045.6	8654.43	0.09	0	0.188746
6cfk_ARG_CA	ARG	502.259	287.466	0.440836	0.790123	0.301075	17547.6	225.317	93	1.14815	81	0.917949	7.29809e-05	0.26269	855.28	502.259	CGACUGGGCGCCGCCUGLYSGLY	0.149339	0.26269	0.852559	4.14932	0.669303	0.52263	11744.7	9170.93	0.06	0	0.188746
6cfk_ARG_CD	ARG	537.221	289.757	0.477486	0.758242	0.318681	17362	209.726	91	1	91	0.90672	8.0166e-05	0.2631	856.304	537.221	CGACUGGGCGCCGCCUGLYSGLY	0.15957	0.2631	0.866907	4.17274	0.693792	0.49847	12045.6	8654.43	0.09	0	0.188746
6cfk_ARG_K	ARG	483.508	261.435	0.479154	0.797468	0.263158	14159.2	216.947	76	0.962025	79	0.973607	7.76832e-05	0.237571	766.696	483.508	GACUGGGCCCGCCUGLYSGLY	0.147302	0.237571	0.829764	4.10429	0.613887	0.558115	8692.13	7902.44	0.07	0	0.188746
6cfk_ARG_MG	ARG	536.84	246.238	0.559198	0.761905	0.223881	11936	132.956	67	0.797619	84	1.04086	0.000177749	0.255186	684.24	536.84	CGMGACUGGGCGCCGCCUGMGMGMGMGLYS	0.252685	0.255186	0.925022	4.02631	0.806027	0.379913	9620.76	4534.65	0.04	0	0.188746
6cfl_ARG	ARG	485.625	264.888	0.468512	0.782051	0.380435	16066.8	206.407	92	1.17949	78	0.907067	7.94778e-05	0.267937	822.832	485.625	CGACUGGGCGCCGCCUGLYS	0.147146	0.267937	0.850902	3.99574	0.670817	0.525325	10777.9	8440.31	0.21	0	0.188746
6cfl_ARG_CA	ARG	485.625	264.888	0.468512	0.782051	0.380435	16066.8	206.407	92	1.17949	78	0.907067	7.94778e-05	0.267937	822.832	485.625	CGACUGGGCGCCGCCUGLYS	0.147146	0.267937	0.850902	3.99574	0.670817	0.525325	10777.9	8440.31	0.21	0	0.188746
6cfl_ARG_CD	ARG	485.625	264.888	0.468512	0.782051	0.380435	16066.8	206.407	92	1.17949	78	0.907067	7.94778e-05	0.267937	822.832	485.625	CGACUGGGCGCCGCCUGLYS	0.147146	0.267937	0.850902	3.99574	0.670817	0.525325	10777.9	8440.31	0.21	0	0.188746
6cfl_ARG_K	ARG	485.625	264.888	0.468512	0.782051	0.380435	16066.8	206.407	92	1.17949	78	0.907067	7.94778e-05	0.267937	822.832	485.625	CGACUGGGCGCCGCCUGLYS	0.147146	0.267937	0.850902	3.99574	0.670817	0.525325	10777.9	8440.31	0.21	0	0.188746
6czr_ARG	ARG	125.396	39.4593	0.685354	0.583333	0.181818	1046.04	189.484	11	0.458333	24	1.69255	0.00661189	0.116879	188.904	125.396	UUGATHRLEUALA	0.647158	0.116879	0.990631	2.87023	0.944514	0.136564	987.997	142.851	0.02	0	0.188746
6czr_ARG_CA	ARG	125.396	39.4593	0.685354	0.583333	0.181818	1046.04	189.484	11	0.458333	24	1.69255	0.00661189	0.116879	188.904	125.396	UUGATHRLEUALA	0.647158	0.116879	0.990631	2.87023	0.944514	0.136564	987.997	142.851	0.02	0	0.188746
6czr_ARG_MG	ARG	133.265	39.4593	0.703934	0.56	0.166667	1177.72	197.655	12	0.48	25	1.65723	0.00459075	0.112594	202.48	133.265	UUGAMGTHRLEUALA	0.578831	0.112594	0.985742	2.91372	0.909728	0.168262	1071.4	198.165	0.02	0	0.188746
6czr_FSD	FSD	534.673	289.209	0.477151	0.651163	0.166667	16102.1	285.503	78	0.906977	86	0.981226	8.52916e-05	0.384295	835.064	534.673	GACCCUACCUUCACA	0.118395	0.384295	0.838341	4.43987	0.74869	0.545147	12055.5	8778.01	0.06	0	0.15638
6czr_FSD_CA	FSD	449.071	261.883	0.432999	0.736842	0.133333	11006.8	218.931	60	0.789474	76	1.04559	0.000173041	0.240509	652.84	449.071	ACCUACUUCACA	0.229086	0.240509	0.91463	4.07484	0.770023	0.404292	8475.46	4449.94	0.06	0	0.15638
6czr_FSD_CD	FSD	447.963	261.277	0.43295	0.736842	0.135593	10860.7	218.877	59	0.776316	76	1.0564	0.000173421	0.230697	647.752	447.963	ACCUACUUCACA	0.229607	0.230697	0.9145	4.07463	0.762023	0.404587	8276.07	4394.08	0.06	0	0.15638
6czr_FSD_MG	FSD	523.77	274.217	0.492507	0.655556	0.241758	18175.6	235.436	91	1.01111	90	0.919901	6.49918e-05	0.333029	884.816	523.77	ACCUACUUCACAMGMGMG	0.117606	0.333029	0.819594	4.32499	0.676799	0.572945	12301.2	10413.6	0.07	0	0.15638
6d6q_ANP	ANP	203.517	123.844	0.391482	0.62069	0	1999.56	170.828	20	0.689655	29	1.4249	0.00145994	0.0237985	270.536	203.517	PHEILELEUASPGLNALAGLYVALARG	0.420959	0.0237985	0.965815	2.89662	0.75676	0.259232	1513.19	518.35	0.04	0	0.246841
6d6q_ANP_PB	ANP	204.551	121.918	0.403974	0.62069	0	2056.14	155.839	22	0.758621	29	1.38557	0.00126677	0.0310947	271.696	204.551	PHEILELEUASPGLNALAGLYVALARG	0.386418	0.0310947	0.959052	2.80406	0.737717	0.28323	1516.85	582.362	0.04	0	0.246841
6d6r_ANP	ANP	360.839	236.763	0.343854	0.596491	0	4905.34	266.451	27	0.473684	57	1.68937	0.000668414	0.281568	399.512	360.839	PHEILELEUASPGLNTHRSERALAGLYLYSTHRVALPROTHRASNPROGLYARGARG	0.383572	0.281568	0.959378	4.08568	0.92503	0.282125	4537.59	1383.92	0.14	0	0.246841
6d6r_ANP_PB	ANP	215.265	129.769	0.397167	0.612903	0	2445.39	171.415	25	0.806452	31	1.33818	0.000912975	0.0629009	291.152	215.265	PHEILELEUASPGLNALAGLYVALARG	0.333201	0.0629009	0.946535	2.88414	0.720232	0.3226	1761.25	788.885	0.04	0	0.246841
6dti_PAR	PAR	766.101	454.246	0.410863	0.711864	0.307692	53433.4	528.721	143	1.21186	118	0.949117	4.24292e-05	0.348583	1373.14	766.101	CCGUCACGCGAAGUCGARGTHRPROLYSLYSASNSERALALEUAA	0.246643	0.348583	0.922265	5.93295	0.876381	0.386559	46828	20655.2	0.35	0	0.113786
6ek0_B8W	B8W	693.241	410.431	0.44252	0.7	0.37037	48981.9	444.962	135	1.125	120	0.933906	3.52344e-05	0.255253	1243.24	693.241	ACGAAACUGOMCAOMGUUAGLYSLYSGLUSER	0.201277	0.255253	0.900386	5.74607	0.750902	0.435092	36780.6	21311.6	0.35	0	NULL
6ek0_B8W_MG	B8W	693.283	419.266	0.427295	0.72807	0.318519	43623.5	477.48	135	1.18421	114	0.940209	3.22363e-05	0.33143	1246.64	693.283	AACGAAACUGOMCAOMGUUAGLYSLYSGLUHISGLU	0.13811	0.33143	0.854889	5.49952	0.729584	0.518811	31827	22632.4	0.11	0	NULL
6ek0_B9H	B9H	709.668	393.878	0.482158	0.75	0.328358	37080.1	231.651	134	1.04688	128	0.913896	4.33329e-05	0.238568	1134.05	709.668	UGGA2MGAAGAACCAUAUUCARGSERSER	0.192302	0.238568	0.89308	5.0029	0.722888	0.449897	26804.7	16682.2	0.15	0	NULL
6ek0_HMT_MG	HMT	270.239	216.379	0.199304	0.83871	0	3245.71	207.616	17	0.274194	62	1.55105	0.00159135	0.185808	316.688	270.239	AGGAOMCAAGUPSUUUMG	0.551762	0.185808	0.982997	4.11647	0.948427	0.183623	3078.32	595.988	0.16	0	0.39152
6ek0_HYG	HYG	120.796	97.2668	0.194782	0.833333	0.1	487.592	111.221	10	0.555556	18	1.71134	0.00521345	0.0473633	155.136	120.796	CGUCGAGUCG	0.373552	0.0473633	0.956607	2.03093	0.740701	0.291381	361.16	142.075	0.16	0	0.152267
6ek0_HYG_CA	HYG	120.796	97.2668	0.194782	0.833333	0.1	487.592	111.221	10	0.555556	18	1.71134	0.00521345	0.0473633	155.136	120.796	CGUCGAGUCG	0.373552	0.0473633	0.956607	2.03093	0.740701	0.291381	361.16	142.075	0.16	0	0.152267
6ek0_HYG_CD	HYG	116.885	95.586	0.182225	0.947368	0	398.213	102.155	9	0.473684	19	1.74533	0.00480201	3.16058e-08	143.368	116.885	CGUCGAGUCG	0.323589	3.16058e-08	0.939196	1.91932	0.65662	0.34338	261.474	136.739	0.16	0	0.152267
6ek0_HYG_MG	HYG	194.269	131.395	0.325683	0.857143	0.0666667	1382.1	131.007	15	0.428571	35	1.55137	0.00233285	0.095698	233.624	194.269	CGUCGAGUCGMG	0.425852	0.095698	0.967641	2.81497	0.813571	0.25233	1124.43	348.745	0.16	0	0.152267
6ek0_MHG	MHG	1076.29	607.752	0.456596	0.730159	0.293532	106651	290.484	201	1.06349	189	0.842816	2.57399e-05	0.309104	1741.48	1076.29	GCCGGAUCCUAGGAOMGUGAAALASERARGGLYPROILEPHEARGLYSLYSLYSTHRTHRLYSLYSARGCA	0.317476	0.309104	0.944555	7.0179	0.901389	0.328352	96133.9	35019.1	0.27	0	NULL
6enj_KEO	KEO	681.947	344.563	0.507981	0.671875	0.227723	33749.3	181.462	101	0.789062	128	0.959655	0.000149059	0.20412	950.616	681.947	GACCCGGGGUAUUUACAGLYGLYCCA	0.540527	0.20412	0.981778	5.46366	0.955983	0.190032	32263.8	6413.46	0.11	0	NULL
6enj_KEO_CA	KEO	569.39	280.1	0.519645	0.660377	0.176471	18832.4	155.213	68	0.641509	106	1.05591	0.000238015	0.210926	735.336	569.39	GACCCGGGGUAUUUACGLYGLYCCA	0.502311	0.210926	0.977703	4.98011	0.94126	0.209991	17726.2	3954.63	0.07	0	NULL
6enj_KEO_CD	KEO	681.947	344.563	0.507981	0.671875	0.227723	33749.3	181.462	101	0.789062	128	0.959655	0.000149059	0.20412	950.616	681.947	GACCCGGGGUAUUUACAGLYGLYCCA	0.540527	0.20412	0.981778	5.46366	0.955983	0.190032	32263.8	6413.46	0.11	0	NULL
6enu_KEO	KEO	646.355	311.441	0.537455	0.663793	0.330275	36288.3	213.245	109	0.939655	116	0.913406	0.000169913	0.213425	980.28	646.355	GACCCGGGUAUCUUACCCAGLYGLY	0.601877	0.213425	0.986966	5.46268	0.992254	0.160927	36007.2	5839.76	0.24	0	NULL
6enu_KEO_CA	KEO	646.355	311.441	0.537455	0.663793	0.330275	36288.3	213.245	109	0.939655	116	0.913406	0.000169913	0.213425	980.28	646.355	GACCCGGGUAUCUUACCCAGLYGLY	0.601877	0.213425	0.986966	5.46268	0.992254	0.160927	36007.2	5839.76	0.24	0	NULL
6enu_KEO_CD	KEO	646.355	311.441	0.537455	0.663793	0.330275	36288.3	213.245	109	0.939655	116	0.913406	0.000169913	0.213425	980.28	646.355	GACCCGGGUAUCUUACCCAGLYGLY	0.601877	0.213425	0.986966	5.46268	0.992254	0.160927	36007.2	5839.76	0.24	0	NULL
6frk_GNP	GNP	654.388	305.47	0.53534	0.479675	0.2	33501.4	56.6555	115	0.934959	123	0.938351	6.55007e-05	0.167575	970.528	654.388	GLNGLYSERGLYLYSTHRTHRTHRLYSASPARGGLNASPTHRSERGLYTHRLYSASPGLYGLYGLUASNGLYVALGLYLYSSERTHRASPARGGLNASPTHRALAGLYMETLYSGLN	0.290123	0.167575	0.936715	5.06844	0.768233	0.350093	25736.9	11728.6	0.05	0	0.203675
6frk_GNP_MG	GNP	602.803	290.294	0.520554	0.491525	0.261682	29336.9	63.1441	107	0.90678	118	0.976943	7.82301e-05	0.178789	959.896	602.803	GLNGLYSERGLYLYSTHRTHRTHRLYSASPPHEARGGLNSERGLYTHRLYSASPGLYGLYGLUMGASNGLYVALGLYLYSSERTHRASPARGGLNALAGLYMETLYSGLNMG	0.298668	0.178789	0.939717	4.92684	0.784793	0.341954	23023.4	10031.8	0.05	0	0.203675
6frk_GNP_PB	GNP	689.03	325.257	0.530162	0.496	0.22314	35954.9	71.6021	121	0.968	125	0.932544	5.80728e-05	0.188993	1047.4	689.03	GLNGLYSERGLYLYSTHRTHRTHRLYSASPPHEARGGLNASPTHRSERGLYTHRLYSASPGLYGLYGLUASNGLYVALGLYLYSSERTHRASPPHEARGGLNASPTHRALAGLYMETLYSGLN	0.269637	0.188993	0.930071	5.13838	0.767087	0.367379	27580.5	13209.1	0.05	0	0.203675
6frk_GTP_MG	GTP	486.555	231.988	0.534869	0.545455	0.333333	22676.9	172.528	102	1.15909	88	0.929989	9.98051e-05	0.290859	884.16	486.555	CYSASPSERGLYLYSTHRLEUTYRARGASPTHRGLNTHRSERPROGLYHISASPASNLYSASPILESERALALYSMGGLYVALLEU	0.260966	0.290859	0.928136	4.52738	0.842483	0.372242	19104.9	8441.28	0.02	0	0.237484
6frk_GTP_PB	GTP	503.907	247.084	0.520502	0.545455	0.362069	28173.4	170.011	116	1.31818	88	0.892565	8.45791e-05	0.289815	957.192	503.907	CYSASPSERGLYLYSTHRLEUTYRARGASPTHRGLNTHRSERASPLEUPROGLYHISASNLYSASPILESERALALYSVALLEU	0.276806	0.289815	0.933404	4.7311	0.855044	0.358827	24089.5	10109.4	0.03	0	0.237484
6ft6_GTP	GTP	561.571	321.746	0.445383	0.558824	0.277778	31677.7	202.834	108	1.05882	102	0.96181	7.53487e-05	0.184052	944.576	561.571	PROASNVALGLYLYSSERSERPHECYSVALASPVALGLNPROTYRALAPHETHRTHRASPTHRPROPHEGLNCYSASNLYSASPILESERSERCYSGLNVAL	0.308105	0.184052	0.942625	5.10063	0.796867	0.333854	25242.9	10575.7	0.03	0	0.237484
6ft6_GTP_MG	GTP	533.007	310.705	0.435249	0.552083	0.313131	25075.4	184.493	99	1.03125	96	0.949049	8.51361e-05	0.192185	881.384	533.007	PROASNVALGLYLYSSERSERPHECYSVALASPVALGLNPROTYRALATHRTHRASPTHRPROPHEGLNCYSASNLYSASPILESERSERCYSGLNVALMG	0.274424	0.192185	0.931919	4.74672	0.774227	0.362665	19414.1	9093.99	0.02	0	0.237484
6ft6_GTP_PB	GTP	559.181	326.497	0.437438	0.567308	0.33	27285.5	221.494	100	0.961538	104	0.974415	8.10561e-05	0.213228	938.96	559.181	PROASNVALGLYLYSSERSERPHECYSVALASPVALGLNPROTYRALAPHETHRTHRASPTHRPROPHEGLNCYSASNLYSASPILESERSERCYSGLNVAL	0.277215	0.213228	0.933332	4.94522	0.794015	0.359014	21665.1	9795.86	0.03	0	0.237484
6ftg_9UB	9UB	438.674	255.224	0.418191	0.618421	0.329268	13212.3	221.977	82	1.07895	76	0.970924	0.000155138	0.436651	736.736	438.674	ASPPHEASNARGGLYGLYTHRLEUTYRMETASPASNSERTRPGLYPHEILETRPTYRASPASNASNTHRTRP	0.195948	0.436651	0.89819	3.96233	0.90108	0.439608	11905.4	5808.25	0.03	0	NULL
6ftg_NAG	NAG	117.383	68.4873	0.416548	0.736842	0.0714286	1179.72	196.293	14	0.736842	19	1.53715	0.00336434	0.167821	223.84	117.383	LEUTRPASNTHRHISARG	0.471682	0.167821	0.974336	2.72606	0.893411	0.225099	1053.97	265.553	0.04	0	NULL
6fti_9UB	9UB	413.867	233.068	0.436853	0.616438	0.306667	11529.5	210.535	75	1.0274	73	0.984757	0.000173468	0.364946	674.136	413.867	PHEASPPHEASNARGGLYTHRLEUTYRMETASPASNSERTRPGLYPHEILETRPTYRASPASNASNTHRTRP	0.205664	0.364946	0.904881	3.81725	0.851328	0.425665	9815.38	4907.7	0.03	0	NULL
6fti_NAG	NAG	115.762	67.1117	0.420261	0.666667	0.0714286	1179.76	195.607	14	0.777778	18	1.53493	0.00336464	0.167814	223.672	115.762	LEUTRPASNTHRHISARG	0.471724	0.167814	0.974341	2.72611	0.89343	0.225075	1054.04	265.535	0.03	0	NULL
6ftj_9UB	9UB	451.228	266.921	0.408456	0.614458	0.35	13852.1	223.147	80	0.963855	83	0.974539	0.000142567	0.388626	758.416	451.228	PHEASPPHEASNARGILEGLYTHRLEUTYRASPASNSERTRPGLYPHEILETRPTYRASPASNASNTHRTRP	0.196202	0.388626	0.899848	4.06958	0.861438	0.436203	11932.8	6042.35	0.12	0	NULL
6ftj_NAG	NAG	115.928	67.5409	0.41739	0.684211	0.0714286	1179.73	195.584	14	0.736842	19	1.53387	0.00336416	0.167838	223.816	115.928	LEUTRPASNTHRHISARG	0.471665	0.167838	0.974334	2.72609	0.893415	0.225108	1053.99	265.568	0.04	0	NULL
6fyx_AYA	AYA	268.012	92.1261	0.662725	0.6	0.047619	2444.36	99.8558	21	0.42	50	1.38137	0.00211091	0.105442	291.744	268.012	GAGVALGLYLYSGLYLYSVALLYSASPGLUASPARG	0.566563	0.105442	0.984716	3.16923	0.898686	0.174169	2196.72	425.734	0.03	0	NULL
6fyx_AYA_CA	AYA	262.267	90.9668	0.659758	0.584906	0.047619	2450.06	92.341	21	0.396226	53	1.41009	0.0017262	0.140213	292.344	262.267	GAGVALGLYLYSGLYLYSVALLYSALAASPGLUASPARG	0.498184	0.140213	0.977705	3.19215	0.888075	0.209983	2175.84	514.47	0.02	0	NULL
6fyx_C4J	C4J	1131.72	557.772	0.522068	0.634286	0.258883	90899.7	261.893	197	1.12571	175	0.831848	2.49707e-05	0.241504	1679.94	1131.72	UCAUCACAACCAACUCU2MGGUUUGCCLYSTYRARGLYSLYSASNTHRGLYGLYLYSGLYARG	0.275883	0.241504	0.933193	6.46373	0.815722	0.359376	74148.9	32667.2	0.42	0	NULL
6fyx_GCP	GCP	685.17	334.852	0.512733	0.585366	0.323077	40545.2	57.6758	130	1.05691	123	0.876451	8.79604e-05	0.22779	1063.27	685.17	HISVALALAHISGLYLYSSERTHRARGLEUGLUARGASNILETHRASPCYSPROGLYHISLEUASNLYSASPLEUSERALAGLNLEUTHRCYSGLYSERTHRARG	0.423314	0.22779	0.966946	5.30098	0.909357	0.254981	36870.1	10338.3	0.05	0	0.238845
6fyx_GCP_CA	GCP	674.178	334.276	0.505551	0.584	0.307087	38798.9	60.5463	127	1.016	125	0.895362	8.9169e-05	0.237604	1036.79	674.178	HISVALALAHISGLYLYSSERTHRARGLEUGLUARGASNILETHRASPCYSPROGLYHISLEUASNLYSASPLEUSERALAGLNLEUCYSTHRCYSGLYSERTHRARG	0.411025	0.237604	0.964849	5.25577	0.909221	0.262806	35276.8	10196.6	0.05	0	0.238845
6fyx_GCP_MG	GCP	676.319	344.059	0.492549	0.569231	0.276119	45241.2	53.8996	134	1.03077	130	0.886975	7.33222e-05	0.190261	1084.5	676.319	HISVALALAHISGLYLYSSERTHRARGLEUGLUARGASNILETHRASPCYSPROGLYHISLEUASNLYSVALASPLEUSERALAGLNLEUMGCYSTHRCYSGLYSERTHRARGSER	0.408258	0.190261	0.964795	5.47839	0.872428	0.263002	39469.7	11898.5	0.05	0	0.238845
6fyx_GCP_PB	GCP	671.957	336.463	0.500504	0.576	0.304	37784.3	53.8712	125	1	125	0.898245	8.59125e-05	0.216089	1007.7	671.957	HISVALALAHISGLYLYSSERTHRARGLEUGLUARGASNILETHRASPCYSPROGLYHISLEUASNLYSASPLEUSERALAGLNLEUTHRCYSGLYSERTHRARGSER	0.39482	0.216089	0.962278	5.20768	0.883173	0.272068	33370.1	10279.9	0.05	0	0.238845
6fyx_GCP_ZN	GCP	688.297	340.488	0.506264	0.576	0.286822	38643	62.9029	129	1.032	125	0.897816	7.5587e-05	0.230249	1048.42	688.297	HISVALALAHISGLYLYSSERTHRARGLEUGLUARGASNILETHRASPCYSPROGLYHISLEUASNLYSASPLEUSERALAGLNLEUTHRCYSGLYSERTHRARGSER	0.356833	0.230249	0.954739	5.19746	0.868814	0.297446	33573.6	11494.2	0.05	0	0.238845
6fyy_AYA	AYA	219.186	65.992	0.707176	0.534884	0	1322.39	90.8291	15	0.348837	43	1.53141	0.00423482	0.046052	219.048	219.186	GAGVALGLYLYSGLYLYSVALLYSASPGLUASPARG	0.603105	0.046052	0.98772	2.73026	0.874943	0.156237	1157.02	206.607	0.02	0	NULL
6fyy_C4J	C4J	1106.86	544.314	0.526676	0.651163	0.285714	86049.5	271.025	189	1.09884	172	0.85697	2.336e-05	0.242048	1634.1	1106.86	GCUCAUCCAACCAACUCU2MGGUUUGCCCLYSTYRARGLYSLYSASNTHRGLYGLYLYSGLYARG	0.242258	0.242048	0.920592	6.42127	0.785001	0.390526	67548.9	33604.5	0.23	0	NULL
6fyy_GCP	GCP	786.863	437.413	0.460442	0.572519	0.253968	51282.3	133.575	126	0.961832	131	0.924782	8.33198e-05	0.198212	1108.69	786.863	HISVALALAHISGLYLYSSERTHRVALARGARGGLUARGASNILETHRLYSLEUGLYASPCYSPROGLYHISLEUASNLYSVALASPLEUSERALAGLNLEUTHRCYSLYSCYSGLYSERTHRARG	0.489108	0.198212	0.976286	6.02354	0.925005	0.216485	47436.4	11101.9	0.04	0	0.238845
6fyy_GCP_CA	GCP	809.42	452.688	0.456927	0.572464	0.281481	55200.2	123.395	135	0.978261	138	0.903416	7.09497e-05	0.219867	1184.44	809.42	HISVALALAHISGLYLYSSERTHRVALARGTHRARGLEUGLUARGASNILETHRLYSLEUGLYASPCYSPROGLYHISLEUASNLYSVALASPLEUSERALAGLNTHRCYSLYSCYSGLYSERTHRARG	0.456169	0.219867	0.971857	6.06096	0.922599	0.235571	50927.6	13003.6	0.04	0	0.238845
6fyy_GCP_PB	GCP	794.601	447.027	0.454018	0.572464	0.313433	55869.1	112.608	134	0.971014	138	0.909764	7.19649e-05	0.199301	1155.33	794.601	HISVALALAHISGLYLYSSERTHRVALARGTHRARGGLUARGASNILETHRLYSLEUGLYASPCYSPROGLYHISLEUASNLYSVALASPLEUSERALAGLNLEUCYSTHRCYSLYSCYSGLYSERTHRARG	0.469029	0.199301	0.973772	6.09777	0.914796	0.227526	51108.8	12711.7	0.04	0	0.238845
6gaw_5GP	5GP	172.809	130.765	0.243295	0.815789	0.176471	1773.51	176.358	17	0.447368	38	1.51727	0.00189749	0.114906	254.752	172.809	LYSUCCGAAC	0.433225	0.114906	0.968931	3.00527	0.832323	0.247332	1476.13	438.644	0.16	0	NULL
6gaw_GSP	GSP	558.259	304.664	0.454261	0.585106	0.318966	36946.2	208.096	116	1.23404	94	0.920429	0.00010727	0.283444	1039.52	558.259	AGUAILEHISVALASPHISGLYLYSTHRTHRALAALAGLUGLYILETHRASPTHRPROGLYHISASNLYSASPLYSSERALALEU	0.448605	0.283444	0.969894	5.4115	0.965152	0.243528	35658.7	8997.43	0.03	0	0.178138
6gaw_GSP_MG	GSP	532.738	276.278	0.481401	0.602273	0.2	30374	199.822	95	1.07955	88	0.981228	0.000142397	0.23856	917.056	532.738	AGUAHISVALASPHISGLYLYSTHRTHRALAGLUGLYILETHRTHRPROGLYHISASNLYSASPLYSSERALALEUMG	0.485734	0.23856	0.975447	5.37765	0.952546	0.220234	28932.6	6689.37	0.08	0	0.178138
6gaw_GSP_NA	GSP	541.591	286.829	0.470396	0.586957	0.302521	37282.1	181.747	119	1.29348	92	0.927489	0.000110519	0.271452	1013.26	541.591	GUAHISVALASPHISGLYLYSTHRTHRALAALAGLUGLYILETHRASPTHRPROGLYHISASNLYSASPLYSSERALALEUNA	0.46391	0.271452	0.972199	5.35528	0.964814	0.234157	35970.4	8729.88	0.04	0	0.178138
6gaw_GSP_PB	GSP	497.699	277.539	0.442356	0.597701	0.306122	29236.8	175.527	98	1.12644	87	0.950888	0.000145302	0.223904	876.384	497.699	GUAHISVALASPHISGLYLYSTHRTHRALAALAGLUGLYILETHRASPTHRPROGLYHISASNLYSASPLYSSERALALEU	0.482357	0.223904	0.975211	5.18091	0.94003	0.221279	27483.5	6469.49	0.07	0	0.178138
6gaz_GSP	GSP	452.199	256.87	0.431954	0.6125	0.292929	27945.7	204.839	99	1.2375	80	0.949212	0.000153275	0.246795	873.808	452.199	VALASPHISGLYLYSTHRTHRALAGLUGLYILETHRASPTHRPROGLYHISASNLYSASPLYSSERALALEU	0.4811	0.246795	0.974771	5.06048	0.956073	0.223206	26718.1	6237.65	0.05	0	0.178138
6gaz_GSP_MG	GSP	444.996	236.799	0.467863	0.628205	0.244186	25087.6	205.563	86	1.10256	78	1.0126	0.000210134	0.228292	804.152	444.996	VALASPHISGLYLYSTHRTHRALAGLUGLYILETHRTHRPROGLYHISASNLYSASPLYSSERALALEUMG	0.551785	0.228292	0.982604	5.12717	0.97902	0.185711	24561.2	4659.03	0.03	0	0.178138
6gaz_GSP_NA	GSP	483.234	262.513	0.456758	0.609756	0.239583	31666.4	184.391	96	1.17073	82	0.9942	0.000174073	0.237976	877.296	483.234	VALASPHISGLYLYSTHRTHRALAGLUGLYILETHRASPTHRPROGLYHISASNLYSASPLYSSERALALEUNA	0.564631	0.237976	0.983663	5.46162	0.992303	0.180017	31422.7	5700.49	0.07	0	0.178138
6gaz_GSP_PB	GSP	471.557	268.68	0.430229	0.614458	0.333333	28888.9	204.794	96	1.15663	83	0.968681	0.000149599	0.231343	893.92	471.557	VALASPHISGLYLYSTHRTHRALAALAGLUGLYILETHRASPTHRPROGLYHISASNLYSASPLYSSERALALEU	0.486717	0.231343	0.975655	5.21034	0.947806	0.21931	27381.1	6335.62	0.1	0	0.178138
6gb2_5GP	5GP	172.163	127.954	0.256787	0.815789	0.176471	1750.04	176.62	17	0.447368	38	1.51738	0.00186911	0.122447	255.048	172.163	LYSUCCGAAC	0.422238	0.122447	0.967188	2.98923	0.831042	0.254063	1454.36	444.619	0.16	0	NULL
6gb2_GSP	GSP	512.452	286.231	0.441448	0.588889	0.37069	37410.4	207.613	116	1.28889	90	0.909076	0.000117583	0.243455	1004.98	512.452	GUAHISVALASPHISGLYLYSTHRTHRALAGLUGLYILETHRASPTHRPROGLYHISASNLYSASPLYSSERALALEU	0.49054	0.243455	0.975961	5.40574	0.958694	0.217944	35865.1	8153.36	0.1	0	0.178138
6gb2_GSP_MG	GSP	515.699	268.85	0.478668	0.586957	0.239583	30294.8	223.956	96	1.04348	92	0.979419	0.000146444	0.26602	928.768	515.699	GUAHISVALASPHISGLYLYSTHRTHRALAALAGLUGLYILETHRTHRPROGLYHISASNLYSASPLYSALASERALALEUMG	0.489862	0.26602	0.975559	5.36935	0.974865	0.219738	29533.4	6656.93	0.04	0	0.178138
6gb2_GSP_NA	GSP	586.03	310.652	0.469905	0.563107	0.280702	39259	222.79	114	1.1068	103	0.919621	0.000101565	0.284806	1085.38	586.03	AGUAHISVALASPHISGLYLYSTHRTHRALAALAGLUGLYILETHRASPTHRPROGLYHISASNLYSASPLYSALASERALALEUNA	0.450479	0.284806	0.970133	5.62844	0.967215	0.242572	37971.9	9523.13	0.04	0	0.178138
6gb2_GSP_PB	GSP	513.853	289.791	0.436044	0.582418	0.227723	34598.4	208.432	101	1.10989	91	0.963686	0.000143516	0.202136	939.488	513.853	GUAHISVALASPHISGLYLYSTHRTHRALAGLUGLYILETHRASPTHRPROGLYHISASNLYSASPLYSSERALALEU	0.536715	0.202136	0.981423	5.53	0.952639	0.191854	32959.8	6637.84	0.03	0	0.178138
6gq1_GCP_CA	GCP	464.862	239.758	0.484308	0.592593	0.307692	11247.2	108.787	65	0.802469	81	1.00401	0.000222705	0.211162	648.52	464.862	GUHISVALASPHISGLYLYSSERTHRLEUARGTHRARGGLYILETHRPROHISASNLYSASPARGSERGLYLEU	0.313974	0.211162	0.944494	3.93663	0.822904	0.32853	9255.36	3695.04	0.03	0	0.238845
6gq1_GCP_PB	GCP	456.093	226.517	0.503353	0.5625	0.31746	10437.3	108.847	63	0.7875	80	0.988484	0.000197831	0.225699	649.96	456.093	GUHISVALASPHISGLYLYSSERTHRLEUARGTHRARGGLYILETHRASNLYSASPARGSERGLYLEU	0.254552	0.225699	0.925244	3.86204	0.783334	0.379373	8175.86	3959.61	0.02	0	0.238845
6gq1_SO1	SO1	440.72	309.312	0.298167	0.746835	0.20339	11695.4	125.207	59	0.746835	79	1.14225	0.000192173	0.360723	618.12	440.72	PROVALVALGLNLEUTYRMETSERGLUGLUILEALAPROVALVALALAPROPHEVALPHEMETVALPHETRP	0.241061	0.360723	0.919923	4.33121	0.881252	0.392098	10306.6	4585.73	0.36	0	0.50627
6gq1_SO1_PB	SO1	306.097	216.374	0.29312	0.745763	0.151515	2702.64	114.642	33	0.559322	59	1.34021	0.00043312	0.605434	374.896	306.097	PROVALGLNTYRMETSERGLUILEPROVALVALALAPROPHEVALMETVALPHETRP	0.0456098	0.605434	0.720286	2.92277	0.811996	0.693678	2194.53	1874.76	0.16	0	0.50627
6gqb_ALF	ALF	128.516	66.7432	0.480662	0.588235	0	154.212	36.0526	5	0.147059	34	1.95895	0.00651898	4.67686e-05	106.184	128.516	HISVALASPLYSSERARGGLYILETHRASPSERPROGLY	0.249982	4.67686e-05	0.866779	1.60246	0.501339	0.498692	77.3128	76.9045	0.02	0	NULL
6gqb_ALF_CA	ALF	128.516	66.7432	0.480662	0.588235	0	154.212	36.0526	5	0.147059	34	1.95895	0.00651898	4.67686e-05	106.184	128.516	HISVALASPLYSSERARGGLYILETHRASPSERPROGLY	0.249982	4.67686e-05	0.866779	1.60246	0.501339	0.498692	77.3128	76.9045	0.02	0	NULL
6gqb_ALF_PB	ALF	128.516	66.7432	0.480662	0.588235	0	154.212	36.0526	5	0.147059	34	1.95895	0.00651898	4.67686e-05	106.184	128.516	HISVALASPLYSSERARGGLYILETHRASPSERPROGLY	0.249982	4.67686e-05	0.866779	1.60246	0.501339	0.498692	77.3128	76.9045	0.02	0	NULL
6gqb_GDP	GDP	466.246	270.974	0.418817	0.518072	0.111111	12485.8	127.182	63	0.759036	83	1.03282	0.00023009	0.158268	644.104	466.246	AGUHISVALASPHISGLYLYSSERTHRLEUARGARGGLYILETHRASPSERPROGLYASNLYSASPARGSERGLYLEU	0.371515	0.158268	0.95794	4.17367	0.824421	0.286967	10293.6	3583.03	0.02	0	0.309446
6gqb_GDP_CA	GDP	469.651	274.322	0.415903	0.518072	0.179104	13194.1	125.793	67	0.807229	83	1.01356	0.000210017	0.158671	662.584	469.651	AGUHISVALASPHISGLYLYSSERTHRLEUARGARGGLYILETHRASPSERPROGLYASNLYSASPARGSERGLYLEU	0.360337	0.158671	0.955559	4.16067	0.816888	0.2948	10778.1	3889.62	0.04	0	0.309446
6gqb_GDP_PB	GDP	549.216	320.848	0.415807	0.5625	0.269231	18687.8	160.331	78	0.8125	96	1.02102	0.00012802	0.177837	805.088	549.216	AGUGHISVALASPHISLYSSERTHRLEUARGARGGLYILETHRASPSERPROGLYASNLYSASPARGSERGLYLEU	0.310763	0.177837	0.943306	4.60481	0.794103	0.331926	14840	6202.97	0.04	0	0.309446
6gqb_SO1	SO1	287.142	200.499	0.301742	0.764706	0.121212	2501.54	87.632	33	0.647059	51	1.17622	0.000592619	0.635172	378.176	287.142	GLNTYRSERGLUSERGLUILEPROVALVALALAARGPROPHEVALPHEPHETRP	0.0748687	0.635172	0.78522	2.82956	0.917966	0.619217	2296.33	1549	0.16	0	0.50627
6gqb_SO1_CA	SO1	325.89	227.3	0.302526	0.754386	0.283019	5116.66	91.3961	53	0.929825	57	1.0733	0.000298281	0.525993	496.544	325.89	GLNTYRSERGLUSERGLUILEPROVALVALALAARGPROPHEVALPHEPHETRP	0.101123	0.525993	0.825656	3.12195	0.861042	0.564174	4405.66	2886.68	0.16	0	0.50627
6gqb_SO1_PB	SO1	342.874	238.366	0.304801	0.758621	0.327273	5540.1	102.403	55	0.948276	58	1.0363	0.000238012	0.490954	520.464	342.874	GLNTYRSERGLUSERGLUILEPROVALVALALAARGPROPHEVALPHEPHETRP	0.0839582	0.490954	0.799941	3.16661	0.791268	0.600079	4383.7	3324.49	0.19	0	0.50627
6gqv_GCP	GCP	490.563	261.418	0.467107	0.5625	0.197531	19234.6	148.162	81	1.0125	80	0.989832	0.00018274	0.151206	744.832	490.563	GUVALASPHISGLYLYSSERTHRLEUGLUARGARGGLYILETHRSERPROHISASNLYSASPARGSERGLYLEUHIS	0.43687	0.151206	0.969523	4.56288	0.861155	0.244999	16564	4712.46	0.03	0	0.238845
6gqv_GCP_CA	GCP	502.375	277.307	0.449891	0.556818	0.301205	21166.2	154.722	83	0.943182	88	0.991178	0.000189205	0.149821	775.888	502.375	GUVALASPHISGLYLYSSERTHRLEUGLUARGARGGLYILETHRSERPROHISASNLYSVALASPARGSERGLYLEU	0.478718	0.149821	0.975315	4.72734	0.884314	0.220817	18717.5	4673.85	0.02	0	0.238845
6gqv_GCP_PB	GCP	529.369	273.659	0.483724	0.590909	0.2375	18816.6	172.841	80	0.909091	88	1.00491	0.000169309	0.170002	782.096	529.369	AGUGVALASPHISLYSSERTHRLEUGLUARGARGGLYILETHRSERPROHISASNLYSASPARGSERGLYLEUHIS	0.400578	0.170002	0.963529	4.55621	0.85254	0.267603	16041.9	5035.4	0.06	0	0.238845
6gsm_GCP_CA	GCP	619.914	339.709	0.479342	0.518868	0.27451	22462.5	102.025	102	0.962264	106	0.935953	0.00010075	0.388632	925.472	619.914	VALALAHISGLYLYSSERTHRARGGLNTHRARGLEUARGASNILETHRPROGLYASNLYSVALASPLEUALAGLNTHRCYSCYSGLYSERTHRARGSER	0.236819	0.388632	0.917526	4.5895	0.899972	0.397675	20215.6	8932.75	0.03	0	0.238845
6gsm_GCP_MG	GCP	538.557	302.69	0.470188	0.538462	0.344828	16512.4	98.6265	87	0.956044	91	0.941797	0.000142205	0.31748	787.088	538.557	VALALAHISGLYLYSSERTHRARGGLNARGASNILETHRPROASNLYSVALASPLEUALAGLNMGTHRCYSCYSCYSGLYSERTHRARG	0.265155	0.31748	0.929283	4.20383	0.867334	0.369369	14321.8	6099.18	0.03	0	0.238845
6gsm_GCP_PB	GCP	534.045	297.608	0.470707	0.548387	0.25	15097.6	85.1448	76	0.817204	93	0.999336	0.000147228	0.28511	732.544	534.045	VALALAHISGLYLYSSERTHRARGGLNTHRARGARGASNILETHRPROASNLYSVALASPLEUALAGLNTHRCYSCYSGLYSERTHRARG	0.257233	0.28511	0.926838	4.27506	0.834572	0.375463	12600	5668.58	0.03	0	0.238845
6gsm_GCP_ZN	GCP	596.704	330.979	0.474376	0.509804	0.319588	20567.3	111.938	97	0.95098	102	0.92485	0.000125675	0.372496	891.672	596.704	VALALAHISGLYLYSSERTHRARGTHRARGLEUARGASNILETHRPROGLYASNLYSVALASPLEUALAGLNLEUTHRCYSCYSGLYSERTHRARGSER	0.283681	0.372496	0.933702	4.48954	0.925485	0.358051	19034.7	7364.14	0.03	0	0.238845
6gsm_MET	MET	392.864	225.208	0.428717	0.630137	0.269841	8360.37	68.3047	63	0.863014	73	1.00629	0.000311211	0.295223	568.28	392.864	CCAVALVALLYSGLYTYRARGSERPHEASPVALGLYPHEALAGLULEUILEGLYALAASP	0.303146	0.295223	0.941059	3.50064	0.880054	0.338244	7357.57	2827.84	0.03	0	0.507422
6gsm_MET_CA	MET	392.864	225.208	0.428717	0.630137	0.269841	8360.37	68.3047	63	0.863014	73	1.00629	0.000311211	0.295223	568.28	392.864	CCAVALVALLYSGLYTYRARGSERPHEASPVALGLYPHEALAGLULEUILEGLYALAASP	0.303146	0.295223	0.941059	3.50064	0.880054	0.338244	7357.57	2827.84	0.03	0	0.507422
6gwt_GCP	GCP	557.411	306.239	0.450604	0.539216	0.284211	26543.4	200.127	95	0.931373	102	0.978223	0.000137386	0.288602	899.336	557.411	SERHISPROASPALAGLYLYSTHRTHRTHRARGGLYILESERILETHRTHRSERASPTHRPROGLYHISASNLYSASPARGTHRALALEU	0.418911	0.288602	0.965333	5.0733	0.95186	0.26102	25265.6	6928.35	0.03	0	0.238845
6gwt_GCP_PB	GCP	529.256	290.067	0.451935	0.56383	0.26506	23380.6	192.122	83	0.882979	94	1.00873	0.00018726	0.26693	840.272	529.256	SERHISPROASPALAGLYLYSTHRTHRARGGLYILESERILETHRTHRASPTHRPROGLYHISASNLYSASPARGTHRALALEU	0.48526	0.26693	0.974989	5.07381	0.97308	0.222254	22751.1	5196.42	0.02	0	0.238845
6gxm_GCP	GCP	382.239	227.496	0.404833	0.536232	0.215686	12168.3	141.973	51	0.73913	69	1.13819	0.000471917	0.142587	553.128	382.239	SERHISPROASPALAGLYLYSTHRTHRILESERTHRPROGLYHISASNLYSASPARGTHRALALEU	0.590945	0.142587	0.986607	4.56682	0.936684	0.163117	11397.8	1984.85	0.03	0	0.238845
6gxm_GCP_PB	GCP	405.25	247.341	0.389659	0.554054	0.285714	15017.4	137.77	63	0.851351	74	1.05411	0.000378738	0.233116	629.576	405.25	SERHISPROASPALAGLYLYSTHRTHRILESERTHRPROGLYHISASNLYSASPARGTHRALALEU	0.575011	0.233116	0.984617	4.63878	0.993779	0.174725	14924	2623.92	0.03	0	0.238845
6gxn_GCP	GCP	462.307	266.741	0.423295	0.548781	0.253333	17894.6	135.938	75	0.914634	82	0.999576	0.000230758	0.26023	732.376	462.307	GUSERHISPROASPALAGLYLYSTHRTHRILESERTHRPROGLYHISASNLYSLEUASPARGTHRALALEU	0.466497	0.26023	0.972718	4.66384	0.957972	0.231993	17142.5	4151.41	0.02	0	0.238845
6gxn_GCP_PB	GCP	490.907	282.511	0.425338	0.573034	0.350649	19011.6	136.753	77	0.865169	89	0.99973	0.000203452	0.240739	757.608	490.907	GUSERHISPROASPALAGLYLYSTHRTHRILESERASPTHRPROGLYHISASNLYSLEUASPARGTHRALALEU	0.447897	0.240739	0.970458	4.72757	0.933223	0.241272	17742	4586.96	0.02	0	0.238845
6gxo_GCP	GCP	648.972	382.282	0.417619	0.605505	0.324786	33794.1	186.913	117	1.07339	109	0.938667	4.44926e-05	0.228333	1030.2	648.972	AGUACGGAGGSERHISPROASPALAGLYLYSTHRTHRILESERASPTHRPROGLYHISASNLYSLEUASPARGTHRALALEU	0.184008	0.228333	0.885186	5.10186	0.699525	0.465237	23639.8	15722.3	0.28	0	0.238845
6gxo_GCP_PB	GCP	620.412	377.446	0.39832	0.6	0.269565	33616	171.509	115	1.09524	105	0.907503	4.89664e-05	0.252056	1031.96	620.412	GUACGGAGGSERHISPROASPALAGLYLYSTHRTHRILESERASPTHRPROGLYHISASNLYSLEUASPARGTHRALALEU	0.192393	0.252056	0.894409	5.15456	0.7362	0.447251	24748.1	15034.8	0.28	0	0.238845
6gxp_GCP	GCP	561.347	324.949	0.425319	0.552083	0.292929	25653.7	170.063	99	1.03125	96	0.951679	9.76794e-05	0.253929	913.152	561.347	GUACGGAGSERHISPROASPALAGLYLYSTHRTHRILESERTHRPROGLYHISASNLYSLEUASPARGTHRALALEU	0.301938	0.253929	0.94115	4.85481	0.846949	0.337991	21727.4	8670.7	0.03	0	0.238845
6gxp_GCP_PB	GCP	557.309	324.461	0.423251	0.555556	0.244681	24475.9	169.817	94	0.949495	99	0.983764	8.94355e-05	0.210883	869.16	557.309	GUGGAGSERHISPROASPALAGLYLYSTHRTHRILESERASPTHRPROGLYHISASNLYSLEUASPARGTHRALALEU	0.275111	0.210883	0.932568	4.82885	0.790224	0.360995	19341.5	8835.68	0.02	0	0.238845
6gz3_GNP	GNP	705.667	415.106	0.419423	0.617886	0.203883	43230.2	157.34	103	0.837398	123	0.98174	0.000124482	0.113483	1051.63	705.667	AGUGGAGGHISVALASPHISGLYLYSSERTHRLEUARGCYSILETHRASPSERPROGLYHISASPASNLYSASPARGLEUGLUSERGLYLEUHIS	0.577285	0.113483	0.985611	6.02642	0.909602	0.169028	39322.3	7307.1	0.09	0	0.203675
6gz3_GNP_CA	GNP	698.19	413.967	0.417334	0.616667	0.230089	48579.8	174.132	113	0.941667	120	0.93623	0.000118437	0.107597	1088.74	698.19	AGUGAGGHISVALASPHISGLYLYSSERTHRLEUARGCYSILETHRASPSERPROGLYHISASPASNLYSASPARGLEUGLUSERGLYLEUHIS	0.597795	0.107597	0.987265	6.09299	0.915316	0.159084	44465.9	7728.29	0.34	0	0.203675
6gz3_GNP_PB	GNP	698.19	413.967	0.417334	0.616667	0.230089	48579.8	174.132	113	0.941667	120	0.93623	0.000118437	0.107597	1088.74	698.19	AGUGAGGHISVALASPHISGLYLYSSERTHRLEUARGCYSILETHRASPSERPROGLYHISASPASNLYSASPARGLEUGLUSERGLYLEUHIS	0.597795	0.107597	0.987265	6.09299	0.915316	0.159084	44465.9	7728.29	0.34	0	0.203675
6gz4_GNP	GNP	705.425	408.716	0.423761	0.638462	0.232143	49450.1	136.495	112	0.861538	130	0.939701	0.000100663	0.090029	1099.06	705.425	AGUGGAGGHISVALASPHISGLYLYSSERTHRLEUARGCYSILETHRASPSERPROGLYHISASNLYSASPARGLEUGLUSERGLYLEUHIS	0.559341	0.090029	0.984096	6.15604	0.88424	0.177636	43725.7	8784.12	0.1	0	0.203675
6gz4_GNP_CA	GNP	652.491	391.416	0.400765	0.612613	0.163462	44027.9	181.106	104	0.936937	111	0.958015	0.000135379	0.108761	1019.43	652.491	AGUAHISVALASPHISGLYLYSSERTHRLEUARGCYSILETHRASPSERPROGLYHISASNLYSASPARGLEUGLUSERGLYLEUHIS	0.607613	0.108761	0.987996	6.04751	0.920758	0.154478	40539	6801.33	0.28	0	0.203675
6gz4_GNP_PB	GNP	720.672	426.229	0.413563	0.639098	0.212389	48888.6	149.567	113	0.849624	133	0.936871	0.000103545	0.109677	1098.76	720.672	AGUGGAGALAHISVALASPHISGLYLYSSERTHRLEUARGCYSILETHRASPSERPROGLYHISVALASNLYSASPARGLEUGLUSERGLYLEUHIS	0.560003	0.109677	0.984125	6.11452	0.898416	0.177476	43922.3	8676.58	0.36	0	0.203675
6gz5_GNP	GNP	693.396	372.991	0.468763	0.585366	0.171429	45673.9	168.902	105	0.853659	123	0.957165	0.000121204	0.110662	1039.99	693.396	CAGUGAGHISVALASPHISGLYLYSSERTHRARGCYSILETHRASPSERPROGLYHISASPASNLYSASPARGLEUGLUSERGLYLEUHIS	0.586094	0.110662	0.98634	6.13213	0.911878	0.164722	41649	7523.5	0.05	0	0.203675
6gz5_GNP_CA	GNP	725.745	394.961	0.46365	0.620155	0.264957	52706.5	162.773	117	0.906977	129	0.94111	9.69865e-05	0.109418	1114.72	725.745	AGUGAGGHISVALASPHISGLYLYSSERTHRARGCYSILETHRASPSERPROGLYHISASNLYSASPARGLEUGLUSERGLYLEUHIS	0.562957	0.109418	0.984389	6.23904	0.899702	0.176004	47420.2	9276.57	0.1	0	0.203675
6gz5_GNP_PB	GNP	706.314	384.8	0.462378	0.619048	0.171429	46882.1	158.059	105	0.833333	126	0.971443	0.00011661	0.106729	1047.61	706.314	AGUGGAGGHISVALASPHISGLYLYSSERTHRARGCYSILETHRASPSERPROGLYHISASNLYSASPARGLEUGLUSERGLYLEUHIS	0.583233	0.106729	0.986119	6.20848	0.907737	0.166041	42556.6	7784.36	0.1	0	0.203675
6hiv_GTP_MG	GTP	563.585	351.702	0.391363	0.638889	0.318584	28426.2	36.0965	113	1.0463	108	0.912147	0.000122983	0.230735	911.104	563.585	METGLYGLYARGVALGLNTHRMETGLYPHELEUARGTHRTHRGLYCYSGLYLYSALALEUGLNTHRTHRARGASPILEPHEPHEPHEPROGLNVALMG	0.416013	0.230735	0.965747	4.76331	0.907153	0.259487	25787	7376.24	0.23	0	0.237484
6hiv_UTP	UTP	309.004	154.666	0.500901	0.704918	0.166667	4204.62	155.841	36	0.590164	61	1.21737	0.000336437	0.288135	429.816	309.004	ARGARGLYSPHELYSARGGLUALAARGLYSLEUARGUUG	0.15325	0.288135	0.864777	3.27981	0.710344	0.502156	2986.73	2111.37	0.03	0	0.29366
6hiv_UTP_PB	UTP	285.989	143.833	0.497069	0.689655	0.0645161	3310.17	173.97	31	0.534483	58	1.26859	0.00039734	0.305662	387.952	285.989	LYSLEUASNARGARGARGLYSPHELYSARGGLUARGLYSLEUARGUUG	0.137411	0.305662	0.848051	3.14622	0.696977	0.529915	2307.11	1754.11	0.03	0	0.29366
6hiw_UTP_PB	UTP	384.058	211.896	0.448642	0.671233	0.188679	9152.01	183	53	0.726027	73	1.11507	0.000210163	0.259807	577.552	384.058	LYSLEUASNARGARGLYSPHELYSARGGLUALAARGILELYSLEUARGILEUUG	0.225323	0.259807	0.913459	3.96735	0.782696	0.40693	7163.25	3724.23	0.03	0	0.29366
6hiz_UTP	UTP	325.997	160.683	0.507102	0.677966	0.266667	5049.65	176.631	45	0.762712	59	1.14502	0.000234427	0.431677	487.912	325.997	LEUASNARGARGARGLYSPHELYSARGGLUARGLYSLEUARGUUG	0.0876976	0.431677	0.790969	3.30347	0.724299	0.611856	3657.46	3089.66	0.03	0	0.29366
6hiz_UTP_PB	UTP	346.175	174.474	0.497427	0.671429	0.179487	4815.76	169.434	39	0.557143	70	1.19014	0.000295431	0.308301	473.16	346.175	LYSLEUARGARGLYSPHELYSARGGLUALAARGILELYSLEUARGILEUUG	0.147379	0.308301	0.861763	3.38499	0.721764	0.507311	3475.84	2443.09	0.03	0	0.29366
6i7v_GUN	NULL	155.282	99.4497	0.363112	0.782609	0	590.111	42.921	11	0.23913	46	1.67612	0.00323124	7.54996e-05	161.472	155.282	AACGUUGASNARGARGHIS	0.322953	7.54996e-05	0.938955	2.11342	0.656011	0.344039	387.119	203.021	0.16	0	NULL
6jbg_S81	S81	660.313	356.732	0.466898	0.747573	0.347518	46618	465.047	141	1.36893	103	0.89374	4.40167e-05	0.30459	1247.05	660.313	UGCGUCACGCGAAGUCG	0.229017	0.30459	0.915767	5.5351	0.824296	0.40171	38427	18726.9	0.43	0	0.304891
6mkn_PAR	PAR	740.426	425.767	0.430686	0.675676	0.380645	56517.2	553.844	155	1.3964	111	0.89046	4.20162e-05	0.3599	1445.56	740.426	CGUCACGGCGAAGUCGVALTHRPROLYSSERAGU	0.258529	0.3599	0.926165	5.87334	0.895522	0.377119	50612.4	21313.7	0.45	0	0.113786
6mpf_PAR	PAR	742.093	427.454	0.429479	0.705357	0.442308	56498	534.095	156	1.39286	112	0.875619	4.23043e-05	0.389736	1425.04	742.093	CGUCACGGCGAAGUCVALTHRPROLYSSERGC	0.254103	0.389736	0.923723	5.88685	0.915557	0.383061	51727.1	21642.2	0.4	0	0.113786
6mpi_PAR	PAR	702.859	407.281	0.426918	0.727273	0.354167	48484.4	513.093	144	1.30909	110	0.895228	4.52661e-05	0.386692	1353.3	702.859	CGUCACGCGCGAAGUCARGVALTHRPROA	0.227705	0.386692	0.914027	5.67278	0.890287	0.405653	43165.1	19667.9	0.25	0	0.113786
6mtb_B8W_MG	B8W	676.071	419.264	0.413074	0.699115	0.157895	31280.4	398.467	114	1.00885	113	0.940844	3.9673e-05	0.457302	1120.27	676.071	AAGCGAAACUGAOMCAOMGUUGLYSLYSGLUPHEHIS	0.0851488	0.457302	0.7949	5.19167	0.752958	0.606741	23552.8	18979.1	0.24	0	NULL
6mtb_B9H	B9H	765.384	413.417	0.492997	0.738095	0.3	61098.2	299.604	150	1.19048	126	0.895247	3.84812e-05	0.160744	1276.29	765.384	GGGA2MGAAGACCAUUCUGCARGSERSER	0.311422	0.160744	0.943211	5.98601	0.781034	0.332195	47719.8	20296.5	0.22	0	NULL
6mtb_B9H_MG	B9H	640.808	376.574	0.44368	0.738739	0.353846	45321.1	209.545	130	1.17117	111	0.900676	8.57663e-05	0.197729	1090.97	640.808	GGGA2MGAAGACCAUUCUMGMGMGARGSERSER	0.458291	0.197729	0.972357	5.57435	0.907621	0.2335	41134.4	10582.5	0.28	0	NULL
6mtb_E6G	E6G	1106.55	635.68	0.445455	0.732143	0.287736	96644.9	417.954	212	1.2619	168	0.833292	2.4899e-05	0.32805	1844.42	1106.55	AACUGGUAAACUCCAUUGGUULYSHISLYSGLNLYSILE	0.270209	0.32805	0.930751	6.52797	0.879897	0.365654	85037.5	35338.6	0.27	0	NULL
6mtb_E6G_MG	E6G	1125.14	576.762	0.509456	0.703488	0.313726	105285	456.243	204	1.18605	172	0.851802	2.9027e-05	0.274663	1816.96	1125.14	AACGAUUGGUAAACUCCAUGGUUMGMGLYSHISHISLYSGLNGLYLEULYS	0.361156	0.274663	0.955115	6.87747	0.905327	0.296236	95317.1	31189.1	0.3	0	NULL
6mtc_B8W_MG	B8W	731.27	453.873	0.409812	0.730435	0.326241	43062.7	451.686	141	1.22609	115	0.893702	3.39551e-05	0.445841	1293.66	731.27	AACGAAACUGAOMCAOMGUUPHEHIS	0.11164	0.445841	0.836525	5.46497	0.801181	0.547929	34501	23595.3	0.33	0	NULL
6mtc_B9H	B9H	764.925	411.454	0.493247	0.746154	0.34507	55282.1	317.105	142	1.09231	130	0.922379	4.02498e-05	0.216738	1285.94	764.925	GGA2MGAAGACCAUGUCUOMCARGSERSER	0.277799	0.216738	0.933584	5.91074	0.797384	0.35836	44081.1	19810.9	0.29	0	NULL
6mtc_B9H_MG	B9H	637.425	370.088	0.45073	0.745763	0.330508	37732.6	183.369	118	1	118	0.927522	9.59618e-05	0.191324	1022.7	637.425	GGA2MGAAGACCAUUCUOMCMGMGMGARGSERSER	0.436517	0.191324	0.969297	5.33259	0.890347	0.245892	33595.1	9278.13	0.34	0	NULL
6mtc_E6G_MG	E6G	1072.69	574.014	0.485034	0.713415	0.27551	96292.6	409.406	196	1.19512	164	0.851367	2.5128e-05	0.275938	1742.77	1072.69	AACCUGGAAACUCCAUGGUUMGMGLYSHISLYSGLNLEULYS	0.285197	0.275938	0.936123	6.71167	0.850921	0.351672	81937.4	33863.4	0.3	0	NULL
6mtc_P4U_MG	P4U	829.798	469.099	0.445095	0.694656	0.317241	48663.9	293.637	145	1.10687	131	0.886001	3.11174e-05	0.307419	1306.27	829.798	CGGCCGCACGUGGCGCAGCMGASPPHETHRARGLYSSERGLNSERARGTHRASNPROLEU	0.158058	0.307419	0.872539	5.57964	0.739801	0.488545	36001.6	23774.5	0.17	0	NULL
6mtd_B8W	B8W	725.768	432.292	0.438096	0.723577	0.257143	44161.5	472.371	140	1.13821	123	0.92035	3.83042e-05	0.390531	1265.74	725.768	GAACGAAACUGAOMCAOMGUUGLUPHEHIS	0.156106	0.390531	0.875766	5.49481	0.816582	0.482736	36061.5	21318.3	0.09	0	NULL
6mtd_B9B_MG	B9B	600.154	362.512	0.426297	0.738739	0.293478	19329.7	112.583	92	0.828829	111	0.996376	0.00011335	0.404001	847.48	600.154	AAGUCCUCGACCGCGAGCCGGMGMGMGMGTYRARGARG	0.223322	0.404001	0.911673	4.49612	0.900332	0.410917	17403.2	7942.91	0.08	0	NULL
6mtd_B9H	B9H	721.622	395.521	0.48561	0.798387	0.342857	39774.4	244.62	140	1.12903	124	0.876889	3.01954e-05	0.245928	1185.9	721.622	GGA2MGAAGACCAUUUCUARGSERSER	0.149479	0.245928	0.844548	5.076	0.643113	0.535479	25579.5	21298.4	0.48	0	NULL
6mtd_E6G	E6G	1087.51	619.827	0.450913	0.735632	0.29064	96541.6	432.919	203	1.16667	174	0.842704	2.69221e-05	0.312118	1803.8	1087.51	AACUGGUAAACUCCAUUGGUULYSHISLYSGLNLYSILE	0.298761	0.312118	0.939564	6.64776	0.889867	0.342375	85909.1	33053.4	0.27	0	NULL
6mtd_E6G_MG	E6G	1110.79	602.061	0.477887	0.707602	0.310881	96820.4	489.053	193	1.12865	171	0.861512	2.22152e-05	0.267792	1863.06	1110.79	AACUGGAAACUCCAUGGUUMGMGVALLYSALAHISGLNGLYLEULYS	0.252752	0.267792	0.925157	6.77203	0.816441	0.379585	79048.2	36751.5	0.3	0	NULL
6mte_B8W_MG	B8W	757.69	456.003	0.425882	0.722222	0.300752	38351.7	384.173	133	1.05556	126	0.905582	3.62111e-05	0.452794	1228.26	757.69	AACGAAACUGAOMCAOMGULYSLYSGLUPHEHIS	0.101172	0.452794	0.823401	5.31747	0.788062	0.56746	30223.5	21763	0.09	0	NULL
6mte_B9H	B9H	815.992	450.328	0.479322	0.756757	0.330986	48735.2	299.888	142	0.959459	148	0.941802	2.30266e-05	0.23009	1287.71	815.992	UGGA2MGAAGACCAUAUUCUGCGARGSERSER	0.151074	0.23009	0.835499	5.56308	0.616644	0.549492	30052.2	26779.6	0.38	0	NULL
6mte_B9H_MG	B9H	675.685	380.54	0.467114	0.756522	0.266129	43262.5	247.801	124	1.07826	115	0.941393	4.50059e-05	0.178769	1114.78	675.685	GGA2MGAAGACCAUUUCUMGMGMGARGSERSER	0.255565	0.178769	0.924029	5.55772	0.744408	0.382323	32205	16540.2	0.12	0	NULL
6mte_E6G_MG	E6G	1017.07	521.929	0.512394	0.707006	0.320652	93459.2	519.549	184	1.17197	157	0.867292	3.80409e-05	0.258341	1714.54	1017.07	AACCGUGGUAAACUCCAUGGUMGMGLYSALAPHELYSGLNGLYLEULYSILE	0.415907	0.258341	0.965367	6.80247	0.927559	0.260897	86688.9	24383.2	0.22	0	NULL
6mte_P4U_MG	P4U	791.115	426.727	0.475269	0.677419	0.323944	42723.3	271.676	142	1.14516	124	0.862856	4.29783e-05	0.284636	1254.02	791.115	GGCGCACGUCGGCAMGASPPHETHRARGLYSSERGLNSERARGTHRASNPROLEU	0.206085	0.284636	0.904484	5.26072	0.783142	0.426507	33458.4	18221.8	0.11	0	NULL
6n8j_GTP	GTP	505.467	277.013	0.453819	0.521739	0.342593	30087.8	152.187	108	1.17391	92	0.920869	0.000149431	0.21024	911.632	505.467	TYRPROASNVALGLYLYSSERSERPHEVALASPVALGLNPROTYRALAPHETHRTHRASPTHRPROGLNASNLYSASPILESERCYSGLNUNK	0.503424	0.21024	0.977836	4.99425	0.94135	0.209373	28323.1	6299.56	0.03	0	0.237484
6n8j_GTP_MG	GTP	433.103	239.469	0.447752	0.546667	0.261538	11325.3	135.264	65	0.866667	75	1.07209	0.000226699	0.210971	640.64	433.103	TYRPROASNVALGLYLYSSERSERASPVALGLNPROALATHRTHRGLNASNLYSASPILESERCYSGLNMGUNK	0.321508	0.210971	0.946494	3.95014	0.828565	0.322721	9383.73	3654.91	0.02	0	0.237484
6n8j_GTP_PB	GTP	505.467	277.013	0.453819	0.521739	0.342593	30087.8	152.187	108	1.17391	92	0.920869	0.000149431	0.21024	911.632	505.467	TYRPROASNVALGLYLYSSERSERPHEVALASPVALGLNPROTYRALAPHETHRTHRASPTHRPROGLNASNLYSASPILESERCYSGLNUNK	0.503424	0.21024	0.977836	4.99425	0.94135	0.209373	28323.1	6299.56	0.03	0	0.237484
6n8k_GTP	GTP	355.846	208.246	0.414785	0.52	0.1	9426.02	102.119	30	0.4	75	1.344	0.000750853	0.0830138	465.96	355.846	TYRPROASNVALGLYLYSSERSERVALASPVALGLNPROTYRALATHRTHRASPTHRPROGLYGLNASNLYSASPILESERCYSGLN	0.658618	0.0830138	0.991403	5.18689	0.926071	0.130846	8729.17	1233.36	0.03	0	0.237484
6n8k_GTP_PB	GTP	355.846	208.246	0.414785	0.52	0.1	9426.02	102.119	30	0.4	75	1.344	0.000750853	0.0830138	465.96	355.846	TYRPROASNVALGLYLYSSERSERVALASPVALGLNPROTYRALATHRTHRASPTHRPROGLYGLNASNLYSASPILESERCYSGLN	0.658618	0.0830138	0.991403	5.18689	0.926071	0.130846	8729.17	1233.36	0.03	0	0.237484
6n9f_KGV	KGV	1143.58	698.363	0.399923	0.74	0.290816	154470	391.723	196	0.98	200	0.876613	4.67931e-05	0.149453	1778.31	1143.58	C5MCUGCAC2MAUGUCGUUCGGUUCAGUPSUHISACCA	0.654447	0.149453	0.990944	8.31001	0.970581	0.134278	149926	20742	0.4	0	NULL
6n9f_KGV_CA	KGV	1152.32	696.96	0.404805	0.752525	0.285714	161711	382.685	203	1.02525	198	0.855145	4.7995e-05	0.147347	1824.4	1152.32	C5MCUGCAC2MAUGUC2MUGUCGGUUCAGUPSUALAHISACCA	0.673378	0.147347	0.992039	8.35158	0.977376	0.125929	158053	20364.1	0.4	0	NULL
6okk_34G	34G	311.319	200.662	0.355446	0.689655	0.295082	7921.08	214.712	61	1.05172	58	0.992048	0.00025631	0.434152	592.096	311.319	UGAAUCCCGUARGLEU	0.193649	0.434152	0.897172	3.55535	0.896726	0.441682	7103.04	3498.6	0.16	0	0.636874
6ppk_GNP_PB	GNP	628.784	372.252	0.407981	0.616071	0.216867	24959.4	164.15	83	0.741071	112	1.02716	0.000191305	0.194211	824.576	628.784	GGGPHEHISMETASPARGASNLYSSERVALILEGLYILEPROASNVALGLYLYSSERTHRLYSTHRGLYASPARGPROGLYILETHRTHRPROGLYILELEUTHR	0.525624	0.194211	0.980376	5.17395	0.9413	0.197136	23494.3	4920.41	0.14	0	0.203675
6qzp_HMT	HMT	206.359	170.247	0.174995	0.818182	0	1381.26	163.497	13	0.295455	44	1.61373	0.0025896	0.174149	234.4	206.359	GAOMCAAGUPSU	0.436659	0.174149	0.969418	3.06452	0.877837	0.245417	1212.53	338.985	0.16	0	0.39152
6qzp_HMT_MG	HMT	338.693	265.911	0.21489	0.826087	0	5664.2	201.335	29	0.42029	69	1.31915	0.000700222	0.227861	420.96	338.693	AGAGAOMCAAGUUUMG	0.458792	0.227861	0.972125	4.19502	0.92993	0.234464	5267.31	1328.05	0.36	0	0.39152
6qzp_HYG_CA	HYG	118.123	91.6702	0.224928	0.956522	0	343.062	99.3267	7	0.304348	23	1.82741	0.00438875	0.0060755	136.8	118.123	CGUCAGUCG	0.277636	0.0060755	0.916199	2.02203	0.603335	0.400723	206.981	137.473	0.16	0	0.152267
6qzp_HYG_MG	HYG	92.5134	75.3504	0.185518	0.842105	0	163.423	80.8776	5	0.263158	19	2.06489	0.0231866	0.0619367	101.312	92.5134	CGUCAGUCGMG	0.484992	0.0619367	0.976037	1.66691	0.824556	0.217605	134.752	35.5617	0.16	0	0.152267
6rxt_GTP	GTP	155.027	102.733	0.337323	0.625	0	1145.25	112.211	17	0.53125	32	1.44398	0.00127859	0.0850271	226.352	155.027	GLYVALGLYTHRTHRHISASPLEULEUSERGLYVALTYR	0.237449	0.0850271	0.903082	2.40259	0.628871	0.429467	720.216	491.849	0.16	0	0.237484
6rxt_GTP_MG	GTP	179.941	120.375	0.331032	0.636364	0.0833333	1780.66	124.706	24	0.727273	33	1.29805	0.00107826	0.257945	286.016	179.941	GLYVALGLYTHRTHRHISASPLEULEUSERGLYVALTYR	0.225467	0.257945	0.913475	2.59967	0.781244	0.406896	1391.13	724.543	0.16	0	0.237484
6rxt_GTP_PB	GTP	149.582	97.3935	0.348894	0.6	0	989.091	107.849	15	0.5	30	1.53819	0.00202699	0.0329713	205.504	149.582	GLYVALGLYTHRTHRHISASPLEULEUSERGLYVALTYR	0.319515	0.0329713	0.940357	2.35604	0.682037	0.340189	674.596	336.477	0.16	0	0.237484
6rxu_GTP	GTP	197.999	136.92	0.308479	0.617647	0.115385	2156.67	160.731	26	0.764706	34	1.30283	0.00105066	0.284019	312.368	197.999	GLYVALGLYTHRTHRHISASPLEULEUSERGLYVALTYR	0.263189	0.284019	0.92894	2.76193	0.838916	0.37023	1809.27	798.466	0.16	0	0.237484
6rxu_GTP_PB	GTP	168.366	110.71	0.342444	0.636364	0	1414.57	118.31	19	0.575758	33	1.38263	0.00147712	0.10727	250.848	168.366	GLYVALGLYTHRTHRHISASPLEULEUSERGLYVALTYR	0.299298	0.10727	0.937611	2.53543	0.726481	0.347685	1027.66	491.824	0.16	0	0.237484
6rxv_GTP	GTP	280.519	207.382	0.26072	0.659091	0.214286	5594.28	194.748	42	0.954545	44	1.09253	0.000435442	0.275828	494.328	280.519	GLYVALGLYTHRTHRHISASPLEULEUSERGLYVALGLYTYR	0.287298	0.275828	0.93676	3.49463	0.85253	0.349974	4769.29	1957.85	0.16	0	0.237484
6rxv_GTP_MG	GTP	263.477	200.427	0.239301	0.652174	0.166667	4863.78	152.669	42	0.913043	46	1.13001	0.000408654	0.330071	463.856	263.477	GLYVALGLYTHRTHRHISASPLEULEUSERGLYVALGLYARGTYR	0.213184	0.330071	0.908688	3.29142	0.829776	0.417475	4035.85	2030.51	0.16	0	0.237484
6rxv_GTP_PB	GTP	280.882	207.745	0.260383	0.659091	0.214286	5665	194.676	42	0.954545	44	1.09354	0.000429641	0.275002	496.952	280.882	GLYVALGLYTHRTHRHISASPLEULEUSERGLYVALGLYTYR	0.287257	0.275002	0.936753	3.51612	0.851847	0.34999	4825.71	1982.7	0.16	0	0.237484
6ucq_GDP	GDP	378.408	233.959	0.381729	0.597015	0.169811	10128.4	152.994	53	0.791045	67	1.10586	0.000274358	0.0964543	576.016	378.408	AGUILEASPALAGLYLYSTHRTHRASNLYSASPLYSSERALALEULYS	0.381149	0.0964543	0.959351	4.05452	0.784224	0.282215	7942.95	2858.4	0.04	0	0.309446
6ucq_GDP_CA	GDP	372.496	225.388	0.394926	0.590909	0.166667	9479.65	145.034	54	0.818182	66	1.08785	0.000275054	0.111102	560.832	372.496	AGUILEASPALAGLYLYSTHRTHRASNLYSASPLYSSERALALEULYS	0.357679	0.111102	0.954401	3.89587	0.778388	0.298528	7378.85	2829.95	0.04	0	0.309446
6ucq_GDP_MG	GDP	391.99	234.801	0.401004	0.565217	0.135593	11935.4	142.408	59	0.855072	69	1.03465	0.000227223	0.107543	616.032	391.99	AGUHISILEASPALAGLYLYSTHRTHRASNLYSASPLYSSERALALEULYSMG	0.370296	0.107543	0.957199	4.17955	0.784931	0.28943	9368.44	3454.45	0.03	0	0.309446
6ucq_GDP_PB	GDP	381.661	233.214	0.388949	0.558824	0.175439	11718	153.852	57	0.838235	68	1.05976	0.000247763	0.0944135	602.552	381.661	AGUHISILEASPALAGLYLYSTHRTHRASNLYSASPLYSSERALALEULYS	0.394747	0.0944135	0.962059	4.20382	0.792144	0.272843	9282.38	3197.19	0.03	0	0.309446
1fjg_PAR	PAR	694.378	403.74	0.423419	0.761062	0.365385	60728.9	549.149	156	1.38053	113	0.862279	3.7626e-05	0.314576	1446.17	694.378	CGUCACGCCGAAGUCVALTHRPROLYS	0.25754	0.314576	0.926727	6.01728	0.858549	0.375735	52138.7	22818	0.6	1	0.113786
1fjg_PAR_MG	PAR	717.938	413.855	0.42826	0.74359	0.36875	62433.7	558.637	160	1.36752	117	0.869401	3.37301e-05	0.318598	1470.09	717.938	CGUCACGCGCGAAGUCTHRVALTHRPROLYS	0.232432	0.318598	0.917177	6.02892	0.839156	0.398479	52391.6	24878.5	0.72	1	0.113786
1fyp_PAR	PAR	924.992	467.641	0.513851	0.76259	0.34555	90380.2	298.947	191	1.3741	139	0.834912	3.60944e-05	0.219301	1545.9	924.992	GGCGUCGCACCGGUGAAGUCG	0.395672	0.219301	0.962403	6.5195	0.886105	0.271626	80086.3	24549.6	0.75	1	0.113786
1i95_EDE	EDE	598.028	418.045	0.303392	0.72	0.20202	32991.4	272.19	99	0.99	100	0.969817	8.71656e-05	0.105161	945.536	598.028	UAGAUACGUAUCGAAGG	0.388383	0.105161	0.960938	5.36218	0.795891	0.276763	26257.6	9130.8	0.8	1	0.0205398
1j5a_CTY	CTY	577.218	427.688	0.262257	0.8	0.25	26839.7	227.363	96	0.914286	105	0.958749	0.000147474	0.282896	877.064	577.218	GAAAGAACAUGUGACU	0.448253	0.282896	0.969854	5.06957	0.964547	0.243686	25888.2	6540.47	0.86	1	0.222214
1jzx_CLY	CLY	927.462	704.819	0.242097	0.80117	0.380208	63098.6	253.895	192	1.12281	171	0.81192	3.5413e-05	0.360859	1499.38	927.462	AAAGACACGAACAAUGUCACGUUCACU	0.239243	0.360859	0.919234	5.57698	0.879755	0.393712	55511.3	24842.7	0.98	1	0.334228
1jzx_CLY_MG	CLY	925.239	671.123	0.276428	0.805714	0.402062	64983.1	212.625	194	1.10857	175	0.803034	1.71838e-05	0.272162	1515.58	925.239	AAAGACACGACAAUGUAUUCCUMGMG	0.135147	0.272162	0.823913	5.5381	0.632828	0.566716	41123.1	36827	0.98	1	0.334228
1jzy_ERY	ERY	647.17	491.047	0.244066	0.809524	0.215054	30882.4	324.99	93	0.738095	126	1.04541	9.07705e-05	0.213446	988.224	647.17	CGAAAGAACAUGUGAUCUCU	0.34811	0.213446	0.952922	5.45572	0.849981	0.303217	26249.5	9364.07	0.8	1	0.196762
1jzz_ROX	NULL	551.156	409.58	0.260274	0.814815	0.25	20631.7	245.748	80	0.740741	108	0.978093	0.000185206	0.28309	845.536	551.156	GAAAGAACAUGUGAUU	0.436051	0.28309	0.968079	4.86918	0.957746	0.250645	19759.9	5171.24	0.72	1	NULL
1jzz_ROX_MG	ROX	626.293	442.176	0.296973	0.810345	0.326531	25830.9	307.348	98	0.844828	116	0.957004	0.000103705	0.292782	1006.18	626.293	GAAAGAACAUGUGAUCUMG	0.313201	0.292782	0.943763	4.93135	0.885675	0.330623	22877.8	8540.29	0.83	1	0.0654626
1k01_CLM	CLM	1075.94	785.648	0.271373	0.816327	0.4	85212.8	301.99	225	1.14796	196	0.801539	1.63779e-05	0.338159	1793.16	1075.94	GAAAGACAGAACAUAUGUCGACGUUCACU	0.134832	0.338159	0.852031	5.9613	0.730589	0.523491	62255.5	44608.1	0.97	1	0.409071
1k01_CLM_MG	CLM	1011.44	687.678	0.321766	0.805714	0.395349	85785.6	314.166	215	1.22857	175	0.813835	2.20523e-05	0.326629	1716.69	1011.44	GAAGACGACAAUGUCGACGUUCAUMGMG	0.201058	0.326629	0.902681	6.10561	0.814047	0.43031	69833.5	36914.4	0.97	1	0.409071
1k73_ANM	ANM	872.226	625.98	0.283097	0.809211	0.338889	57428.7	278.985	180	1.18421	152	0.814681	2.25165e-05	0.348217	1462.64	872.226	CGAGACAGACAUCAUGUCUGUUUG	0.121467	0.348217	0.834754	5.48189	0.712006	0.550623	40889.6	31621.5	0.97	1	0.719097
[truncated: 352 more rows]
