# Supplementary material for: DrugPred_RNA—A Tool for Structure-Based Druggability Predictions for RNA Binding Sites
Source: J Chem Inf Model. 2021 Jul 21;61(8):4068–81. doi: 10.1021/acs.jcim.1c00155 (PMC8389535; doi:10.1021/acs.jcim.1c00155)
Supplement: Supplementary file 6 — ci1c00155_si_006.xlsx [file ci1c00155_si_006.xlsx]

## Sheet: small_molecule_smiles
Lysine	N[C@@H](CCCCN)C(O)=O
Guanine	NC(N1)=NC(NC=N2)=C2C1=O
HIV-1	Screening	hit	O=C(NC1=CC(C(F)(F)F)=CC=C1)C2=C(N)C3=CC=C(C)C=C3S2
Acetytylpromazine	CN(C)CCCN1C2=C(C=CC=C2)SC3=C1C=C(C(C)=O)C=C3
DFQD	CC1=CC2=C(N(CCC(C3=CC=C(F)C=C3)C)C4=NC(NCC4=N2)=O)C=C1C
FMN	CC1=CC2=C(N(C[C@@H](O)[C@@H](O)[C@@H](O)COP([O-])([O-])=O)C3=NC(NC(C3=N2)=O)=O)C=C1C
Ribocil	CNC(N=C1)=NC=C1CN2CCCC(C(NC(C3=CC=CS3)=C4)=NC4=O)C2
Linezolid	O=C(O[C@@H]1CNC(C)=O)N(C1)C2=CC(F)=C(N3CCOCC3)C=C2
TPP	CC1=C(CCOP(O)(OP(O)(O)=O)=O)SC=[N+]1CC2=CN=C(C)N=C2N
Mefloquine	OC(C1=CC(C(F)(F)F)=NC2=C1C=CC=C2C(F)(F)F)C3CCCCN3
Thiamine	CC1=C(CCO)SC=[N+]1CC2=CN=C(C)N=C2N
SVN	NC1=CSC2=NC=CN=C21
0EC	NC1=NC(N2CCNCC2)=NC3=C1C=C(OC)C(OC)=C3
Furimidazoline	C1(C2=CC=C(C3=NCCN3)C=C2)=CC=C(C4=CC=C(C5=NCCN5)C=C4)O1
DFHBI	CN(C(C)=N1)C(O)=C1CC2=CC(F)=C(O)C(F)=C2
ZNP	OC1C(O)C(N2C(N)=C(C(N)=O)N=C2)OC1COP(O)(O)=O
Paromomomycin	O[C@H]1[C@H](O)[C@@H](CO)O[C@H](O[C@@H]2[C@@H](N)C[C@@H](N)[C@H](O)[C@H]2O[C@@H]3O[C@H](CO)[C@@H](O[C@H]4O[C@@H](CN)[C@@H](O)[C@H](O)[C@H]4N)[C@H]3O)[C@@H]1N
Neomycin	O[C@H]1[C@H](O)[C@@H](CN)O[C@H](O[C@@H]2[C@@H](N)C[C@@H](N)[C@H](O)[C@H]2O[C@@H]3O[C@H](CO)[C@@H](O[C@H]4O[C@@H](CN)[C@@H](O)[C@H](O)[C@H]4N)[C@H]3O)[C@@H]1N
Gentamicin	CC(NC)[C@H]1O[C@H](O[C@H]2[C@@H](O)[C@@H](O[C@H]3[C@H](O)[C@H](NC)[C@](C)(O)CO3)[C@H](N)C[C@@H]2N)[C@H](N)CC1
